# Supplementary material for: A taxonomic revision of the Neotropical genus Cremastosperma (Annonaceae), including five new species
Source: PhytoKeys. 2018 Nov 26;(112):1–141. doi: 10.3897/phytokeys.112.24897 (PMC6277488; doi:10.3897/phytokeys.112.24897)
Supplement: XML Treatment for Cremastosperma [file phytokeys.112.24897-treatment1.xml]

<!DOCTYPE tp:taxon-treatment
  PUBLIC "-//TaxonX//DTD Taxonomic Treatment Publishing DTD v0 20100105//EN" "tax-treatment-NSO.dtd">
<tp:taxon-treatment xmlns:tp="http://www.plazi.org/taxpub"><tp:treatment-meta><kwd-group><label>Taxon classification</label><kwd><named-content xmlns:xlink="http://www.w3.org/1999/xlink" content-type="kingdom">Plantae</named-content></kwd><kwd><named-content xmlns:xlink="http://www.w3.org/1999/xlink" content-type="order">Magnoliales</named-content></kwd><kwd><named-content xmlns:xlink="http://www.w3.org/1999/xlink" content-type="family">Annonaceae</named-content></kwd></kwd-group><mixed-citation publication-type="journal"><person-group><name><surname>Pirie</surname><given-names>Michael D.</given-names></name><name><surname>Chatrou</surname><given-names>Lars W.</given-names></name><name><surname>Maas</surname><given-names>Paul J. M.</given-names></name></person-group><article-title>A taxonomic revision of the Neotropical genus <italic><tp:taxon-name><tp:taxon-name-part taxon-name-part-type="genus" reg="Cremastosperma">Cremastosperma</tp:taxon-name-part></tp:taxon-name></italic> (<tp:taxon-name><tp:taxon-name-part taxon-name-part-type="family">Annonaceae</tp:taxon-name-part></tp:taxon-name>), including five new species</article-title><source>PhytoKeys</source><day>26</day><month>11</month><year>2018</year><volume>2018</volume><issue>112</issue><fpage>1</fpage><lpage>141</lpage><pub-id pub-id-type="doi">10.3897/phytokeys.112.24897</pub-id></mixed-citation></tp:treatment-meta><tp:nomenclature><tp:taxon-name>
            <tp:taxon-name-part taxon-name-part-type="genus" reg="Cremastosperma">Cremastosperma</tp:taxon-name-part>
          </tp:taxon-name><tp:taxon-authority>R.E.Fr.</tp:taxon-authority><xref ref-type="fig" rid="F4">Fig. 4 (Map 1)</xref><tp:nomenclature-citation-list><tp:nomenclature-citation><tp:taxon-name>
                <tp:taxon-name-part taxon-name-part-type="genus" reg="Cremastosperma">Cremastosperma</tp:taxon-name-part>
              </tp:taxon-name><comment>R.E.Fr., Acta Horti Bergiani 10: 46, f. 6a–c. 1930.</comment></tp:nomenclature-citation></tp:nomenclature-citation-list></tp:nomenclature><tp:treatment-sec sec-type="material" id="SECID0E2NBI"><title>Type.</title><p><italic><tp:taxon-name><tp:taxon-name-part taxon-name-part-type="genus" reg="Cremastosperma">Cremastosperma</tp:taxon-name-part><tp:taxon-name-part taxon-name-part-type="species" reg="pedunculatum">pedunculatum</tp:taxon-name-part></tp:taxon-name></italic> (Diels) R.E.Fr.</p></tp:treatment-sec><tp:treatment-sec sec-type="description" id="SECID0EMOBI"><title>Description.</title><p><italic>Trees</italic> or <italic>shrubs</italic> (0.5–)1.5–20 m tall; young twigs and petioles glabrous to densely covered with appressed or erect, simple, whitish to golden, up to 1 mm long hairs. <italic>Leaves</italic> distichous, simple, entire, petiolate, exstipulate; lamina elliptic to obovate or narrowly so, index 1.6–5, chartaceous to coriaceous, glabrous (rarely sparsely covered with appressed or erect, simple, up to 1 mm long hairs) above, glabrous to densely hairy (particularly at the base and on veins) below, base acute, obtuse or rounded, rarely subcordate to cordate, apex acuminate, sometimes caudate, rarely obtuse to acute, extreme tip rounded, venation brochidodromous, primary vein raised over entire leaf length above with an often conspicuous longitudinal groove particularly in the basal half, secondary veins 5–20(–30) on either side of the primary vein, often with 1–6 intersecondary veins, running parallel to primary vein for a short distance, thereafter angles with primary vein either increasing or decreasing towards the apex (or consistent), sometimes branching, often forming distinct loops, smallest distance between loops and margin 1–7 mm, tertiary veins percurrent (or reticulate). <italic>Inflorescence</italic> of single flowers or occasionally up to 8 in a rhipidium, pendant, clustered in groups of up to 7, terminal on short axillary shoots (i.e. peduncles) on leafy or leafless twigs, older branches or on the main trunk (then often on brachyblasts); 1-several lower bracts, deltate to depressed ovate, rarely narrowly elliptic, leafy, rounded to acute, soon falling off or persistent; single upper bract attached to pedicel, ovate to deltate, acute to obtuse; flower buds open or closed in development, when closed (ovoid to triangular) broadly to depressed ovoid; peduncles, pedicels, outer sides of bracts, sepals and petals glabrous to densely covered with appressed or erect, simple, up to 1 mm long hairs, bracts, sepals and petals ciliate. <italic>Flowers</italic> actinomorphic, bisexual, with one whorl of free or slightly connate, imbricate, sepals and two whorls of free, imbricate, petals, green, creamy or yellow <italic>in vivo</italic>, often black <italic>in sicco</italic>; sepals and petals thin at margins, occasionally with prominent venation; sepals three, much smaller than petals; petals six, the outer ones ovate, elliptic or broadly so, the inner ones elliptic to obovate or narrowly so, stamens numerous (ca. 100), spirally arranged, extrorse, inserted on and below a ventral ridge encircling a central depression in the receptacle in which the carpels are inserted, 1–2 mm long, connective appendage transversely rhombic-hexagonal; carpels 20–40, spirally arranged, free, ovary 1-locular, glabrous or hairy, with 1 basal, lateral or apical ovule (reported by <xref ref-type="bibr" rid="B65">Van Heusden 1992</xref>), stigma sessile. <italic>Fruit</italic> apocarpous, monocarps 5–40, stipitate, mostly asymmetrical, sometimes strongly so, sometimes with an (often excentric) apicule, green maturing mostly through red to brown or black <italic>in vivo</italic>, light brown to black <italic>in sicco</italic>. <italic>Seeds</italic> 1, lateral or apical (reported by Van Setten &amp; Koek-Noorman 1992), ellipsoid to globose, yellow to reddish-brown, surface deeply to shallowly pitted, lacking an aril, with a raised or sunken raphe encircling seed longitudinally (diagonally), regularly (or more sinuously), ruminations spiniform.</p></tp:treatment-sec><tp:treatment-sec sec-type="distribution" id="SECID0EMPBI"><title>Distribution.</title><p>34 species in the Neotropics: from southern Costa Rica in the north to Bolivia in the south. Most species are distributed in regions surrounding the Andean mountain range, two in coastal Venezuela (<italic><tp:taxon-name><tp:taxon-name-part taxon-name-part-type="genus" reg="Cremastosperma">Cremastosperma</tp:taxon-name-part><tp:taxon-name-part taxon-name-part-type="species" reg="macrocarpum">macrocarpum</tp:taxon-name-part></tp:taxon-name></italic> Maas and <italic><tp:taxon-name><tp:taxon-name-part taxon-name-part-type="genus" reg="Cremastosperma">C.</tp:taxon-name-part><tp:taxon-name-part taxon-name-part-type="species" reg="venezuelanum">venezuelanum</tp:taxon-name-part></tp:taxon-name></italic> Pirie), one in French Guiana (<italic><tp:taxon-name><tp:taxon-name-part taxon-name-part-type="genus" reg="Cremastosperma">C.</tp:taxon-name-part><tp:taxon-name-part taxon-name-part-type="species" reg="brevipes">brevipes</tp:taxon-name-part></tp:taxon-name></italic> (DC.) R.E.Fr.) and one widespread across Brazil, south of the Amazon River (<italic><tp:taxon-name><tp:taxon-name-part taxon-name-part-type="genus" reg="Cremastosperma">C.</tp:taxon-name-part><tp:taxon-name-part taxon-name-part-type="species" reg="monospermum">monospermum</tp:taxon-name-part></tp:taxon-name></italic> (Rusby) R.E.Fr.).</p></tp:treatment-sec><tp:treatment-sec sec-type="habitat" id="SECID0E5QBI"><title>Habitat and ecology.</title><p>Lowland to premontane tropical wet forest, inundated areas and terra firme. At elevations of 0–2000 m. Flowers and fruit of species of <italic><tp:taxon-name><tp:taxon-name-part taxon-name-part-type="genus" reg="Cremastosperma">Cremastosperma</tp:taxon-name-part></tp:taxon-name></italic> appear similar in overall morphology and ontology to those of other <tp:taxon-name><tp:taxon-name-part taxon-name-part-type="family">Annonaceae</tp:taxon-name-part></tp:taxon-name> demonstrated or presumed to be beetle-pollinated and/or bird-dispersed. We have observed in various species that the inner petals form a loose pollination chamber when mature, similar to that observed in, for example, <italic><tp:taxon-name><tp:taxon-name-part taxon-name-part-type="genus" reg="Guatteria">Guatteria</tp:taxon-name-part></tp:taxon-name></italic> (<xref ref-type="bibr" rid="B30">Gottsberger 1970</xref>); and flowers of <tp:taxon-name><tp:taxon-name-part taxon-name-part-type="subfamily">Malmeoideae</tp:taxon-name-part></tp:taxon-name> genera in general are visited at least predominantly by small beetles (<xref ref-type="bibr" rid="B61">Saunders 2012</xref>). Similarly, we have observed in various species that the fruits become fleshy at maturity and often present a colour contrast between, for example, black monocarps and bright red stipes, representing a classic bird/monkey dispersal syndrome (<xref ref-type="bibr" rid="B28">Gautier-Hion et al. 1985</xref>). However, we are unaware of detailed studies of either pollination biology or seed dispersal in species of <italic><tp:taxon-name><tp:taxon-name-part taxon-name-part-type="genus" reg="Cremastosperma">Cremastosperma</tp:taxon-name-part></tp:taxon-name></italic>.</p><fig id="F4" position="float" orientation="portrait"><label>Figure 4.</label><caption><p>Distribution map of <italic><tp:taxon-name><tp:taxon-name-part taxon-name-part-type="genus" reg="Cremastosperma">Cremastosperma</tp:taxon-name-part></tp:taxon-name></italic> showing the four disjunct areas of the distribution: <bold>1</bold> the Chocó/Darién/western Ecuador region north into Central America <bold>2</bold> the tropical Andes (including a rough demarcation between areas occupied by northern/lowland and southern/montane clades) <bold>3</bold> coastal Venezuela <bold>4</bold> French Guiana.</p></caption><graphic xmlns:xlink="http://www.w3.org/1999/xlink" xlink:href="phytokeys-112-001-g004.jpg" position="float" orientation="portrait" xlink:type="simple" id="oo_245287.jpg"/></fig><fig id="F5" position="float" orientation="portrait"><label>Figure 5.</label><caption><p>Summary phylogeny of Malmeeae, adapted from <xref ref-type="bibr" rid="B9">Chatrou et al. (2018)</xref>. A putative synapomorphy for the the <italic><tp:taxon-name><tp:taxon-name-part taxon-name-part-type="genus" reg="Malmea">Malmea</tp:taxon-name-part></tp:taxon-name></italic>, <italic><tp:taxon-name><tp:taxon-name-part taxon-name-part-type="genus" reg="Pseudoxandra">Pseudoxandra</tp:taxon-name-part></tp:taxon-name></italic> and <italic><tp:taxon-name><tp:taxon-name-part taxon-name-part-type="genus" reg="Cremastosperma">Cremastosperma</tp:taxon-name-part></tp:taxon-name></italic> clade is indicated; one node that is not subject to significant support is indicated with an asterisk.</p></caption><graphic xmlns:xlink="http://www.w3.org/1999/xlink" xlink:href="phytokeys-112-001-g005.jpg" position="float" orientation="portrait" xlink:type="simple" id="oo_245288.jpg"/></fig><fig id="F6" position="float" orientation="portrait"><label>Figure 6.</label><caption><p>Phylogenetic hypotheses for <italic><tp:taxon-name><tp:taxon-name-part taxon-name-part-type="genus" reg="Cremastosperma">Cremastosperma</tp:taxon-name-part></tp:taxon-name></italic> based on <italic>rbcL</italic>, <italic>matK</italic>, <italic>trnT-F</italic>, <italic>psbA-trnH</italic>, <italic>ndhF</italic> and pseud<italic>trnL-F</italic> (adapted from <xref ref-type="bibr" rid="B58">Pirie et al. (2018)</xref>). <bold>A</bold> Excluding taxa for which <italic>ndhF</italic> was unavailable <bold>B</bold> including all taxa. Topologies and branch lengths are of the best scoring ML trees with scale in substitutions per site. Branch lengths subtending the ingroup are not to scale. Clade support is indicated: ML and parsimony bootstrap percentages (above; left and right, respectively) and Bayesian posterior probabilities (below). Geographically restricted clades/lineages are highlighted with different colours and labelled on the right.</p></caption><graphic xmlns:xlink="http://www.w3.org/1999/xlink" xlink:href="phytokeys-112-001-g006.jpg" position="float" orientation="portrait" xlink:type="simple" id="oo_245289.jpg"/></fig></tp:treatment-sec><ref-list><ref id="B65"><mixed-citation xmlns:xlink="http://www.w3.org/1999/xlink" xlink:type="simple"><person-group><name name-style="western"><surname>Van Heusden</surname><given-names>ECH</given-names></name></person-group> (<year>1992</year>) Flowers of <tp:taxon-name><tp:taxon-name-part taxon-name-part-type="family">Annonaceae</tp:taxon-name-part></tp:taxon-name>: Morphology, classification, and evolution. Blumea (Supplement 7): 1–218.</mixed-citation></ref><ref id="B30"><mixed-citation xmlns:xlink="http://www.w3.org/1999/xlink" xlink:type="simple"><person-group><name name-style="western"><surname>Gottsberger</surname><given-names>G</given-names></name></person-group> (<year>1970</year>) <article-title>Beiträge zur Biologie von Annonaceen-Blüten.</article-title><source>Österreichische botanische Zeitschrift</source><volume>118</volume>: <fpage>237</fpage>–<lpage>279</lpage>. <ext-link xlink:type="simple" ext-link-type="doi" xlink:href="10.1007/BF01377861">https://doi.org/10.1007/BF01377861</ext-link></mixed-citation></ref><ref id="B61"><mixed-citation xmlns:xlink="http://www.w3.org/1999/xlink" xlink:type="simple"><person-group><name name-style="western"><surname>Saunders</surname><given-names>RMK</given-names></name></person-group> (<year>2012</year>) <article-title>The diversity and evolution of pollination systems in <tp:taxon-name><tp:taxon-name-part taxon-name-part-type="family">Annonaceae</tp:taxon-name-part></tp:taxon-name>.</article-title><source>Botanical Journal of the Linnean Society</source><volume>169</volume>(<issue>1</issue>): <fpage>222</fpage>–<lpage>244</lpage>. <ext-link xlink:type="simple" ext-link-type="doi" xlink:href="10.1111/j.1095-8339.2011.01208.x">https://doi.org/10.1111/j.1095-8339.2011.01208.x</ext-link></mixed-citation></ref><ref id="B28"><mixed-citation xmlns:xlink="http://www.w3.org/1999/xlink" xlink:type="simple"><person-group><name name-style="western"><surname>Gautier-Hion</surname><given-names>A</given-names></name><name name-style="western"><surname>Duplantier</surname><given-names>JM</given-names></name><name name-style="western"><surname>Quris</surname><given-names>R</given-names></name><name name-style="western"><surname>Feer</surname><given-names>F</given-names></name><name name-style="western"><surname>Sourd</surname><given-names>C</given-names></name><name name-style="western"><surname>Decoux</surname><given-names>JP</given-names></name><name name-style="western"><surname>Dubost</surname><given-names>G</given-names></name><name name-style="western"><surname>Emmons</surname><given-names>L</given-names></name><name name-style="western"><surname>Erard</surname><given-names>C</given-names></name><name name-style="western"><surname>Hecketsweiler</surname><given-names>P</given-names></name><name name-style="western"><surname>Moungazi</surname><given-names>A</given-names></name><name name-style="western"><surname>Roussilhon</surname><given-names>C</given-names></name><name name-style="western"><surname>Thiollay</surname><given-names>JM</given-names></name></person-group> (<year>1985</year>) <article-title>Fruit characters as a basis of fruit choice and seed dispersal in a tropical forest vertebrate community.</article-title><source>Oecologia</source><volume>65</volume>(<issue>3</issue>): <fpage>324</fpage>–<lpage>337</lpage>. <ext-link xlink:type="simple" ext-link-type="doi" xlink:href="10.1007/BF00378906">https://doi.org/10.1007/BF00378906</ext-link></mixed-citation></ref><ref id="B9"><mixed-citation xmlns:xlink="http://www.w3.org/1999/xlink" xlink:type="simple"><person-group><name name-style="western"><surname>Chatrou</surname><given-names>LW</given-names></name><name name-style="western"><surname>Turner</surname><given-names>IM</given-names></name><name name-style="western"><surname>Klitgaard</surname><given-names>BB</given-names></name><name name-style="western"><surname>Maas</surname><given-names>PJM</given-names></name><name name-style="western"><surname>Utteridge</surname><given-names>TMA</given-names></name></person-group> (<year>2018</year>) <article-title>A linear sequence to facilitate curation of herbarium specimens of <tp:taxon-name><tp:taxon-name-part taxon-name-part-type="family">Annonaceae</tp:taxon-name-part></tp:taxon-name>.</article-title><source>Kew Bulletin</source><volume>73</volume>(<issue>3</issue>): <fpage>39</fpage>. <ext-link xlink:type="simple" ext-link-type="doi" xlink:href="10.1007/s12225-018-9764-3">https://doi.org/10.1007/s12225-018-9764-3</ext-link></mixed-citation></ref><ref id="B58"><mixed-citation xmlns:xlink="http://www.w3.org/1999/xlink" xlink:type="simple"><person-group><name name-style="western"><surname>Pirie</surname><given-names>MD</given-names></name><name name-style="western"><surname>Maas</surname><given-names>PJM</given-names></name><name name-style="western"><surname>Wilschut</surname><given-names>RA</given-names></name><name name-style="western"><surname>Melchers-Sharrott</surname><given-names>H</given-names></name><name name-style="western"><surname>Chatrou</surname><given-names>LW</given-names></name></person-group> (<year>2018</year>) <article-title>Parallel diversifications of <italic><tp:taxon-name><tp:taxon-name-part taxon-name-part-type="genus">Cremastosperma</tp:taxon-name-part></tp:taxon-name></italic> and <italic><tp:taxon-name><tp:taxon-name-part taxon-name-part-type="genus">Mosannona</tp:taxon-name-part></tp:taxon-name></italic> (<tp:taxon-name><tp:taxon-name-part taxon-name-part-type="family">Annonaceae</tp:taxon-name-part></tp:taxon-name>), tropical rainforest trees tracking Neogene upheaval of South America.</article-title><source>Royal Society Open Science</source><volume>5</volume>(<issue>1</issue>): <fpage>171561</fpage>. <ext-link xlink:type="simple" ext-link-type="doi" xlink:href="10.1098/rsos.171561">https://doi.org/10.1098/rsos.171561</ext-link></mixed-citation></ref></ref-list></tp:taxon-treatment>
