# Supplementary material for: A taxonomic revision of the Neotropical genus Cremastosperma (Annonaceae), including five new species
Source: PhytoKeys. 2018 Nov 26;(112):1–141. doi: 10.3897/phytokeys.112.24897 (PMC6277488; doi:10.3897/phytokeys.112.24897)
Supplement: XML Treatment for Cremastosperma dolichocarpum [file phytokeys.112.24897-treatment12.xml]

<!DOCTYPE tp:taxon-treatment
  PUBLIC "-//TaxonX//DTD Taxonomic Treatment Publishing DTD v0 20100105//EN" "tax-treatment-NSO.dtd">
<tp:taxon-treatment xmlns:tp="http://www.plazi.org/taxpub"><tp:treatment-meta><kwd-group><label>Taxon classification</label><kwd><named-content xmlns:xlink="http://www.w3.org/1999/xlink" content-type="kingdom">Plantae</named-content></kwd><kwd><named-content xmlns:xlink="http://www.w3.org/1999/xlink" content-type="order">Magnoliales</named-content></kwd><kwd><named-content xmlns:xlink="http://www.w3.org/1999/xlink" content-type="family">Annonaceae</named-content></kwd></kwd-group><mixed-citation publication-type="journal"><person-group><name><surname>Pirie</surname><given-names>Michael D.</given-names></name><name><surname>Chatrou</surname><given-names>Lars W.</given-names></name><name><surname>Maas</surname><given-names>Paul J. M.</given-names></name></person-group><article-title>A taxonomic revision of the Neotropical genus <italic><tp:taxon-name><tp:taxon-name-part taxon-name-part-type="genus" reg="Cremastosperma">Cremastosperma</tp:taxon-name-part></tp:taxon-name></italic> (<tp:taxon-name><tp:taxon-name-part taxon-name-part-type="family">Annonaceae</tp:taxon-name-part></tp:taxon-name>), including five new species</article-title><source>PhytoKeys</source><day>26</day><month>11</month><year>2018</year><volume>2018</volume><issue>112</issue><fpage>1</fpage><lpage>141</lpage><pub-id pub-id-type="doi">10.3897/phytokeys.112.24897</pub-id></mixed-citation></tp:treatment-meta><tp:nomenclature><label>11.</label><tp:taxon-name>
            <tp:taxon-name-part taxon-name-part-type="genus" reg="Cremastosperma">Cremastosperma</tp:taxon-name-part>
            <tp:taxon-name-part taxon-name-part-type="species" reg="dolichocarpum">dolichocarpum</tp:taxon-name-part>
          </tp:taxon-name><tp:taxon-authority>Pirie</tp:taxon-authority><xref ref-type="fig" rid="F15">Figs 13</xref><xref ref-type="fig" rid="F24">, 19</xref><xref ref-type="fig" rid="F12">, Map 3</xref><tp:nomenclature-citation-list><tp:nomenclature-citation><tp:taxon-name>
                <tp:taxon-name-part taxon-name-part-type="genus" reg="Cremastosperma">Cremastosperma</tp:taxon-name-part>
                <tp:taxon-name-part taxon-name-part-type="species" reg="dolichocarpum">dolichocarpum</tp:taxon-name-part>
              </tp:taxon-name><comment>Pirie, Blumea 50: 49, f. 4. 2005.</comment></tp:nomenclature-citation></tp:nomenclature-citation-list></tp:nomenclature><tp:treatment-sec sec-type="material" id="SECID0EYXFK"><title>Type.</title><p>COLOMBIA, Antioquia: Frontino, Nutibara, upper watershed of Río Cuevas, 15 Jul 1986. <italic>Sánchez, D. et al. 415</italic> (holotype: U [U0012253]; isotypes: COL! [COL000221555], MEDEL! [MEDEL000018, MEDEL000019]).</p></tp:treatment-sec><tp:treatment-sec sec-type="description" id="SECID0EAYFK"><title>Description.</title><p><italic>Tree</italic> 6–18 m tall, 15–22 cm diam.; young twigs and petioles sparsely covered with white-yellow appressed hairs 0.3–0.5 mm long. <italic>Leaves</italic>: petioles 3–6 by 1.5–2 mm, often with warts extending up primary vein; axillary buds densely covered with white-yellow appressed hairs 0.3–0.5 mm long; lamina narrowly elliptic to elliptic, 14–24.5 by 6–10 cm (index 1.6–3.1), chartaceous to subcoriaceous, mid-dark brown above, lighter below, glabrous above, sparsely covered with white-yellow appressed hairs 0.3–0.5 mm long (particularly on veins) below, base obtuse-acute (narrowly cuneate), apex acuminate (acumen 5–15 mm long), primary vein not conspicuously grooved, 1–2 mm wide at widest point, secondary veins (5–)7–9(–11), intersecondary veins occasional, distance between from 5 mm at the base to 30 mm closer to the apex, angles with primary vein 40–50° at the base to 50–70° closer to the apex, not branching, forming distinct loops in the apical half-two thirds, smallest distance between loops and margin 1.5–4 mm, tertiary veins percurrent with significant reticulation. <italic>Inflorescences</italic> of single flowers solitary or clustered in groups of 2 (or more), produced from leafy twigs or leafless branches; peduncles of two internodes, the second 1.2–4 by 1 mm (in flower), approx. 2 by 2 mm (in fruit); pedicels 28–47 by 1 mm at the base, 1–1.5 mm at the apex (in flower), 40–55 by 1.5–2 mm at the base, 2–2.5 mm at the apex (in fruit); peduncles and pedicels rather densely covered with white-yellow appressed hairs 0.3–0.5 mm long; two lower bracts (one on each internode), the apical one persisting later into flowering, 1–1.5 by 0.7–1 mm, broadly ovate, obtuse, soon falling off, rather densely covered with white-yellow appressed hairs 0.3–0.5 mm long; upper bract broadly to narrowly ovate, 1–3.5 by 1–2 mm, obtuse, persistent, densely covered with white-yellow appressed hairs 0.3–0.5 mm long; closed flower buds depressed ovoid; flowers green maturing to yellow <italic>in vivo</italic>, brown outside and black inside <italic>in sicco</italic>; sepals free, ovate, appressed, 3–4 mm long, obtuse, occasionally persistent on less mature fruit, densely covered with white-yellow appressed hairs 0.3–0.5 mm long; outer petals ovate to broadly so, 10–15 by 9–11 mm, inner petals ovate, 10–16 by 7–8 mm densely covered with white-yellow appressed hairs 0.3–0.5 mm long; receptacle ovoid to depressed ovoid; androecium 3–5 mm diam., stamens 1–1.2 mm long, connective appendage ca. 1 mm wide; gynoecium 1.5–2 mm diam., carpels 0.5–0.6 mm long, glabrous. <italic>Monocarps</italic> 10–20 (fully ripe fruit not observed), black <italic>in sicco</italic>, ellipsoid or narrowly so, 27–28 by 11–12 mm, with an excentric apicule (obvious only in immature fruit); stipes 17–19 by 1.5–2 mm; fruiting receptacle broadly ovoid, 4–5 mm diam.; monocarps and stipes sparsely covered with golden appressed hairs &lt;0.1mm long or glabrous, receptacle often sparsely covered with white-yellow appressed hairs 0.3–0.5 mm long. <italic>Seeds</italic> ellipsoid to narrowly so, ca. 17 by 7 mm, dark brown and wrinkled, raphe sunken, encircling seed diagonally.</p></tp:treatment-sec><tp:treatment-sec sec-type="distribution" id="SECID0EWYFK"><title>Distribution.</title><p>Colombia (Antioquia, northern and western foothills of the Cordillera Occidental; one specimen potentially representing the species from Riseralda [<italic>Betancur</italic> &amp; <italic>al. 33011</italic>]).</p></tp:treatment-sec><tp:treatment-sec sec-type="habitat" id="SECID0EAZFK"><title>Habitat and ecology.</title><p>Forest, at elevations of 1200–1500 m. Flowering: May and December; fruiting: May, July and December.</p></tp:treatment-sec><tp:treatment-sec sec-type="notes" id="SECID0EFZFK"><title>Notes.</title><p><italic><tp:taxon-name><tp:taxon-name-part taxon-name-part-type="genus" reg="Cremastosperma">Cremastosperma</tp:taxon-name-part><tp:taxon-name-part taxon-name-part-type="species" reg="dolichocarpum">dolichocarpum</tp:taxon-name-part></tp:taxon-name></italic> can be distinguished from other species of <italic><tp:taxon-name><tp:taxon-name-part taxon-name-part-type="genus" reg="Cremastosperma">Cremastosperma</tp:taxon-name-part></tp:taxon-name></italic> by the unique long-ellipsoid monocarps after which the species is named and identified even when sterile by the conspicuous axillary buds with dense indument.</p></tp:treatment-sec><tp:treatment-sec sec-type="Preliminary conservation status" id="SECID0E4ZFK"><title>Preliminary conservation status.</title><p>Most of the collections of <italic><tp:taxon-name><tp:taxon-name-part taxon-name-part-type="genus" reg="Cremastosperma">Cremastosperma</tp:taxon-name-part><tp:taxon-name-part taxon-name-part-type="species" reg="dolichocarpum">dolichocarpum</tp:taxon-name-part></tp:taxon-name></italic> are from two national parks (Parque Nacional Las Orquídeas and Parque Nacional Paramillo), but overall they represent a small number of populations within a restricted area. Endangered [<abbrev xmlns:xlink="http://www.w3.org/1999/xlink" xlink:title="Endangered" id="ABBRID0EO1FK" xlink:type="simple">EN</abbrev>] (Table <xref ref-type="table" rid="T1">1</xref>).</p></tp:treatment-sec><tp:treatment-sec sec-type="material" id="SECID0EW1FK"><title>Selected specimens examined.</title><p><bold>COLOMBIA. Antioquia</bold>: Parque Nacional Las Orquídeas, <named-content xmlns:xlink="http://www.w3.org/1999/xlink" content-type="dwc:verbatimCoordinates" xlink:type="simple"><named-content content-type="geo-json" specific-use="{&#34;type&#34;:&#34;Point&#34;,&#34;coordinates&#34;:[-76.233333,6.533333]}" id="NCID0EB2FK" xlink:type="simple">6°32'N, 76°14'W</named-content></named-content>, 1450 m a.s.l., 13 Aug 1993, <italic>Cogollo et al. 6345</italic> (MO); Parque Nacional Paramillo, Río San Jorge, <named-content xmlns:xlink="http://www.w3.org/1999/xlink" content-type="dwc:verbatimCoordinates" xlink:type="simple"><named-content content-type="geo-json" specific-use="{&#34;type&#34;:&#34;Point&#34;,&#34;coordinates&#34;:[-75.916667,7.250000]}" id="NCID0EL2FK" xlink:type="simple">7°15'N, 75°55'W</named-content></named-content>, 1560 m a.s.l., 3 Mar 1993, <italic>Gentry et al. 79039</italic> (U); Urrao, <named-content xmlns:xlink="http://www.w3.org/1999/xlink" content-type="dwc:verbatimCoordinates" xlink:type="simple"><named-content content-type="geo-json" specific-use="{&#34;type&#34;:&#34;Point&#34;,&#34;coordinates&#34;:[-76.233333,6.483333]}" id="NCID0EV2FK" xlink:type="simple">6°29'N, 76°14'W</named-content></named-content>, 1300 m a.s.l., 11 Dec 1992, <italic>Pipoly et al. 16951</italic> (MO).</p><fig id="F24" position="float" orientation="portrait"><label>Figure 19.</label><caption><p><italic><tp:taxon-name><tp:taxon-name-part taxon-name-part-type="genus" reg="Cremastosperma">Cremastosperma</tp:taxon-name-part><tp:taxon-name-part taxon-name-part-type="species" reg="dolichocarpum">dolichocarpum</tp:taxon-name-part></tp:taxon-name></italic> Pirie. <bold>a</bold> flower <bold>b</bold> leaf and fruit (<bold>a</bold><italic>Callejas 3110</italic><bold>b</bold><italic>Sánchez 415</italic>).</p></caption><graphic xmlns:xlink="http://www.w3.org/1999/xlink" xlink:href="phytokeys-112-001-g024.jpg" position="float" orientation="portrait" xlink:type="simple" id="oo_245308.jpg"/></fig></tp:treatment-sec><tp:treatment-sec><!--Section generated to contain objects referenced in tp:taxon-treatment.--><fig id="F15" position="float" orientation="portrait"><label>Figure 13.</label><caption><p><bold>a–b</bold><italic><tp:taxon-name><tp:taxon-name-part taxon-name-part-type="genus" reg="Cremastosperma">Cremastosperma</tp:taxon-name-part><tp:taxon-name-part taxon-name-part-type="species" reg="brevipes">brevipes</tp:taxon-name-part></tp:taxon-name></italic> (DC.) R.E.Fr. <bold>a</bold> flowers (<italic>Maas et al. 8064</italic>; photo PJMM) <bold>b</bold> fruit (<italic>Mori et al 22721</italic>; photo Scott Mori) <bold>c–e</bold><italic><tp:taxon-name><tp:taxon-name-part taxon-name-part-type="genus" reg="Cremastosperma">C.</tp:taxon-name-part><tp:taxon-name-part taxon-name-part-type="species" reg="bullatum">bullatum</tp:taxon-name-part></tp:taxon-name></italic> Pirie <bold>c, e</bold> Flowering specimen (<italic>Pirie et al. 94</italic>; photos <bold>c</bold> MDP <bold>e</bold> Robin van Velzen) <bold>d</bold> leaf base showing bullate corrugations of the lamina and long golden indument (Pirie et al. 71; photo: MDP) <bold>f, g</bold><italic><tp:taxon-name><tp:taxon-name-part taxon-name-part-type="genus" reg="Cremastosperma">C.</tp:taxon-name-part><tp:taxon-name-part taxon-name-part-type="species" reg="cauliflorum">cauliflorum</tp:taxon-name-part></tp:taxon-name></italic> R.E.Fr. Flowering specimens (<bold>f</bold><italic>Maas et al. 9029</italic>, photo PJMM <bold>g</bold><italic>Chatrou et al. 224</italic>, photo LWC) <bold>h–j</bold><italic><tp:taxon-name><tp:taxon-name-part taxon-name-part-type="genus" reg="Cremastosperma">C.</tp:taxon-name-part><tp:taxon-name-part taxon-name-part-type="species" reg="dolichocarpum">dolichocarpum</tp:taxon-name-part></tp:taxon-name></italic> Pirie. Flowering and fruiting specimen (<italic>Pedraza et al. 2146</italic>; photos: María F. González).</p></caption><graphic xmlns:xlink="http://www.w3.org/1999/xlink" xlink:href="phytokeys-112-001-g017.jpg" position="float" orientation="portrait" xlink:type="simple" id="oo_245301.jpg"/></fig><fig id="F12" position="float" orientation="portrait"><label>Map 3.</label><caption><p>Distribution of <italic><tp:taxon-name><tp:taxon-name-part taxon-name-part-type="genus" reg="Cremastosperma">Cremastosperma</tp:taxon-name-part><tp:taxon-name-part taxon-name-part-type="species" reg="awaense">awaense</tp:taxon-name-part></tp:taxon-name></italic> Pirie, <italic><tp:taxon-name><tp:taxon-name-part taxon-name-part-type="genus" reg="Cremastosperma">C.</tp:taxon-name-part><tp:taxon-name-part taxon-name-part-type="species" reg="dolichocarpum">dolichocarpum</tp:taxon-name-part></tp:taxon-name></italic> Pirie, <italic><tp:taxon-name><tp:taxon-name-part taxon-name-part-type="genus" reg="Cremastosperma">C.</tp:taxon-name-part><tp:taxon-name-part taxon-name-part-type="species" reg="magdalenae">magdalenae</tp:taxon-name-part></tp:taxon-name></italic> Pirie, <italic><tp:taxon-name><tp:taxon-name-part taxon-name-part-type="genus" reg="Cremastosperma">C.</tp:taxon-name-part><tp:taxon-name-part taxon-name-part-type="species" reg="napoense">napoense</tp:taxon-name-part></tp:taxon-name></italic> Pirie, <italic><tp:taxon-name><tp:taxon-name-part taxon-name-part-type="genus" reg="Cremastosperma">C.</tp:taxon-name-part><tp:taxon-name-part taxon-name-part-type="species" reg="pacificum">pacificum</tp:taxon-name-part></tp:taxon-name></italic> R.E.Fr. and <italic><tp:taxon-name><tp:taxon-name-part taxon-name-part-type="genus" reg="Cremastosperma">C.</tp:taxon-name-part><tp:taxon-name-part taxon-name-part-type="species" reg="westrae">westrae</tp:taxon-name-part></tp:taxon-name></italic> Pirie</p></caption><graphic xmlns:xlink="http://www.w3.org/1999/xlink" xlink:href="phytokeys-112-001-g011.jpg" position="float" orientation="portrait" xlink:type="simple" id="oo_245294.jpg"/></fig><table-wrap id="T1" position="float" orientation="portrait"><label>Table 1.</label><caption><p><bold>Summary of IUCN preliminary conservation status per species including calculations using ConR (<xref ref-type="bibr" rid="B14">Dauby et al. 2017</xref>).</bold> The total number of collections is shown, including the number georeferenced (thus included in the calculations using ConR). “Unique occurrences” represent those with differing coordinates, whereby for poorly collected species, numbers of collections that could not be precisely georeferenced but nevertheless represent additional occurrences are indicated; “locations” refers to the IUCN definition as “a geographically or ecologically distinct area in which a single threat can rapidly affect all individuals of the taxon present”; and “subpopulations” are “geographically or otherwise distinct groups in the population between which there is little demographic or genetic exchange (<xref ref-type="bibr" rid="B34">IUCN 2012</xref>). <abbrev xmlns:xlink="http://www.w3.org/1999/xlink" xlink:title="extent of occurrence" id="ABBRID0EJTAG" xlink:type="simple">EOO</abbrev> = extent of occurrence, whereby the criteria contributing to endangered status are <abbrev xmlns:xlink="http://www.w3.org/1999/xlink" xlink:title="Critically Endangered" id="ABBRID0ENTAG" xlink:type="simple">CR</abbrev> &lt;100 km<sup>2</sup>, <abbrev xmlns:xlink="http://www.w3.org/1999/xlink" xlink:title="Endangered" id="ABBRID0ETTAG" xlink:type="simple">EN</abbrev> &lt;5,000 km<sup>2</sup> and <abbrev xmlns:xlink="http://www.w3.org/1999/xlink" xlink:title="Vulnerable" id="ABBRID0EZTAG" xlink:type="simple">VU</abbrev> &lt;20,000 km<sup>2</sup>; <abbrev xmlns:xlink="http://www.w3.org/1999/xlink" xlink:title="area of occupancy" id="ABBRID0E6TAG" xlink:type="simple">AOO</abbrev> = area of occupancy, whereby the criteria are <abbrev xmlns:xlink="http://www.w3.org/1999/xlink" xlink:title="Critically Endangered" id="ABBRID0EDUAG" xlink:type="simple">CR</abbrev> &lt;10 km<sup>2</sup>, <abbrev xmlns:xlink="http://www.w3.org/1999/xlink" xlink:title="Endangered" id="ABBRID0EJUAG" xlink:type="simple">EN</abbrev> &lt;500 km<sup>2</sup> and <abbrev xmlns:xlink="http://www.w3.org/1999/xlink" xlink:title="Vulnerable" id="ABBRID0EPUAG" xlink:type="simple">VU</abbrev> &lt;2,000 km<sup>2</sup>. We estimated <abbrev xmlns:xlink="http://www.w3.org/1999/xlink" xlink:title="extent of occurrence" id="ABBRID0EVUAG" xlink:type="simple">EOO</abbrev> and <abbrev xmlns:xlink="http://www.w3.org/1999/xlink" xlink:title="area of occupancy" id="ABBRID0EZUAG" xlink:type="simple">AOO</abbrev> using ConR, also indicating for (potentially) threatened species where the values would be higher taking non-georeferenced specimens into account. Known occurrences (or not) in protected areas (national parks or reserves with protected status according to the IUCN; <ext-link xmlns:xlink="http://www.w3.org/1999/xlink" xlink:type="simple" ext-link-type="uri" xlink:href="https://protectedplanet.net/">https://protectedplanet.net/</ext-link> accessed 04.09.2018) are documented and an overall threat category with IUCN code is presented which takes into account each of these factors (as discussed individually in each species treatment).</p></caption><table id="TID0E5DAE" rules="all"><tbody><tr><th rowspan="1" colspan="1">Species</th><th rowspan="1" colspan="1">Number of collections (with coordinates)</th><th rowspan="1" colspan="1">Number of unique occurrences (inc. without coordinates)</th><th rowspan="1" colspan="1">Number of locations</th><th rowspan="1" colspan="1">Number of sub-populations</th><th rowspan="1" colspan="1"><abbrev xmlns:xlink="http://www.w3.org/1999/xlink" xlink:title="extent of occurrence" id="ABBRID0E1VAG" xlink:type="simple">EOO</abbrev> (km<sup>2</sup>)</th><th rowspan="1" colspan="1"><abbrev xmlns:xlink="http://www.w3.org/1999/xlink" xlink:title="area of occupancy" id="ABBRID0EEWAG" xlink:type="simple">AOO</abbrev> (km<sup>2</sup>)</th><th rowspan="1" colspan="1">Protected areas (numbers of collections)</th><th rowspan="1" colspan="1">Category code</th></tr><tr><td rowspan="1" colspan="1">
                  <italic><tp:taxon-name>
                      <tp:taxon-name-part taxon-name-part-type="genus" reg="Cremastosperma">Cremastosperma</tp:taxon-name-part>
                      <tp:taxon-name-part taxon-name-part-type="species" reg="alticola">alticola</tp:taxon-name-part>
                    </tp:taxon-name></italic>
                </td><td rowspan="1" colspan="1">2</td><td rowspan="1" colspan="1">2</td><td rowspan="1" colspan="1">2</td><td rowspan="1" colspan="1">2</td><td rowspan="1" colspan="1">NA</td><td rowspan="1" colspan="1">8</td><td rowspan="1" colspan="1">None</td><td rowspan="1" colspan="1"><abbrev xmlns:xlink="http://www.w3.org/1999/xlink" xlink:title="Endangered" id="ABBRID0EZXAG" xlink:type="simple">EN</abbrev> B2ab</td></tr><tr><td rowspan="1" colspan="1">
                  <italic><tp:taxon-name>
                      <tp:taxon-name-part taxon-name-part-type="genus" reg="Cremastosperma">Cremastosperma</tp:taxon-name-part>
                      <tp:taxon-name-part taxon-name-part-type="species" reg="antioquense">antioquense</tp:taxon-name-part>
                    </tp:taxon-name></italic>
                </td><td rowspan="1" colspan="1">3</td><td rowspan="1" colspan="1">3</td><td rowspan="1" colspan="1">3</td><td rowspan="1" colspan="1">3</td><td rowspan="1" colspan="1">124</td><td rowspan="1" colspan="1">12</td><td rowspan="1" colspan="1">None</td><td rowspan="1" colspan="1"><abbrev xmlns:xlink="http://www.w3.org/1999/xlink" xlink:title="Endangered" id="ABBRID0EGZAG" xlink:type="simple">EN</abbrev> B1ab+B2ab</td></tr><tr><td rowspan="1" colspan="1">
                  <italic><tp:taxon-name>
                      <tp:taxon-name-part taxon-name-part-type="genus" reg="Cremastosperma">Cremastosperma</tp:taxon-name-part>
                      <tp:taxon-name-part taxon-name-part-type="species" reg="awaense">awaense</tp:taxon-name-part>
                    </tp:taxon-name></italic>
                </td><td rowspan="1" colspan="1">15 (14)</td><td rowspan="1" colspan="1">13</td><td rowspan="1" colspan="1">12</td><td rowspan="1" colspan="1">10</td><td rowspan="1" colspan="1">27640</td><td rowspan="1" colspan="1">52</td><td rowspan="1" colspan="1">None</td><td rowspan="1" colspan="1">
                  <abbrev xmlns:xlink="http://www.w3.org/1999/xlink" xlink:title="Near Threatened" id="ABBRID0ET1AG" xlink:type="simple">NT</abbrev>
                </td></tr><tr><td rowspan="1" colspan="1">
                  <italic><tp:taxon-name>
                      <tp:taxon-name-part taxon-name-part-type="genus" reg="Cremastosperma">Cremastosperma</tp:taxon-name-part>
                      <tp:taxon-name-part taxon-name-part-type="species" reg="brachypodum">brachypodum</tp:taxon-name-part>
                    </tp:taxon-name></italic>
                </td><td rowspan="1" colspan="1">1</td><td rowspan="1" colspan="1">1</td><td rowspan="1" colspan="1">1</td><td rowspan="1" colspan="1">1</td><td rowspan="1" colspan="1">NA</td><td rowspan="1" colspan="1">4</td><td rowspan="1" colspan="1">None</td><td rowspan="1" colspan="1"><abbrev xmlns:xlink="http://www.w3.org/1999/xlink" xlink:title="Critically Endangered" id="ABBRID0EA3AG" xlink:type="simple">CR</abbrev> B2ab</td></tr><tr><td rowspan="1" colspan="1">
                  <italic><tp:taxon-name>
                      <tp:taxon-name-part taxon-name-part-type="genus" reg="Cremastosperma">Cremastosperma</tp:taxon-name-part>
                      <tp:taxon-name-part taxon-name-part-type="species" reg="brevipes">brevipes</tp:taxon-name-part>
                    </tp:taxon-name></italic>
                </td><td rowspan="1" colspan="1">55 (29)</td><td rowspan="1" colspan="1">18</td><td rowspan="1" colspan="1">14</td><td rowspan="1" colspan="1">11</td><td rowspan="1" colspan="1">47395</td><td rowspan="1" colspan="1">68</td><td rowspan="1" colspan="1">French Guiana: Les Nouragues [IUCN IV] (6)</td><td rowspan="1" colspan="1">
                  <abbrev xmlns:xlink="http://www.w3.org/1999/xlink" xlink:title="Least Concern" id="ABBRID0EN4AG" xlink:type="simple">LC</abbrev>
                </td></tr><tr><td rowspan="1" colspan="1">
                  <italic><tp:taxon-name>
                      <tp:taxon-name-part taxon-name-part-type="genus" reg="Cremastosperma">Cremastosperma</tp:taxon-name-part>
                      <tp:taxon-name-part taxon-name-part-type="species" reg="bullatum">bullatum</tp:taxon-name-part>
                    </tp:taxon-name></italic>
                </td><td rowspan="1" colspan="1">9</td><td rowspan="1" colspan="1">6</td><td rowspan="1" colspan="1">3</td><td rowspan="1" colspan="1">3</td><td rowspan="1" colspan="1">582</td><td rowspan="1" colspan="1">20</td><td rowspan="1" colspan="1">None</td><td rowspan="1" colspan="1"><abbrev xmlns:xlink="http://www.w3.org/1999/xlink" xlink:title="Endangered" id="ABBRID0E15AG" xlink:type="simple">EN</abbrev> B1ab+B2ab</td></tr><tr><td rowspan="1" colspan="1">
                  <italic><tp:taxon-name>
                      <tp:taxon-name-part taxon-name-part-type="genus" reg="Cremastosperma">Cremastosperma</tp:taxon-name-part>
                      <tp:taxon-name-part taxon-name-part-type="species" reg="cauliflorum">cauliflorum</tp:taxon-name-part>
                    </tp:taxon-name></italic>
                </td><td rowspan="1" colspan="1">69 (48)</td><td rowspan="1" colspan="1">35</td><td rowspan="1" colspan="1">32</td><td rowspan="1" colspan="1">28</td><td rowspan="1" colspan="1">379557</td><td rowspan="1" colspan="1">140</td><td rowspan="1" colspan="1">Colombia: Parque Nacional Amacayacu [IUCN II] (1). Ecuador: Reserva Cuyabeno [IUCN: Fauna Production Reserve] (2).</td><td rowspan="1" colspan="1">
                  <abbrev xmlns:xlink="http://www.w3.org/1999/xlink" xlink:title="Least Concern" id="ABBRID0EHABG" xlink:type="simple">LC</abbrev>
                </td></tr><tr><td rowspan="1" colspan="1">
                  <italic><tp:taxon-name>
                      <tp:taxon-name-part taxon-name-part-type="genus" reg="Cremastosperma">Cremastosperma</tp:taxon-name-part>
                      <tp:taxon-name-part taxon-name-part-type="species" reg="cenepense">cenepense</tp:taxon-name-part>
                    </tp:taxon-name></italic>
                </td><td rowspan="1" colspan="1">4</td><td rowspan="1" colspan="1">3</td><td rowspan="1" colspan="1">2</td><td rowspan="1" colspan="1">2</td><td rowspan="1" colspan="1">660</td><td rowspan="1" colspan="1">12</td><td rowspan="1" colspan="1">None</td><td rowspan="1" colspan="1"><abbrev xmlns:xlink="http://www.w3.org/1999/xlink" xlink:title="Endangered" id="ABBRID0EUBBG" xlink:type="simple">EN</abbrev> B1ab+B2ab</td></tr><tr><td rowspan="1" colspan="1">
                  <italic><tp:taxon-name>
                      <tp:taxon-name-part taxon-name-part-type="genus" reg="Cremastosperma">Cremastosperma</tp:taxon-name-part>
                      <tp:taxon-name-part taxon-name-part-type="species" reg="chococola">chococola</tp:taxon-name-part>
                    </tp:taxon-name></italic>
                </td><td rowspan="1" colspan="1">3</td><td rowspan="1" colspan="1">3</td><td rowspan="1" colspan="1">3</td><td rowspan="1" colspan="1">3</td><td rowspan="1" colspan="1">1128</td><td rowspan="1" colspan="1">12</td><td rowspan="1" colspan="1">Colombia: Parque Nacional Utría [reportedly IUCN II, but not on <ext-link xmlns:xlink="http://www.w3.org/1999/xlink" xlink:type="simple" ext-link-type="uri" xlink:href="https://protectedplanet.net/">https://protectedplanet.net/</ext-link>] (1)</td><td rowspan="1" colspan="1"><abbrev xmlns:xlink="http://www.w3.org/1999/xlink" xlink:title="Endangered" id="ABBRID0EHDBG" xlink:type="simple">EN</abbrev> B1ab+B2ab</td></tr><tr><td rowspan="1" colspan="1">
                  <italic><tp:taxon-name>
                      <tp:taxon-name-part taxon-name-part-type="genus" reg="Cremastosperma">Cremastosperma</tp:taxon-name-part>
                      <tp:taxon-name-part taxon-name-part-type="species" reg="confusum">confusum</tp:taxon-name-part>
                    </tp:taxon-name></italic>
                </td><td rowspan="1" colspan="1">37 (33)</td><td rowspan="1" colspan="1">19</td><td rowspan="1" colspan="1">16</td><td rowspan="1" colspan="1">13</td><td rowspan="1" colspan="1">56103</td><td rowspan="1" colspan="1">64</td><td rowspan="1" colspan="1">Peru: Parque Nacional Manu [IUCN: World Heritage Site] (c. 6); Tambopata Reserve [IUCN VI] (c. 13)</td><td rowspan="1" colspan="1">
                  <abbrev xmlns:xlink="http://www.w3.org/1999/xlink" xlink:title="Least Concern" id="ABBRID0EUEBG" xlink:type="simple">LC</abbrev>
                </td></tr><tr><td rowspan="1" colspan="1">
                  <italic><tp:taxon-name>
                      <tp:taxon-name-part taxon-name-part-type="genus" reg="Cremastosperma">Cremastosperma</tp:taxon-name-part>
                      <tp:taxon-name-part taxon-name-part-type="species" reg="dolichocarpum">dolichocarpum</tp:taxon-name-part>
                    </tp:taxon-name></italic>
                </td><td rowspan="1" colspan="1">14</td><td rowspan="1" colspan="1">7</td><td rowspan="1" colspan="1">5</td><td rowspan="1" colspan="1">4</td><td rowspan="1" colspan="1">1444</td><td rowspan="1" colspan="1">28</td><td rowspan="1" colspan="1">Colombia: Parque Nacional Las Orchídeas [IUCN II] (9); Parque Nacional Paramillo [IUCN II] (1)</td><td rowspan="1" colspan="1"><abbrev xmlns:xlink="http://www.w3.org/1999/xlink" xlink:title="Endangered" id="ABBRID0EBGBG" xlink:type="simple">EN</abbrev> B1ab+B2ab</td></tr><tr><td rowspan="1" colspan="1">
                  <italic><tp:taxon-name>
                      <tp:taxon-name-part taxon-name-part-type="genus" reg="Cremastosperma">Cremastosperma</tp:taxon-name-part>
                      <tp:taxon-name-part taxon-name-part-type="species" reg="dolichopodum">dolichopodum</tp:taxon-name-part>
                    </tp:taxon-name></italic>
                </td><td rowspan="1" colspan="1">3</td><td rowspan="1" colspan="1">2</td><td rowspan="1" colspan="1">2</td><td rowspan="1" colspan="1">2</td><td rowspan="1" colspan="1">NA</td><td rowspan="1" colspan="1">4</td><td rowspan="1" colspan="1">Peru: Reserva Comunal Yanesha [IUCN VI] (2)</td><td rowspan="1" colspan="1"><abbrev xmlns:xlink="http://www.w3.org/1999/xlink" xlink:title="Endangered" id="ABBRID0EOHBG" xlink:type="simple">EN</abbrev> B2ab</td></tr><tr><td rowspan="1" colspan="1">
                  <italic><tp:taxon-name>
                      <tp:taxon-name-part taxon-name-part-type="genus" reg="Cremastosperma">Cremastosperma</tp:taxon-name-part>
                      <tp:taxon-name-part taxon-name-part-type="species" reg="gracilipes">gracilipes</tp:taxon-name-part>
                    </tp:taxon-name></italic>
                </td><td rowspan="1" colspan="1">88 (81)</td><td rowspan="1" colspan="1">51</td><td rowspan="1" colspan="1">45</td><td rowspan="1" colspan="1">40</td><td rowspan="1" colspan="1">248036</td><td rowspan="1" colspan="1">200</td><td rowspan="1" colspan="1">Colombia: Parque Nacional Amacayacu [IUCN II] (1). Ecuador: Parque Nacional Sumaco [IUCN: National Park] (1); Parque Nacional Yasuní [IUCN: National Park] (14).</td><td rowspan="1" colspan="1">
                  <abbrev xmlns:xlink="http://www.w3.org/1999/xlink" xlink:title="Least Concern" id="ABBRID0E2IBG" xlink:type="simple">LC</abbrev>
                </td></tr><tr><td rowspan="1" colspan="1">
                  <italic><tp:taxon-name>
                      <tp:taxon-name-part taxon-name-part-type="genus" reg="Cremastosperma">Cremastosperma</tp:taxon-name-part>
                      <tp:taxon-name-part taxon-name-part-type="species" reg="leiophyllum">leiophyllum</tp:taxon-name-part>
                    </tp:taxon-name></italic>
                </td><td rowspan="1" colspan="1">45 (31)</td><td rowspan="1" colspan="1">21</td><td rowspan="1" colspan="1">18</td><td rowspan="1" colspan="1">17</td><td rowspan="1" colspan="1">303604</td><td rowspan="1" colspan="1">84</td><td rowspan="1" colspan="1">Bolivia: Parque Nacional Isiboro-Secure [IUCN: National Park] (2); Parque Nacional Amboró [IUCN: National Park] (10)</td><td rowspan="1" colspan="1">
                  <abbrev xmlns:xlink="http://www.w3.org/1999/xlink" xlink:title="Least Concern" id="ABBRID0EIKBG" xlink:type="simple">LC</abbrev>
                </td></tr><tr><td rowspan="1" colspan="1">
                  <italic><tp:taxon-name>
                      <tp:taxon-name-part taxon-name-part-type="genus" reg="Cremastosperma">Cremastosperma</tp:taxon-name-part>
                      <tp:taxon-name-part taxon-name-part-type="species" reg="longicuspe">longicuspe</tp:taxon-name-part>
                    </tp:taxon-name></italic>
                </td><td rowspan="1" colspan="1">20 (10)</td><td rowspan="1" colspan="1">8 (13)</td><td rowspan="1" colspan="1">8</td><td rowspan="1" colspan="1">8</td><td rowspan="1" colspan="1">30760</td><td rowspan="1" colspan="1">32</td><td rowspan="1" colspan="1">None</td><td rowspan="1" colspan="1"><abbrev xmlns:xlink="http://www.w3.org/1999/xlink" xlink:title="Vulnerable" id="ABBRID0EVLBG" xlink:type="simple">VU</abbrev> B2ab</td></tr><tr><td rowspan="1" colspan="1">
                  <italic><tp:taxon-name>
                      <tp:taxon-name-part taxon-name-part-type="genus" reg="Cremastosperma">Cremastosperma</tp:taxon-name-part>
                      <tp:taxon-name-part taxon-name-part-type="species" reg="longipes">longipes</tp:taxon-name-part>
                    </tp:taxon-name></italic>
                </td><td rowspan="1" colspan="1">3</td><td rowspan="1" colspan="1">3</td><td rowspan="1" colspan="1">3</td><td rowspan="1" colspan="1">3</td><td rowspan="1" colspan="1">1634</td><td rowspan="1" colspan="1">12</td><td rowspan="1" colspan="1">None</td><td rowspan="1" colspan="1"><abbrev xmlns:xlink="http://www.w3.org/1999/xlink" xlink:title="Endangered" id="ABBRID0ECNBG" xlink:type="simple">EN</abbrev> B1ab+B2ab</td></tr><tr><td rowspan="1" colspan="1">
                  <italic><tp:taxon-name>
                      <tp:taxon-name-part taxon-name-part-type="genus" reg="Cremastosperma">Cremastosperma</tp:taxon-name-part>
                      <tp:taxon-name-part taxon-name-part-type="species" reg="macrocarpum">macrocarpum</tp:taxon-name-part>
                    </tp:taxon-name></italic>
                </td><td rowspan="1" colspan="1">6 (3)</td><td rowspan="1" colspan="1">3 (5)</td><td rowspan="1" colspan="1">3</td><td rowspan="1" colspan="1">3</td><td rowspan="1" colspan="1">420</td><td rowspan="1" colspan="1">12</td><td rowspan="1" colspan="1">None</td><td rowspan="1" colspan="1"><abbrev xmlns:xlink="http://www.w3.org/1999/xlink" xlink:title="Endangered" id="ABBRID0EPOBG" xlink:type="simple">EN</abbrev> B1ab+B2ab</td></tr><tr><td rowspan="1" colspan="1">
                  <italic><tp:taxon-name>
                      <tp:taxon-name-part taxon-name-part-type="genus" reg="Cremastosperma">Cremastosperma</tp:taxon-name-part>
                      <tp:taxon-name-part taxon-name-part-type="species" reg="magdalenae">magdalenae</tp:taxon-name-part>
                    </tp:taxon-name></italic>
                </td><td rowspan="1" colspan="1">4</td><td rowspan="1" colspan="1">2</td><td rowspan="1" colspan="1">2</td><td rowspan="1" colspan="1">2</td><td rowspan="1" colspan="1">NA</td><td rowspan="1" colspan="1">4</td><td rowspan="1" colspan="1">None</td><td rowspan="1" colspan="1"><abbrev xmlns:xlink="http://www.w3.org/1999/xlink" xlink:title="Endangered" id="ABBRID0E3PBG" xlink:type="simple">EN</abbrev> B2ab</td></tr><tr><td rowspan="1" colspan="1">
                  <italic><tp:taxon-name>
                      <tp:taxon-name-part taxon-name-part-type="genus" reg="Cremastosperma">Cremastosperma</tp:taxon-name-part>
                      <tp:taxon-name-part taxon-name-part-type="species" reg="megalophyllum">megalophyllum</tp:taxon-name-part>
                    </tp:taxon-name></italic>
                </td><td rowspan="1" colspan="1">112 (96)</td><td rowspan="1" colspan="1">62</td><td rowspan="1" colspan="1">52</td><td rowspan="1" colspan="1">39</td><td rowspan="1" colspan="1">306660</td><td rowspan="1" colspan="1">248</td><td rowspan="1" colspan="1">Ecuador: Parque Nacional Sumaco (3); Parque Nacional Yasuní (9)</td><td rowspan="1" colspan="1">
                  <abbrev xmlns:xlink="http://www.w3.org/1999/xlink" xlink:title="Least Concern" id="ABBRID0EJRBG" xlink:type="simple">LC</abbrev>
                </td></tr><tr><td rowspan="1" colspan="1">
                  <italic><tp:taxon-name>
                      <tp:taxon-name-part taxon-name-part-type="genus" reg="Cremastosperma">Cremastosperma</tp:taxon-name-part>
                      <tp:taxon-name-part taxon-name-part-type="species" reg="microcarpum">microcarpum</tp:taxon-name-part>
                    </tp:taxon-name></italic>
                </td><td rowspan="1" colspan="1">68 (45)</td><td rowspan="1" colspan="1">22</td><td rowspan="1" colspan="1">19</td><td rowspan="1" colspan="1">16</td><td rowspan="1" colspan="1">250581</td><td rowspan="1" colspan="1">88</td><td rowspan="1" colspan="1">Colombia: Parque Nacional Amacayacu (2). Peru: Reserva Nacional Pacaya-Samiria [IUCN VI] (6)</td><td rowspan="1" colspan="1">
                  <abbrev xmlns:xlink="http://www.w3.org/1999/xlink" xlink:title="Least Concern" id="ABBRID0EWSBG" xlink:type="simple">LC</abbrev>
                </td></tr><tr><td rowspan="1" colspan="1">
                  <italic><tp:taxon-name>
                      <tp:taxon-name-part taxon-name-part-type="genus" reg="Cremastosperma">Cremastosperma</tp:taxon-name-part>
                      <tp:taxon-name-part taxon-name-part-type="species" reg="monospermum">monospermum</tp:taxon-name-part>
                    </tp:taxon-name></italic>
                </td><td rowspan="1" colspan="1">131 (89)</td><td rowspan="1" colspan="1">67</td><td rowspan="1" colspan="1">63</td><td rowspan="1" colspan="1">57</td><td rowspan="1" colspan="1">2173227</td><td rowspan="1" colspan="1">264</td><td rowspan="1" colspan="1">Brazil: Alto Juruá Extractive Reserve [reportedly IUCN VI, but not on <ext-link xmlns:xlink="http://www.w3.org/1999/xlink" xlink:type="simple" ext-link-type="uri" xlink:href="https://protectedplanet.net/">https://protectedplanet.net/</ext-link>] (2). Peru: Parque Nacional Bahuaja-Sonene [IUCN II] (2); Parque Nacional Manu (1); Tambopata Reserve (2).</td><td rowspan="1" colspan="1">
                  <abbrev xmlns:xlink="http://www.w3.org/1999/xlink" xlink:title="Least Concern" id="ABBRID0EJUBG" xlink:type="simple">LC</abbrev>
                </td></tr><tr><td rowspan="1" colspan="1">
                  <italic><tp:taxon-name>
                      <tp:taxon-name-part taxon-name-part-type="genus" reg="Cremastosperma">Cremastosperma</tp:taxon-name-part>
                      <tp:taxon-name-part taxon-name-part-type="species" reg="napoense">napoense</tp:taxon-name-part>
                    </tp:taxon-name></italic>
                </td><td rowspan="1" colspan="1">30 (27)</td><td rowspan="1" colspan="1">20</td><td rowspan="1" colspan="1">15</td><td rowspan="1" colspan="1">11</td><td rowspan="1" colspan="1">10200</td><td rowspan="1" colspan="1">80</td><td rowspan="1" colspan="1">Ecuador: Parque Nacional Sumaco (4).</td><td rowspan="1" colspan="1"><abbrev xmlns:xlink="http://www.w3.org/1999/xlink" xlink:title="Near Threatened" id="ABBRID0EWVBG" xlink:type="simple">NT</abbrev> B1a+B2a</td></tr><tr><td rowspan="1" colspan="1">
                  <italic><tp:taxon-name>
                      <tp:taxon-name-part taxon-name-part-type="genus" reg="Cremastosperma">Cremastosperma</tp:taxon-name-part>
                      <tp:taxon-name-part taxon-name-part-type="species" reg="novogranatense">novogranatense</tp:taxon-name-part>
                    </tp:taxon-name></italic>
                </td><td rowspan="1" colspan="1">7</td><td rowspan="1" colspan="1">7</td><td rowspan="1" colspan="1">6</td><td rowspan="1" colspan="1">6</td><td rowspan="1" colspan="1">1078</td><td rowspan="1" colspan="1">28</td><td rowspan="1" colspan="1">None</td><td rowspan="1" colspan="1"><abbrev xmlns:xlink="http://www.w3.org/1999/xlink" xlink:title="Endangered" id="ABBRID0EDXBG" xlink:type="simple">EN</abbrev> B1ab+B2ab</td></tr><tr><td rowspan="1" colspan="1">
                  <italic><tp:taxon-name>
                      <tp:taxon-name-part taxon-name-part-type="genus" reg="Cremastosperma">Cremastosperma</tp:taxon-name-part>
                      <tp:taxon-name-part taxon-name-part-type="species" reg="oblongum">oblongum</tp:taxon-name-part>
                    </tp:taxon-name></italic>
                </td><td rowspan="1" colspan="1">53 (44)</td><td rowspan="1" colspan="1">37</td><td rowspan="1" colspan="1">19</td><td rowspan="1" colspan="1">11</td><td rowspan="1" colspan="1">124687</td><td rowspan="1" colspan="1">108</td><td rowspan="1" colspan="1">Parque Nacional Yanachaga-Chemillén [IUCN II] (12); Reserva Comunal Yanesha [IUCN VI] (6)</td><td rowspan="1" colspan="1">
                  <abbrev xmlns:xlink="http://www.w3.org/1999/xlink" xlink:title="Least Concern" id="ABBRID0EQYBG" xlink:type="simple">LC</abbrev>
                </td></tr><tr><td rowspan="1" colspan="1">
                  <italic><tp:taxon-name>
                      <tp:taxon-name-part taxon-name-part-type="genus" reg="Cremastosperma">Cremastosperma</tp:taxon-name-part>
                      <tp:taxon-name-part taxon-name-part-type="species" reg="osicola">osicola</tp:taxon-name-part>
                    </tp:taxon-name></italic>
                </td><td rowspan="1" colspan="1">9 (8)</td><td rowspan="1" colspan="1">8 (9)</td><td rowspan="1" colspan="1">4</td><td rowspan="1" colspan="1">3</td><td rowspan="1" colspan="1">273</td><td rowspan="1" colspan="1">28</td><td rowspan="1" colspan="1">Costa Rica: Corcovado National Park [IUCN II] (2)</td><td rowspan="1" colspan="1"><abbrev xmlns:xlink="http://www.w3.org/1999/xlink" xlink:title="Near Threatened" id="ABBRID0E4ZBG" xlink:type="simple">NT</abbrev> B1a+B2a</td></tr><tr><td rowspan="1" colspan="1">
                  <italic><tp:taxon-name>
                      <tp:taxon-name-part taxon-name-part-type="genus" reg="Cremastosperma">Cremastosperma</tp:taxon-name-part>
                      <tp:taxon-name-part taxon-name-part-type="species" reg="pacificum">pacificum</tp:taxon-name-part>
                    </tp:taxon-name></italic>
                </td><td rowspan="1" colspan="1">7</td><td rowspan="1" colspan="1">6</td><td rowspan="1" colspan="1">6</td><td rowspan="1" colspan="1">4</td><td rowspan="1" colspan="1">3397</td><td rowspan="1" colspan="1">24</td><td rowspan="1" colspan="1">Colombia: San Cipriano Natural Reserve [IUCN VI] (2)</td><td rowspan="1" colspan="1"><abbrev xmlns:xlink="http://www.w3.org/1999/xlink" xlink:title="Endangered" id="ABBRID0EK2BG" xlink:type="simple">EN</abbrev> B1a+B2a</td></tr><tr><td rowspan="1" colspan="1">
                  <italic><tp:taxon-name>
                      <tp:taxon-name-part taxon-name-part-type="genus" reg="Cremastosperma">Cremastosperma</tp:taxon-name-part>
                      <tp:taxon-name-part taxon-name-part-type="species" reg="panamense">panamense</tp:taxon-name-part>
                    </tp:taxon-name></italic>
                </td><td rowspan="1" colspan="1">40 (23)</td><td rowspan="1" colspan="1">13</td><td rowspan="1" colspan="1">11</td><td rowspan="1" colspan="1">9</td><td rowspan="1" colspan="1">8294</td><td rowspan="1" colspan="1">52</td><td rowspan="1" colspan="1">None</td><td rowspan="1" colspan="1"><abbrev xmlns:xlink="http://www.w3.org/1999/xlink" xlink:title="Near Threatened" id="ABBRID0EX3BG" xlink:type="simple">NT</abbrev> B1a+B2a</td></tr><tr><td rowspan="1" colspan="1">
                  <italic><tp:taxon-name>
                      <tp:taxon-name-part taxon-name-part-type="genus" reg="Cremastosperma">Cremastosperma</tp:taxon-name-part>
                      <tp:taxon-name-part taxon-name-part-type="species" reg="pedunculatum">pedunculatum</tp:taxon-name-part>
                    </tp:taxon-name></italic>
                </td><td rowspan="1" colspan="1">37 (27)</td><td rowspan="1" colspan="1">22</td><td rowspan="1" colspan="1">17</td><td rowspan="1" colspan="1">15</td><td rowspan="1" colspan="1">118272</td><td rowspan="1" colspan="1">84</td><td rowspan="1" colspan="1">Ecuador: Parque Nacional Podocarpus [IUCN: National Park] (2).</td><td rowspan="1" colspan="1">
                  <abbrev xmlns:xlink="http://www.w3.org/1999/xlink" xlink:title="Least Concern" id="ABBRID0EE5BG" xlink:type="simple">LC</abbrev>
                </td></tr><tr><td rowspan="1" colspan="1">
                  <italic><tp:taxon-name>
                      <tp:taxon-name-part taxon-name-part-type="genus" reg="Cremastosperma">Cremastosperma</tp:taxon-name-part>
                      <tp:taxon-name-part taxon-name-part-type="species" reg="pendulum">pendulum</tp:taxon-name-part>
                    </tp:taxon-name></italic>
                </td><td rowspan="1" colspan="1">22 (18)</td><td rowspan="1" colspan="1">16</td><td rowspan="1" colspan="1">11</td><td rowspan="1" colspan="1">7</td><td rowspan="1" colspan="1">152472</td><td rowspan="1" colspan="1">52</td><td rowspan="1" colspan="1">Peru: Reserva Nacional Pacaya-Samiria (1); Bosque de Protección San Matias [IUCN VI] (1); Parque Nacional Yanachaga-Chemillén (6); Reserva Comunal Yanesha (1)</td><td rowspan="1" colspan="1"><abbrev xmlns:xlink="http://www.w3.org/1999/xlink" xlink:title="Near Threatened" id="ABBRID0ER6BG" xlink:type="simple">NT</abbrev> B2a</td></tr><tr><td rowspan="1" colspan="1">
                  <italic><tp:taxon-name>
                      <tp:taxon-name-part taxon-name-part-type="genus" reg="Cremastosperma">Cremastosperma</tp:taxon-name-part>
                      <tp:taxon-name-part taxon-name-part-type="species" reg="peruvianum">peruvianum</tp:taxon-name-part>
                    </tp:taxon-name></italic>
                </td><td rowspan="1" colspan="1">16 (14)</td><td rowspan="1" colspan="1">9</td><td rowspan="1" colspan="1">8</td><td rowspan="1" colspan="1">8</td><td rowspan="1" colspan="1">9706</td><td rowspan="1" colspan="1">36</td><td rowspan="1" colspan="1">None</td><td rowspan="1" colspan="1"><abbrev xmlns:xlink="http://www.w3.org/1999/xlink" xlink:title="Vulnerable" id="ABBRID0E6AAI" xlink:type="simple">VU</abbrev> B1ab+B2ab</td></tr><tr><td rowspan="1" colspan="1">
                  <italic><tp:taxon-name>
                      <tp:taxon-name-part taxon-name-part-type="genus" reg="Cremastosperma">Cremastosperma</tp:taxon-name-part>
                      <tp:taxon-name-part taxon-name-part-type="species" reg="stenophyllum">stenophyllum</tp:taxon-name-part>
                    </tp:taxon-name></italic>
                </td><td rowspan="1" colspan="1">3</td><td rowspan="1" colspan="1">3</td><td rowspan="1" colspan="1">3</td><td rowspan="1" colspan="1">3</td><td rowspan="1" colspan="1">3927</td><td rowspan="1" colspan="1">12</td><td rowspan="1" colspan="1">None</td><td rowspan="1" colspan="1"><abbrev xmlns:xlink="http://www.w3.org/1999/xlink" xlink:title="Endangered" id="ABBRID0EMCAI" xlink:type="simple">EN</abbrev> B1ab+B2ab</td></tr><tr><td rowspan="1" colspan="1">
                  <italic><tp:taxon-name>
                      <tp:taxon-name-part taxon-name-part-type="genus" reg="Cremastosperma">Cremastosperma</tp:taxon-name-part>
                      <tp:taxon-name-part taxon-name-part-type="species" reg="venezuelanum">venezuelanum</tp:taxon-name-part>
                    </tp:taxon-name></italic>
                </td><td rowspan="1" colspan="1">4</td><td rowspan="1" colspan="1">4</td><td rowspan="1" colspan="1">4</td><td rowspan="1" colspan="1">4</td><td rowspan="1" colspan="1">1102</td><td rowspan="1" colspan="1">16</td><td rowspan="1" colspan="1">Venezuela: Parque Nacional Henri Pittier [IUCN: National Park] (1)</td><td rowspan="1" colspan="1"><abbrev xmlns:xlink="http://www.w3.org/1999/xlink" xlink:title="Near Threatened" id="ABBRID0EZDAI" xlink:type="simple">NT</abbrev> B1a+B2a</td></tr><tr><td rowspan="1" colspan="1">
                  <italic><tp:taxon-name>
                      <tp:taxon-name-part taxon-name-part-type="genus" reg="Cremastosperma">Cremastosperma</tp:taxon-name-part>
                      <tp:taxon-name-part taxon-name-part-type="species" reg="westrae">westrae</tp:taxon-name-part>
                    </tp:taxon-name></italic>
                </td><td rowspan="1" colspan="1">6</td><td rowspan="1" colspan="1">6</td><td rowspan="1" colspan="1">4</td><td rowspan="1" colspan="1">4</td><td rowspan="1" colspan="1">1649</td><td rowspan="1" colspan="1">24</td><td rowspan="1" colspan="1">None</td><td rowspan="1" colspan="1"><abbrev xmlns:xlink="http://www.w3.org/1999/xlink" xlink:title="Endangered" id="ABBRID0EGFAI" xlink:type="simple">EN</abbrev> B1ab+B2ab</td></tr><tr><td rowspan="1" colspan="1">
                  <italic><tp:taxon-name>
                      <tp:taxon-name-part taxon-name-part-type="genus" reg="Cremastosperma">Cremastosperma</tp:taxon-name-part>
                      <tp:taxon-name-part taxon-name-part-type="species" reg="yamayakatense">yamayakatense</tp:taxon-name-part>
                    </tp:taxon-name></italic>
                </td><td rowspan="1" colspan="1">25 (23)</td><td rowspan="1" colspan="1">11</td><td rowspan="1" colspan="1">8</td><td rowspan="1" colspan="1">8</td><td rowspan="1" colspan="1">6046</td><td rowspan="1" colspan="1">40</td><td rowspan="1" colspan="1">None</td><td rowspan="1" colspan="1"><abbrev xmlns:xlink="http://www.w3.org/1999/xlink" xlink:title="Vulnerable" id="ABBRID0ETGAI" xlink:type="simple">VU</abbrev> B1ab+B2ab</td></tr></tbody></table></table-wrap></tp:treatment-sec><ref-list><ref id="B14"><mixed-citation xmlns:xlink="http://www.w3.org/1999/xlink" xlink:type="simple"><person-group><name name-style="western"><surname>Dauby</surname><given-names>G</given-names></name><name name-style="western"><surname>Stévart</surname><given-names>T</given-names></name><name name-style="western"><surname>Droissart</surname><given-names>V</given-names></name><name name-style="western"><surname>Cosiaux</surname><given-names>A</given-names></name><name name-style="western"><surname>Deblauwe</surname><given-names>V</given-names></name><name name-style="western"><surname>Simo-Droissart</surname><given-names>M</given-names></name><name name-style="western"><surname>Sosef</surname><given-names>MSM</given-names></name><name name-style="western"><surname>Lowry</surname><given-names>PP II</given-names></name><name name-style="western"><surname>Schatz</surname><given-names>GE</given-names></name><name name-style="western"><surname>Gereau</surname><given-names>RE</given-names></name><name name-style="western"><surname>Couvreur</surname><given-names>TLP</given-names></name></person-group> (<year>2017</year>) <article-title>ConR : An R package to assist large-scale multispecies preliminary conservation assessments using distribution data.</article-title><source>Ecology and Evolution</source><volume>7</volume>(<issue>24</issue>): <fpage>11292</fpage>–<lpage>11303</lpage>. <ext-link xlink:type="simple" ext-link-type="doi" xlink:href="10.1002/ece3.3704">https://doi.org/10.1002/ece3.3704</ext-link></mixed-citation></ref><ref id="B34"><mixed-citation xmlns:xlink="http://www.w3.org/1999/xlink" xlink:type="simple"><institution xlink:type="simple">IUCN</institution> (<year>2012</year>) IUCN Red List Categories and Criteria: Version 3.1. Gland, Switzerland and Cambridge, UK.</mixed-citation></ref></ref-list></tp:taxon-treatment>
