# Supplementary material for: A taxonomic revision of the Neotropical genus Cremastosperma (Annonaceae), including five new species
Source: PhytoKeys. 2018 Nov 26;(112):1–141. doi: 10.3897/phytokeys.112.24897 (PMC6277488; doi:10.3897/phytokeys.112.24897)
Supplement: XML Treatment for Cremastosperma longipes [file phytokeys.112.24897-treatment17.xml]

<!DOCTYPE tp:taxon-treatment
  PUBLIC "-//TaxonX//DTD Taxonomic Treatment Publishing DTD v0 20100105//EN" "tax-treatment-NSO.dtd">
<tp:taxon-treatment xmlns:tp="http://www.plazi.org/taxpub"><tp:treatment-meta><kwd-group><label>Taxon classification</label><kwd><named-content xmlns:xlink="http://www.w3.org/1999/xlink" content-type="kingdom">Plantae</named-content></kwd><kwd><named-content xmlns:xlink="http://www.w3.org/1999/xlink" content-type="order">Magnoliales</named-content></kwd><kwd><named-content xmlns:xlink="http://www.w3.org/1999/xlink" content-type="family">Annonaceae</named-content></kwd></kwd-group><mixed-citation publication-type="journal"><person-group><name><surname>Pirie</surname><given-names>Michael D.</given-names></name><name><surname>Chatrou</surname><given-names>Lars W.</given-names></name><name><surname>Maas</surname><given-names>Paul J. M.</given-names></name></person-group><article-title>A taxonomic revision of the Neotropical genus <italic><tp:taxon-name><tp:taxon-name-part taxon-name-part-type="genus" reg="Cremastosperma">Cremastosperma</tp:taxon-name-part></tp:taxon-name></italic> (<tp:taxon-name><tp:taxon-name-part taxon-name-part-type="family">Annonaceae</tp:taxon-name-part></tp:taxon-name>), including five new species</article-title><source>PhytoKeys</source><day>26</day><month>11</month><year>2018</year><volume>2018</volume><issue>112</issue><fpage>1</fpage><lpage>141</lpage><pub-id pub-id-type="doi">10.3897/phytokeys.112.24897</pub-id></mixed-citation></tp:treatment-meta><tp:nomenclature><label>16.</label><tp:taxon-name>
            <tp:taxon-name-part taxon-name-part-type="genus" reg="Cremastosperma">Cremastosperma</tp:taxon-name-part>
            <tp:taxon-name-part taxon-name-part-type="species" reg="longipes">longipes</tp:taxon-name-part>
          </tp:taxon-name><tp:taxon-authority>Pirie</tp:taxon-authority><xref ref-type="fig" rid="F30">Fig. 25</xref><xref ref-type="fig" rid="F9">, Map 2</xref><tp:nomenclature-citation-list><tp:nomenclature-citation><tp:taxon-name>
                <tp:taxon-name-part taxon-name-part-type="genus" reg="Cremastosperma">Cremastosperma</tp:taxon-name-part>
                <tp:taxon-name-part taxon-name-part-type="species" reg="longipes">longipes</tp:taxon-name-part>
              </tp:taxon-name><comment>Pirie, Blumea 50: 51, f. 5. 2005.</comment></tp:nomenclature-citation></tp:nomenclature-citation-list></tp:nomenclature><tp:treatment-sec sec-type="material" id="SECID0E5YHK"><title>Type.</title><p>COLOMBIA, Chocó: San José del Palmar, mouth of Río Torito (tributary of Río Hábita), west slope, 3 Mar 1980, <italic>Forero, E. et al. 6576</italic> (holotype: COL! [COL000334460]; isotype: MO! [MO-047638]).</p></tp:treatment-sec><tp:treatment-sec sec-type="description" id="SECID0EGZHK"><title>Description.</title><p><italic>Tree</italic> 4.5–15 m tall; young twigs and petioles black, verrucose, sparsely to rather densely covered with white-golden appressed hairs ca. 0.4 mm long. <italic>Leaves</italic>: petioles 10–15 mm long, 2.5–7 mm diam.; lamina narrowly elliptic to elliptic, 35–60 by 10–25 cm (leaf index 2.3–3), chartacous to subcoriacous, olive/dark brown above, lighter below, glabrous above, sparsely covered with white-golden appressed hairs ca. 0.4 mm long on veins below (densely so developing leaves), base acute, apex acuminate (acumen 10–15 mm long), primary vein deeply grooved in basal half, 2–6 mm wide at widest point; secondary veins 10–16, intersecondary veins rare, distance between from 10 mm at the base to 80 mm closer to the apex, angles with primary vein 45° at the base to 60–70° closer to the apex, not branching, forming distinct loops in the apical half to third of the leaf, smallest distance between loops and margin 3–4 mm; tertiary veins mainly percurrent. <italic>Inflorescences</italic> of single, pendulous flowers, produced from leafless branches; peduncles 5–8 by ca. 1 mm (in flower), ca. 4 by 2 mm (in fruit); pedicels 90 (less mature) – 210 by 1 mm at the base, 1.5 at the apex (in flower), ca. 240 by 2 mm at the base, 3 mm at the apex (in fruit); peduncles and pedicels sparsely to rather densely covered with white-golden appressed hairs ca. 0.4 mm long; single lower bract, broadly elliptic, 1–2 by ca. 1 mm, acute, soon falling off, densely covered with white-golden appressed hairs ca. 0.4 mm long; upper bract attached on lower half of pedicel, elliptic, 1.5–3 by ca. 1 mm, acute, densely covered with white-golden appressed hairs ca. 0.4 mm long; closed flower buds not seen; flowers green (immature) <italic>in vivo</italic>, medium brown <italic>in sicco</italic>; sepals free, triangular to broadly trullate, appressed, 3–4.5 mm long, acute, soon falling off, rather densely to densely covered with white-golden appressed hairs ca. 0.4 mm long; outer petals elliptic, ca. 22 by 12 mm, inner petals narrowly elliptic, ca. 22 by 6 mm, sparsely to rather densely covered with white-golden appressed hairs ca. 0.4 mm long; stamens ca. 1.2 mm long, connective appendage ca. 1 mm wide. <italic>Monocarps</italic> ca. 20, black <italic>in sicco</italic>, ellipsoid, slightly asymmetrical, ca. 20 by 12 mm, without an apicule; stipes ca. 25 by 2 mm; fruiting receptacle ovoid, 8 mm diam.; monocarps and stipes glabrous, receptacle sparsely covered with white-golden appressed hairs ca. 0.4 mm long. <italic>Seeds</italic> ellipsoid, 18–20 by 8–9 mm, orange/brown, with many shallow pits, raphe slightly raised, encircling seed longitudinally.</p></tp:treatment-sec><tp:treatment-sec sec-type="distribution" id="SECID0E3ZHK"><title>Distribution.</title><p>Pacific coast of Colombia (Chocó, Riseralda) and Ecuador (Esmeraldas).</p></tp:treatment-sec><tp:treatment-sec sec-type="habitat" id="SECID0EB1HK"><title>Habitat and ecology.</title><p>Humid lowland to premontane forest. At elevations of 280–1400 m. Flowering: January and March; fruiting: September.</p></tp:treatment-sec><tp:treatment-sec sec-type="notes" id="SECID0EG1HK"><title>Notes.</title><p><italic><tp:taxon-name><tp:taxon-name-part taxon-name-part-type="genus" reg="Cremastosperma">Cremastosperma</tp:taxon-name-part><tp:taxon-name-part taxon-name-part-type="species" reg="longipes">longipes</tp:taxon-name-part></tp:taxon-name></italic> can easily be distinguished from most other species of the genus by the exceptional length of the pedicel, after which the species is named. The flowers and fruits of most species of <italic><tp:taxon-name><tp:taxon-name-part taxon-name-part-type="genus" reg="Cremastosperma">Cremastosperma</tp:taxon-name-part></tp:taxon-name></italic> are borne on pedicels less than 50 mm long, with rare exceptions such as <italic><tp:taxon-name><tp:taxon-name-part taxon-name-part-type="genus" reg="Cremastosperma">C.</tp:taxon-name-part><tp:taxon-name-part taxon-name-part-type="species" reg="pedunculatum">pedunculatum</tp:taxon-name-part></tp:taxon-name></italic> and <italic><tp:taxon-name><tp:taxon-name-part taxon-name-part-type="genus" reg="Cremastosperma">C.</tp:taxon-name-part><tp:taxon-name-part taxon-name-part-type="species" reg="bullatum">bullatum</tp:taxon-name-part></tp:taxon-name></italic> never exceeding 150 mm in length, significantly shorter than those of <italic><tp:taxon-name><tp:taxon-name-part taxon-name-part-type="genus" reg="Cremastosperma">C.</tp:taxon-name-part><tp:taxon-name-part taxon-name-part-type="species" reg="longipes">longipes</tp:taxon-name-part></tp:taxon-name></italic>. The only species with pedicels of a comparable length is the newly described <italic><tp:taxon-name><tp:taxon-name-part taxon-name-part-type="genus" reg="Cremastosperma">C.</tp:taxon-name-part><tp:taxon-name-part taxon-name-part-type="species" reg="dolichopodum">dolichopodum</tp:taxon-name-part></tp:taxon-name></italic>, which differs from <italic><tp:taxon-name><tp:taxon-name-part taxon-name-part-type="genus" reg="Cremastosperma">C.</tp:taxon-name-part><tp:taxon-name-part taxon-name-part-type="species" reg="longipes">longipes</tp:taxon-name-part></tp:taxon-name></italic> in the lack of indument on the flowers and receptacle. In addition, leaves of <italic><tp:taxon-name><tp:taxon-name-part taxon-name-part-type="genus" reg="Cremastosperma">C.</tp:taxon-name-part><tp:taxon-name-part taxon-name-part-type="species" reg="longipes">longipes</tp:taxon-name-part></tp:taxon-name></italic> are unusually large, equalling the maximum dimensions observed in <italic><tp:taxon-name><tp:taxon-name-part taxon-name-part-type="genus" reg="Cremastosperma">C.</tp:taxon-name-part><tp:taxon-name-part taxon-name-part-type="species" reg="megalophyllum">megalophyllum</tp:taxon-name-part></tp:taxon-name></italic>, a more densely collected species from Amazonian Colombia, Ecuador and Peru.</p></tp:treatment-sec><tp:treatment-sec sec-type="Preliminary conservation status" id="SECID0EL4HK"><title>Preliminary conservation status.</title><p><italic><tp:taxon-name><tp:taxon-name-part taxon-name-part-type="genus" reg="Cremastosperma">Cremastosperma</tp:taxon-name-part><tp:taxon-name-part taxon-name-part-type="species" reg="longipes">longipes</tp:taxon-name-part></tp:taxon-name></italic> is only known from three collections from widely spaced localities outside of protected areas. Vulnerable [<abbrev xmlns:xlink="http://www.w3.org/1999/xlink" xlink:title="Vulnerable" id="ABBRID0E34HK" xlink:type="simple">VU</abbrev>] (Table <xref ref-type="table" rid="T1">1</xref>).</p></tp:treatment-sec><tp:treatment-sec sec-type="material" id="SECID0EE5HK"><title>Other specimens examined.</title><p><bold>COLOMBIA. Riseralda</bold>: Geguadas-Puerto de Oro road, 800–1400 m a.s.l., 13 Sep 1991, <italic>J.L. Fernández et al. 8872</italic> (COL). <bold>ECUADOR. Esmeraldas</bold>: Fila de Bilsa, <named-content xmlns:xlink="http://www.w3.org/1999/xlink" content-type="dwc:verbatimCoordinates" xlink:type="simple"><named-content content-type="geo-json" specific-use="{&#34;type&#34;:&#34;Point&#34;,&#34;coordinates&#34;:[-79.850000,0.616667]}" id="NCID0ET5HK" xlink:type="simple">0°37'N, 79°51'W</named-content></named-content>, 280 m a.s.l., 30 Jan 1991, <italic>Gentry et al. 72995</italic> (F, MO).</p><fig id="F30" position="float" orientation="portrait"><label>Figure 25.</label><caption><p><italic><tp:taxon-name><tp:taxon-name-part taxon-name-part-type="genus" reg="Cremastosperma">Cremastosperma</tp:taxon-name-part><tp:taxon-name-part taxon-name-part-type="species" reg="longipes">longipes</tp:taxon-name-part></tp:taxon-name></italic> Pirie. <bold>a</bold> monocarp (with stipe) and seeds <bold>b</bold> leaf, flower and flower bud (<bold>a</bold><italic>Fernández 8872</italic><bold>b</bold><italic>Forero et al. 6576</italic>).</p></caption><graphic xmlns:xlink="http://www.w3.org/1999/xlink" xlink:href="phytokeys-112-001-g030.jpg" position="float" orientation="portrait" xlink:type="simple" id="oo_245320.jpg"/></fig></tp:treatment-sec><tp:treatment-sec><!--Section generated to contain objects referenced in tp:taxon-treatment.--><fig id="F9" position="float" orientation="portrait"><label>Map 2.</label><caption><p>Distribution of <italic><tp:taxon-name><tp:taxon-name-part taxon-name-part-type="genus" reg="Cremastosperma">Cremastosperma</tp:taxon-name-part><tp:taxon-name-part taxon-name-part-type="species" reg="alticola">alticola</tp:taxon-name-part></tp:taxon-name></italic> Pirie &amp; Chatrou, <italic><tp:taxon-name><tp:taxon-name-part taxon-name-part-type="genus" reg="Cremastosperma">C.</tp:taxon-name-part><tp:taxon-name-part taxon-name-part-type="species" reg="antioquense">antioquense</tp:taxon-name-part></tp:taxon-name></italic> Pirie, <italic><tp:taxon-name><tp:taxon-name-part taxon-name-part-type="genus" reg="Cremastosperma">C.</tp:taxon-name-part><tp:taxon-name-part taxon-name-part-type="species" reg="chococola">chococola</tp:taxon-name-part></tp:taxon-name></italic> Pirie, <italic><tp:taxon-name><tp:taxon-name-part taxon-name-part-type="genus" reg="Cremastosperma">C.</tp:taxon-name-part><tp:taxon-name-part taxon-name-part-type="species" reg="dolichopodum">dolichopodum</tp:taxon-name-part></tp:taxon-name></italic> Pirie &amp; Maas, <italic><tp:taxon-name><tp:taxon-name-part taxon-name-part-type="genus" reg="Cremastosperma">C.</tp:taxon-name-part><tp:taxon-name-part taxon-name-part-type="species" reg="longipes">longipes</tp:taxon-name-part></tp:taxon-name></italic> Pirie, <italic><tp:taxon-name><tp:taxon-name-part taxon-name-part-type="genus" reg="Cremastosperma">C.</tp:taxon-name-part><tp:taxon-name-part taxon-name-part-type="species" reg="novogranatense">novogranatense</tp:taxon-name-part></tp:taxon-name></italic> R.E.Fr., <italic><tp:taxon-name><tp:taxon-name-part taxon-name-part-type="genus" reg="Cremastosperma">C.</tp:taxon-name-part><tp:taxon-name-part taxon-name-part-type="species" reg="osicola">osicola</tp:taxon-name-part></tp:taxon-name></italic> Pirie &amp; Chatrou, <italic><tp:taxon-name><tp:taxon-name-part taxon-name-part-type="genus" reg="Cremastosperma">C.</tp:taxon-name-part><tp:taxon-name-part taxon-name-part-type="species" reg="panamense">panamense</tp:taxon-name-part></tp:taxon-name></italic> Maas and <italic><tp:taxon-name><tp:taxon-name-part taxon-name-part-type="genus" reg="Cremastosperma">C.</tp:taxon-name-part><tp:taxon-name-part taxon-name-part-type="species" reg="stenophyllum">stenophyllum</tp:taxon-name-part></tp:taxon-name></italic> Pirie</p></caption><graphic xmlns:xlink="http://www.w3.org/1999/xlink" xlink:href="phytokeys-112-001-g008.jpg" position="float" orientation="portrait" xlink:type="simple" id="oo_245291.jpg"/></fig><table-wrap id="T1" position="float" orientation="portrait"><label>Table 1.</label><caption><p><bold>Summary of IUCN preliminary conservation status per species including calculations using ConR (<xref ref-type="bibr" rid="B14">Dauby et al. 2017</xref>).</bold> The total number of collections is shown, including the number georeferenced (thus included in the calculations using ConR). “Unique occurrences” represent those with differing coordinates, whereby for poorly collected species, numbers of collections that could not be precisely georeferenced but nevertheless represent additional occurrences are indicated; “locations” refers to the IUCN definition as “a geographically or ecologically distinct area in which a single threat can rapidly affect all individuals of the taxon present”; and “subpopulations” are “geographically or otherwise distinct groups in the population between which there is little demographic or genetic exchange (<xref ref-type="bibr" rid="B34">IUCN 2012</xref>). <abbrev xmlns:xlink="http://www.w3.org/1999/xlink" xlink:title="extent of occurrence" id="ABBRID0EJTAG" xlink:type="simple">EOO</abbrev> = extent of occurrence, whereby the criteria contributing to endangered status are <abbrev xmlns:xlink="http://www.w3.org/1999/xlink" xlink:title="Critically Endangered" id="ABBRID0ENTAG" xlink:type="simple">CR</abbrev> &lt;100 km<sup>2</sup>, <abbrev xmlns:xlink="http://www.w3.org/1999/xlink" xlink:title="Endangered" id="ABBRID0ETTAG" xlink:type="simple">EN</abbrev> &lt;5,000 km<sup>2</sup> and <abbrev xmlns:xlink="http://www.w3.org/1999/xlink" xlink:title="Vulnerable" id="ABBRID0EZTAG" xlink:type="simple">VU</abbrev> &lt;20,000 km<sup>2</sup>; <abbrev xmlns:xlink="http://www.w3.org/1999/xlink" xlink:title="area of occupancy" id="ABBRID0E6TAG" xlink:type="simple">AOO</abbrev> = area of occupancy, whereby the criteria are <abbrev xmlns:xlink="http://www.w3.org/1999/xlink" xlink:title="Critically Endangered" id="ABBRID0EDUAG" xlink:type="simple">CR</abbrev> &lt;10 km<sup>2</sup>, <abbrev xmlns:xlink="http://www.w3.org/1999/xlink" xlink:title="Endangered" id="ABBRID0EJUAG" xlink:type="simple">EN</abbrev> &lt;500 km<sup>2</sup> and <abbrev xmlns:xlink="http://www.w3.org/1999/xlink" xlink:title="Vulnerable" id="ABBRID0EPUAG" xlink:type="simple">VU</abbrev> &lt;2,000 km<sup>2</sup>. We estimated <abbrev xmlns:xlink="http://www.w3.org/1999/xlink" xlink:title="extent of occurrence" id="ABBRID0EVUAG" xlink:type="simple">EOO</abbrev> and <abbrev xmlns:xlink="http://www.w3.org/1999/xlink" xlink:title="area of occupancy" id="ABBRID0EZUAG" xlink:type="simple">AOO</abbrev> using ConR, also indicating for (potentially) threatened species where the values would be higher taking non-georeferenced specimens into account. Known occurrences (or not) in protected areas (national parks or reserves with protected status according to the IUCN; <ext-link xmlns:xlink="http://www.w3.org/1999/xlink" xlink:type="simple" ext-link-type="uri" xlink:href="https://protectedplanet.net/">https://protectedplanet.net/</ext-link> accessed 04.09.2018) are documented and an overall threat category with IUCN code is presented which takes into account each of these factors (as discussed individually in each species treatment).</p></caption><table id="TID0E5DAE" rules="all"><tbody><tr><th rowspan="1" colspan="1">Species</th><th rowspan="1" colspan="1">Number of collections (with coordinates)</th><th rowspan="1" colspan="1">Number of unique occurrences (inc. without coordinates)</th><th rowspan="1" colspan="1">Number of locations</th><th rowspan="1" colspan="1">Number of sub-populations</th><th rowspan="1" colspan="1"><abbrev xmlns:xlink="http://www.w3.org/1999/xlink" xlink:title="extent of occurrence" id="ABBRID0E1VAG" xlink:type="simple">EOO</abbrev> (km<sup>2</sup>)</th><th rowspan="1" colspan="1"><abbrev xmlns:xlink="http://www.w3.org/1999/xlink" xlink:title="area of occupancy" id="ABBRID0EEWAG" xlink:type="simple">AOO</abbrev> (km<sup>2</sup>)</th><th rowspan="1" colspan="1">Protected areas (numbers of collections)</th><th rowspan="1" colspan="1">Category code</th></tr><tr><td rowspan="1" colspan="1">
                  <italic><tp:taxon-name>
                      <tp:taxon-name-part taxon-name-part-type="genus" reg="Cremastosperma">Cremastosperma</tp:taxon-name-part>
                      <tp:taxon-name-part taxon-name-part-type="species" reg="alticola">alticola</tp:taxon-name-part>
                    </tp:taxon-name></italic>
                </td><td rowspan="1" colspan="1">2</td><td rowspan="1" colspan="1">2</td><td rowspan="1" colspan="1">2</td><td rowspan="1" colspan="1">2</td><td rowspan="1" colspan="1">NA</td><td rowspan="1" colspan="1">8</td><td rowspan="1" colspan="1">None</td><td rowspan="1" colspan="1"><abbrev xmlns:xlink="http://www.w3.org/1999/xlink" xlink:title="Endangered" id="ABBRID0EZXAG" xlink:type="simple">EN</abbrev> B2ab</td></tr><tr><td rowspan="1" colspan="1">
                  <italic><tp:taxon-name>
                      <tp:taxon-name-part taxon-name-part-type="genus" reg="Cremastosperma">Cremastosperma</tp:taxon-name-part>
                      <tp:taxon-name-part taxon-name-part-type="species" reg="antioquense">antioquense</tp:taxon-name-part>
                    </tp:taxon-name></italic>
                </td><td rowspan="1" colspan="1">3</td><td rowspan="1" colspan="1">3</td><td rowspan="1" colspan="1">3</td><td rowspan="1" colspan="1">3</td><td rowspan="1" colspan="1">124</td><td rowspan="1" colspan="1">12</td><td rowspan="1" colspan="1">None</td><td rowspan="1" colspan="1"><abbrev xmlns:xlink="http://www.w3.org/1999/xlink" xlink:title="Endangered" id="ABBRID0EGZAG" xlink:type="simple">EN</abbrev> B1ab+B2ab</td></tr><tr><td rowspan="1" colspan="1">
                  <italic><tp:taxon-name>
                      <tp:taxon-name-part taxon-name-part-type="genus" reg="Cremastosperma">Cremastosperma</tp:taxon-name-part>
                      <tp:taxon-name-part taxon-name-part-type="species" reg="awaense">awaense</tp:taxon-name-part>
                    </tp:taxon-name></italic>
                </td><td rowspan="1" colspan="1">15 (14)</td><td rowspan="1" colspan="1">13</td><td rowspan="1" colspan="1">12</td><td rowspan="1" colspan="1">10</td><td rowspan="1" colspan="1">27640</td><td rowspan="1" colspan="1">52</td><td rowspan="1" colspan="1">None</td><td rowspan="1" colspan="1">
                  <abbrev xmlns:xlink="http://www.w3.org/1999/xlink" xlink:title="Near Threatened" id="ABBRID0ET1AG" xlink:type="simple">NT</abbrev>
                </td></tr><tr><td rowspan="1" colspan="1">
                  <italic><tp:taxon-name>
                      <tp:taxon-name-part taxon-name-part-type="genus" reg="Cremastosperma">Cremastosperma</tp:taxon-name-part>
                      <tp:taxon-name-part taxon-name-part-type="species" reg="brachypodum">brachypodum</tp:taxon-name-part>
                    </tp:taxon-name></italic>
                </td><td rowspan="1" colspan="1">1</td><td rowspan="1" colspan="1">1</td><td rowspan="1" colspan="1">1</td><td rowspan="1" colspan="1">1</td><td rowspan="1" colspan="1">NA</td><td rowspan="1" colspan="1">4</td><td rowspan="1" colspan="1">None</td><td rowspan="1" colspan="1"><abbrev xmlns:xlink="http://www.w3.org/1999/xlink" xlink:title="Critically Endangered" id="ABBRID0EA3AG" xlink:type="simple">CR</abbrev> B2ab</td></tr><tr><td rowspan="1" colspan="1">
                  <italic><tp:taxon-name>
                      <tp:taxon-name-part taxon-name-part-type="genus" reg="Cremastosperma">Cremastosperma</tp:taxon-name-part>
                      <tp:taxon-name-part taxon-name-part-type="species" reg="brevipes">brevipes</tp:taxon-name-part>
                    </tp:taxon-name></italic>
                </td><td rowspan="1" colspan="1">55 (29)</td><td rowspan="1" colspan="1">18</td><td rowspan="1" colspan="1">14</td><td rowspan="1" colspan="1">11</td><td rowspan="1" colspan="1">47395</td><td rowspan="1" colspan="1">68</td><td rowspan="1" colspan="1">French Guiana: Les Nouragues [IUCN IV] (6)</td><td rowspan="1" colspan="1">
                  <abbrev xmlns:xlink="http://www.w3.org/1999/xlink" xlink:title="Least Concern" id="ABBRID0EN4AG" xlink:type="simple">LC</abbrev>
                </td></tr><tr><td rowspan="1" colspan="1">
                  <italic><tp:taxon-name>
                      <tp:taxon-name-part taxon-name-part-type="genus" reg="Cremastosperma">Cremastosperma</tp:taxon-name-part>
                      <tp:taxon-name-part taxon-name-part-type="species" reg="bullatum">bullatum</tp:taxon-name-part>
                    </tp:taxon-name></italic>
                </td><td rowspan="1" colspan="1">9</td><td rowspan="1" colspan="1">6</td><td rowspan="1" colspan="1">3</td><td rowspan="1" colspan="1">3</td><td rowspan="1" colspan="1">582</td><td rowspan="1" colspan="1">20</td><td rowspan="1" colspan="1">None</td><td rowspan="1" colspan="1"><abbrev xmlns:xlink="http://www.w3.org/1999/xlink" xlink:title="Endangered" id="ABBRID0E15AG" xlink:type="simple">EN</abbrev> B1ab+B2ab</td></tr><tr><td rowspan="1" colspan="1">
                  <italic><tp:taxon-name>
                      <tp:taxon-name-part taxon-name-part-type="genus" reg="Cremastosperma">Cremastosperma</tp:taxon-name-part>
                      <tp:taxon-name-part taxon-name-part-type="species" reg="cauliflorum">cauliflorum</tp:taxon-name-part>
                    </tp:taxon-name></italic>
                </td><td rowspan="1" colspan="1">69 (48)</td><td rowspan="1" colspan="1">35</td><td rowspan="1" colspan="1">32</td><td rowspan="1" colspan="1">28</td><td rowspan="1" colspan="1">379557</td><td rowspan="1" colspan="1">140</td><td rowspan="1" colspan="1">Colombia: Parque Nacional Amacayacu [IUCN II] (1). Ecuador: Reserva Cuyabeno [IUCN: Fauna Production Reserve] (2).</td><td rowspan="1" colspan="1">
                  <abbrev xmlns:xlink="http://www.w3.org/1999/xlink" xlink:title="Least Concern" id="ABBRID0EHABG" xlink:type="simple">LC</abbrev>
                </td></tr><tr><td rowspan="1" colspan="1">
                  <italic><tp:taxon-name>
                      <tp:taxon-name-part taxon-name-part-type="genus" reg="Cremastosperma">Cremastosperma</tp:taxon-name-part>
                      <tp:taxon-name-part taxon-name-part-type="species" reg="cenepense">cenepense</tp:taxon-name-part>
                    </tp:taxon-name></italic>
                </td><td rowspan="1" colspan="1">4</td><td rowspan="1" colspan="1">3</td><td rowspan="1" colspan="1">2</td><td rowspan="1" colspan="1">2</td><td rowspan="1" colspan="1">660</td><td rowspan="1" colspan="1">12</td><td rowspan="1" colspan="1">None</td><td rowspan="1" colspan="1"><abbrev xmlns:xlink="http://www.w3.org/1999/xlink" xlink:title="Endangered" id="ABBRID0EUBBG" xlink:type="simple">EN</abbrev> B1ab+B2ab</td></tr><tr><td rowspan="1" colspan="1">
                  <italic><tp:taxon-name>
                      <tp:taxon-name-part taxon-name-part-type="genus" reg="Cremastosperma">Cremastosperma</tp:taxon-name-part>
                      <tp:taxon-name-part taxon-name-part-type="species" reg="chococola">chococola</tp:taxon-name-part>
                    </tp:taxon-name></italic>
                </td><td rowspan="1" colspan="1">3</td><td rowspan="1" colspan="1">3</td><td rowspan="1" colspan="1">3</td><td rowspan="1" colspan="1">3</td><td rowspan="1" colspan="1">1128</td><td rowspan="1" colspan="1">12</td><td rowspan="1" colspan="1">Colombia: Parque Nacional Utría [reportedly IUCN II, but not on <ext-link xmlns:xlink="http://www.w3.org/1999/xlink" xlink:type="simple" ext-link-type="uri" xlink:href="https://protectedplanet.net/">https://protectedplanet.net/</ext-link>] (1)</td><td rowspan="1" colspan="1"><abbrev xmlns:xlink="http://www.w3.org/1999/xlink" xlink:title="Endangered" id="ABBRID0EHDBG" xlink:type="simple">EN</abbrev> B1ab+B2ab</td></tr><tr><td rowspan="1" colspan="1">
                  <italic><tp:taxon-name>
                      <tp:taxon-name-part taxon-name-part-type="genus" reg="Cremastosperma">Cremastosperma</tp:taxon-name-part>
                      <tp:taxon-name-part taxon-name-part-type="species" reg="confusum">confusum</tp:taxon-name-part>
                    </tp:taxon-name></italic>
                </td><td rowspan="1" colspan="1">37 (33)</td><td rowspan="1" colspan="1">19</td><td rowspan="1" colspan="1">16</td><td rowspan="1" colspan="1">13</td><td rowspan="1" colspan="1">56103</td><td rowspan="1" colspan="1">64</td><td rowspan="1" colspan="1">Peru: Parque Nacional Manu [IUCN: World Heritage Site] (c. 6); Tambopata Reserve [IUCN VI] (c. 13)</td><td rowspan="1" colspan="1">
                  <abbrev xmlns:xlink="http://www.w3.org/1999/xlink" xlink:title="Least Concern" id="ABBRID0EUEBG" xlink:type="simple">LC</abbrev>
                </td></tr><tr><td rowspan="1" colspan="1">
                  <italic><tp:taxon-name>
                      <tp:taxon-name-part taxon-name-part-type="genus" reg="Cremastosperma">Cremastosperma</tp:taxon-name-part>
                      <tp:taxon-name-part taxon-name-part-type="species" reg="dolichocarpum">dolichocarpum</tp:taxon-name-part>
                    </tp:taxon-name></italic>
                </td><td rowspan="1" colspan="1">14</td><td rowspan="1" colspan="1">7</td><td rowspan="1" colspan="1">5</td><td rowspan="1" colspan="1">4</td><td rowspan="1" colspan="1">1444</td><td rowspan="1" colspan="1">28</td><td rowspan="1" colspan="1">Colombia: Parque Nacional Las Orchídeas [IUCN II] (9); Parque Nacional Paramillo [IUCN II] (1)</td><td rowspan="1" colspan="1"><abbrev xmlns:xlink="http://www.w3.org/1999/xlink" xlink:title="Endangered" id="ABBRID0EBGBG" xlink:type="simple">EN</abbrev> B1ab+B2ab</td></tr><tr><td rowspan="1" colspan="1">
                  <italic><tp:taxon-name>
                      <tp:taxon-name-part taxon-name-part-type="genus" reg="Cremastosperma">Cremastosperma</tp:taxon-name-part>
                      <tp:taxon-name-part taxon-name-part-type="species" reg="dolichopodum">dolichopodum</tp:taxon-name-part>
                    </tp:taxon-name></italic>
                </td><td rowspan="1" colspan="1">3</td><td rowspan="1" colspan="1">2</td><td rowspan="1" colspan="1">2</td><td rowspan="1" colspan="1">2</td><td rowspan="1" colspan="1">NA</td><td rowspan="1" colspan="1">4</td><td rowspan="1" colspan="1">Peru: Reserva Comunal Yanesha [IUCN VI] (2)</td><td rowspan="1" colspan="1"><abbrev xmlns:xlink="http://www.w3.org/1999/xlink" xlink:title="Endangered" id="ABBRID0EOHBG" xlink:type="simple">EN</abbrev> B2ab</td></tr><tr><td rowspan="1" colspan="1">
                  <italic><tp:taxon-name>
                      <tp:taxon-name-part taxon-name-part-type="genus" reg="Cremastosperma">Cremastosperma</tp:taxon-name-part>
                      <tp:taxon-name-part taxon-name-part-type="species" reg="gracilipes">gracilipes</tp:taxon-name-part>
                    </tp:taxon-name></italic>
                </td><td rowspan="1" colspan="1">88 (81)</td><td rowspan="1" colspan="1">51</td><td rowspan="1" colspan="1">45</td><td rowspan="1" colspan="1">40</td><td rowspan="1" colspan="1">248036</td><td rowspan="1" colspan="1">200</td><td rowspan="1" colspan="1">Colombia: Parque Nacional Amacayacu [IUCN II] (1). Ecuador: Parque Nacional Sumaco [IUCN: National Park] (1); Parque Nacional Yasuní [IUCN: National Park] (14).</td><td rowspan="1" colspan="1">
                  <abbrev xmlns:xlink="http://www.w3.org/1999/xlink" xlink:title="Least Concern" id="ABBRID0E2IBG" xlink:type="simple">LC</abbrev>
                </td></tr><tr><td rowspan="1" colspan="1">
                  <italic><tp:taxon-name>
                      <tp:taxon-name-part taxon-name-part-type="genus" reg="Cremastosperma">Cremastosperma</tp:taxon-name-part>
                      <tp:taxon-name-part taxon-name-part-type="species" reg="leiophyllum">leiophyllum</tp:taxon-name-part>
                    </tp:taxon-name></italic>
                </td><td rowspan="1" colspan="1">45 (31)</td><td rowspan="1" colspan="1">21</td><td rowspan="1" colspan="1">18</td><td rowspan="1" colspan="1">17</td><td rowspan="1" colspan="1">303604</td><td rowspan="1" colspan="1">84</td><td rowspan="1" colspan="1">Bolivia: Parque Nacional Isiboro-Secure [IUCN: National Park] (2); Parque Nacional Amboró [IUCN: National Park] (10)</td><td rowspan="1" colspan="1">
                  <abbrev xmlns:xlink="http://www.w3.org/1999/xlink" xlink:title="Least Concern" id="ABBRID0EIKBG" xlink:type="simple">LC</abbrev>
                </td></tr><tr><td rowspan="1" colspan="1">
                  <italic><tp:taxon-name>
                      <tp:taxon-name-part taxon-name-part-type="genus" reg="Cremastosperma">Cremastosperma</tp:taxon-name-part>
                      <tp:taxon-name-part taxon-name-part-type="species" reg="longicuspe">longicuspe</tp:taxon-name-part>
                    </tp:taxon-name></italic>
                </td><td rowspan="1" colspan="1">20 (10)</td><td rowspan="1" colspan="1">8 (13)</td><td rowspan="1" colspan="1">8</td><td rowspan="1" colspan="1">8</td><td rowspan="1" colspan="1">30760</td><td rowspan="1" colspan="1">32</td><td rowspan="1" colspan="1">None</td><td rowspan="1" colspan="1"><abbrev xmlns:xlink="http://www.w3.org/1999/xlink" xlink:title="Vulnerable" id="ABBRID0EVLBG" xlink:type="simple">VU</abbrev> B2ab</td></tr><tr><td rowspan="1" colspan="1">
                  <italic><tp:taxon-name>
                      <tp:taxon-name-part taxon-name-part-type="genus" reg="Cremastosperma">Cremastosperma</tp:taxon-name-part>
                      <tp:taxon-name-part taxon-name-part-type="species" reg="longipes">longipes</tp:taxon-name-part>
                    </tp:taxon-name></italic>
                </td><td rowspan="1" colspan="1">3</td><td rowspan="1" colspan="1">3</td><td rowspan="1" colspan="1">3</td><td rowspan="1" colspan="1">3</td><td rowspan="1" colspan="1">1634</td><td rowspan="1" colspan="1">12</td><td rowspan="1" colspan="1">None</td><td rowspan="1" colspan="1"><abbrev xmlns:xlink="http://www.w3.org/1999/xlink" xlink:title="Endangered" id="ABBRID0ECNBG" xlink:type="simple">EN</abbrev> B1ab+B2ab</td></tr><tr><td rowspan="1" colspan="1">
                  <italic><tp:taxon-name>
                      <tp:taxon-name-part taxon-name-part-type="genus" reg="Cremastosperma">Cremastosperma</tp:taxon-name-part>
                      <tp:taxon-name-part taxon-name-part-type="species" reg="macrocarpum">macrocarpum</tp:taxon-name-part>
                    </tp:taxon-name></italic>
                </td><td rowspan="1" colspan="1">6 (3)</td><td rowspan="1" colspan="1">3 (5)</td><td rowspan="1" colspan="1">3</td><td rowspan="1" colspan="1">3</td><td rowspan="1" colspan="1">420</td><td rowspan="1" colspan="1">12</td><td rowspan="1" colspan="1">None</td><td rowspan="1" colspan="1"><abbrev xmlns:xlink="http://www.w3.org/1999/xlink" xlink:title="Endangered" id="ABBRID0EPOBG" xlink:type="simple">EN</abbrev> B1ab+B2ab</td></tr><tr><td rowspan="1" colspan="1">
                  <italic><tp:taxon-name>
                      <tp:taxon-name-part taxon-name-part-type="genus" reg="Cremastosperma">Cremastosperma</tp:taxon-name-part>
                      <tp:taxon-name-part taxon-name-part-type="species" reg="magdalenae">magdalenae</tp:taxon-name-part>
                    </tp:taxon-name></italic>
                </td><td rowspan="1" colspan="1">4</td><td rowspan="1" colspan="1">2</td><td rowspan="1" colspan="1">2</td><td rowspan="1" colspan="1">2</td><td rowspan="1" colspan="1">NA</td><td rowspan="1" colspan="1">4</td><td rowspan="1" colspan="1">None</td><td rowspan="1" colspan="1"><abbrev xmlns:xlink="http://www.w3.org/1999/xlink" xlink:title="Endangered" id="ABBRID0E3PBG" xlink:type="simple">EN</abbrev> B2ab</td></tr><tr><td rowspan="1" colspan="1">
                  <italic><tp:taxon-name>
                      <tp:taxon-name-part taxon-name-part-type="genus" reg="Cremastosperma">Cremastosperma</tp:taxon-name-part>
                      <tp:taxon-name-part taxon-name-part-type="species" reg="megalophyllum">megalophyllum</tp:taxon-name-part>
                    </tp:taxon-name></italic>
                </td><td rowspan="1" colspan="1">112 (96)</td><td rowspan="1" colspan="1">62</td><td rowspan="1" colspan="1">52</td><td rowspan="1" colspan="1">39</td><td rowspan="1" colspan="1">306660</td><td rowspan="1" colspan="1">248</td><td rowspan="1" colspan="1">Ecuador: Parque Nacional Sumaco (3); Parque Nacional Yasuní (9)</td><td rowspan="1" colspan="1">
                  <abbrev xmlns:xlink="http://www.w3.org/1999/xlink" xlink:title="Least Concern" id="ABBRID0EJRBG" xlink:type="simple">LC</abbrev>
                </td></tr><tr><td rowspan="1" colspan="1">
                  <italic><tp:taxon-name>
                      <tp:taxon-name-part taxon-name-part-type="genus" reg="Cremastosperma">Cremastosperma</tp:taxon-name-part>
                      <tp:taxon-name-part taxon-name-part-type="species" reg="microcarpum">microcarpum</tp:taxon-name-part>
                    </tp:taxon-name></italic>
                </td><td rowspan="1" colspan="1">68 (45)</td><td rowspan="1" colspan="1">22</td><td rowspan="1" colspan="1">19</td><td rowspan="1" colspan="1">16</td><td rowspan="1" colspan="1">250581</td><td rowspan="1" colspan="1">88</td><td rowspan="1" colspan="1">Colombia: Parque Nacional Amacayacu (2). Peru: Reserva Nacional Pacaya-Samiria [IUCN VI] (6)</td><td rowspan="1" colspan="1">
                  <abbrev xmlns:xlink="http://www.w3.org/1999/xlink" xlink:title="Least Concern" id="ABBRID0EWSBG" xlink:type="simple">LC</abbrev>
                </td></tr><tr><td rowspan="1" colspan="1">
                  <italic><tp:taxon-name>
                      <tp:taxon-name-part taxon-name-part-type="genus" reg="Cremastosperma">Cremastosperma</tp:taxon-name-part>
                      <tp:taxon-name-part taxon-name-part-type="species" reg="monospermum">monospermum</tp:taxon-name-part>
                    </tp:taxon-name></italic>
                </td><td rowspan="1" colspan="1">131 (89)</td><td rowspan="1" colspan="1">67</td><td rowspan="1" colspan="1">63</td><td rowspan="1" colspan="1">57</td><td rowspan="1" colspan="1">2173227</td><td rowspan="1" colspan="1">264</td><td rowspan="1" colspan="1">Brazil: Alto Juruá Extractive Reserve [reportedly IUCN VI, but not on <ext-link xmlns:xlink="http://www.w3.org/1999/xlink" xlink:type="simple" ext-link-type="uri" xlink:href="https://protectedplanet.net/">https://protectedplanet.net/</ext-link>] (2). Peru: Parque Nacional Bahuaja-Sonene [IUCN II] (2); Parque Nacional Manu (1); Tambopata Reserve (2).</td><td rowspan="1" colspan="1">
                  <abbrev xmlns:xlink="http://www.w3.org/1999/xlink" xlink:title="Least Concern" id="ABBRID0EJUBG" xlink:type="simple">LC</abbrev>
                </td></tr><tr><td rowspan="1" colspan="1">
                  <italic><tp:taxon-name>
                      <tp:taxon-name-part taxon-name-part-type="genus" reg="Cremastosperma">Cremastosperma</tp:taxon-name-part>
                      <tp:taxon-name-part taxon-name-part-type="species" reg="napoense">napoense</tp:taxon-name-part>
                    </tp:taxon-name></italic>
                </td><td rowspan="1" colspan="1">30 (27)</td><td rowspan="1" colspan="1">20</td><td rowspan="1" colspan="1">15</td><td rowspan="1" colspan="1">11</td><td rowspan="1" colspan="1">10200</td><td rowspan="1" colspan="1">80</td><td rowspan="1" colspan="1">Ecuador: Parque Nacional Sumaco (4).</td><td rowspan="1" colspan="1"><abbrev xmlns:xlink="http://www.w3.org/1999/xlink" xlink:title="Near Threatened" id="ABBRID0EWVBG" xlink:type="simple">NT</abbrev> B1a+B2a</td></tr><tr><td rowspan="1" colspan="1">
                  <italic><tp:taxon-name>
                      <tp:taxon-name-part taxon-name-part-type="genus" reg="Cremastosperma">Cremastosperma</tp:taxon-name-part>
                      <tp:taxon-name-part taxon-name-part-type="species" reg="novogranatense">novogranatense</tp:taxon-name-part>
                    </tp:taxon-name></italic>
                </td><td rowspan="1" colspan="1">7</td><td rowspan="1" colspan="1">7</td><td rowspan="1" colspan="1">6</td><td rowspan="1" colspan="1">6</td><td rowspan="1" colspan="1">1078</td><td rowspan="1" colspan="1">28</td><td rowspan="1" colspan="1">None</td><td rowspan="1" colspan="1"><abbrev xmlns:xlink="http://www.w3.org/1999/xlink" xlink:title="Endangered" id="ABBRID0EDXBG" xlink:type="simple">EN</abbrev> B1ab+B2ab</td></tr><tr><td rowspan="1" colspan="1">
                  <italic><tp:taxon-name>
                      <tp:taxon-name-part taxon-name-part-type="genus" reg="Cremastosperma">Cremastosperma</tp:taxon-name-part>
                      <tp:taxon-name-part taxon-name-part-type="species" reg="oblongum">oblongum</tp:taxon-name-part>
                    </tp:taxon-name></italic>
                </td><td rowspan="1" colspan="1">53 (44)</td><td rowspan="1" colspan="1">37</td><td rowspan="1" colspan="1">19</td><td rowspan="1" colspan="1">11</td><td rowspan="1" colspan="1">124687</td><td rowspan="1" colspan="1">108</td><td rowspan="1" colspan="1">Parque Nacional Yanachaga-Chemillén [IUCN II] (12); Reserva Comunal Yanesha [IUCN VI] (6)</td><td rowspan="1" colspan="1">
                  <abbrev xmlns:xlink="http://www.w3.org/1999/xlink" xlink:title="Least Concern" id="ABBRID0EQYBG" xlink:type="simple">LC</abbrev>
                </td></tr><tr><td rowspan="1" colspan="1">
                  <italic><tp:taxon-name>
                      <tp:taxon-name-part taxon-name-part-type="genus" reg="Cremastosperma">Cremastosperma</tp:taxon-name-part>
                      <tp:taxon-name-part taxon-name-part-type="species" reg="osicola">osicola</tp:taxon-name-part>
                    </tp:taxon-name></italic>
                </td><td rowspan="1" colspan="1">9 (8)</td><td rowspan="1" colspan="1">8 (9)</td><td rowspan="1" colspan="1">4</td><td rowspan="1" colspan="1">3</td><td rowspan="1" colspan="1">273</td><td rowspan="1" colspan="1">28</td><td rowspan="1" colspan="1">Costa Rica: Corcovado National Park [IUCN II] (2)</td><td rowspan="1" colspan="1"><abbrev xmlns:xlink="http://www.w3.org/1999/xlink" xlink:title="Near Threatened" id="ABBRID0E4ZBG" xlink:type="simple">NT</abbrev> B1a+B2a</td></tr><tr><td rowspan="1" colspan="1">
                  <italic><tp:taxon-name>
                      <tp:taxon-name-part taxon-name-part-type="genus" reg="Cremastosperma">Cremastosperma</tp:taxon-name-part>
                      <tp:taxon-name-part taxon-name-part-type="species" reg="pacificum">pacificum</tp:taxon-name-part>
                    </tp:taxon-name></italic>
                </td><td rowspan="1" colspan="1">7</td><td rowspan="1" colspan="1">6</td><td rowspan="1" colspan="1">6</td><td rowspan="1" colspan="1">4</td><td rowspan="1" colspan="1">3397</td><td rowspan="1" colspan="1">24</td><td rowspan="1" colspan="1">Colombia: San Cipriano Natural Reserve [IUCN VI] (2)</td><td rowspan="1" colspan="1"><abbrev xmlns:xlink="http://www.w3.org/1999/xlink" xlink:title="Endangered" id="ABBRID0EK2BG" xlink:type="simple">EN</abbrev> B1a+B2a</td></tr><tr><td rowspan="1" colspan="1">
                  <italic><tp:taxon-name>
                      <tp:taxon-name-part taxon-name-part-type="genus" reg="Cremastosperma">Cremastosperma</tp:taxon-name-part>
                      <tp:taxon-name-part taxon-name-part-type="species" reg="panamense">panamense</tp:taxon-name-part>
                    </tp:taxon-name></italic>
                </td><td rowspan="1" colspan="1">40 (23)</td><td rowspan="1" colspan="1">13</td><td rowspan="1" colspan="1">11</td><td rowspan="1" colspan="1">9</td><td rowspan="1" colspan="1">8294</td><td rowspan="1" colspan="1">52</td><td rowspan="1" colspan="1">None</td><td rowspan="1" colspan="1"><abbrev xmlns:xlink="http://www.w3.org/1999/xlink" xlink:title="Near Threatened" id="ABBRID0EX3BG" xlink:type="simple">NT</abbrev> B1a+B2a</td></tr><tr><td rowspan="1" colspan="1">
                  <italic><tp:taxon-name>
                      <tp:taxon-name-part taxon-name-part-type="genus" reg="Cremastosperma">Cremastosperma</tp:taxon-name-part>
                      <tp:taxon-name-part taxon-name-part-type="species" reg="pedunculatum">pedunculatum</tp:taxon-name-part>
                    </tp:taxon-name></italic>
                </td><td rowspan="1" colspan="1">37 (27)</td><td rowspan="1" colspan="1">22</td><td rowspan="1" colspan="1">17</td><td rowspan="1" colspan="1">15</td><td rowspan="1" colspan="1">118272</td><td rowspan="1" colspan="1">84</td><td rowspan="1" colspan="1">Ecuador: Parque Nacional Podocarpus [IUCN: National Park] (2).</td><td rowspan="1" colspan="1">
                  <abbrev xmlns:xlink="http://www.w3.org/1999/xlink" xlink:title="Least Concern" id="ABBRID0EE5BG" xlink:type="simple">LC</abbrev>
                </td></tr><tr><td rowspan="1" colspan="1">
                  <italic><tp:taxon-name>
                      <tp:taxon-name-part taxon-name-part-type="genus" reg="Cremastosperma">Cremastosperma</tp:taxon-name-part>
                      <tp:taxon-name-part taxon-name-part-type="species" reg="pendulum">pendulum</tp:taxon-name-part>
                    </tp:taxon-name></italic>
                </td><td rowspan="1" colspan="1">22 (18)</td><td rowspan="1" colspan="1">16</td><td rowspan="1" colspan="1">11</td><td rowspan="1" colspan="1">7</td><td rowspan="1" colspan="1">152472</td><td rowspan="1" colspan="1">52</td><td rowspan="1" colspan="1">Peru: Reserva Nacional Pacaya-Samiria (1); Bosque de Protección San Matias [IUCN VI] (1); Parque Nacional Yanachaga-Chemillén (6); Reserva Comunal Yanesha (1)</td><td rowspan="1" colspan="1"><abbrev xmlns:xlink="http://www.w3.org/1999/xlink" xlink:title="Near Threatened" id="ABBRID0ER6BG" xlink:type="simple">NT</abbrev> B2a</td></tr><tr><td rowspan="1" colspan="1">
                  <italic><tp:taxon-name>
                      <tp:taxon-name-part taxon-name-part-type="genus" reg="Cremastosperma">Cremastosperma</tp:taxon-name-part>
                      <tp:taxon-name-part taxon-name-part-type="species" reg="peruvianum">peruvianum</tp:taxon-name-part>
                    </tp:taxon-name></italic>
                </td><td rowspan="1" colspan="1">16 (14)</td><td rowspan="1" colspan="1">9</td><td rowspan="1" colspan="1">8</td><td rowspan="1" colspan="1">8</td><td rowspan="1" colspan="1">9706</td><td rowspan="1" colspan="1">36</td><td rowspan="1" colspan="1">None</td><td rowspan="1" colspan="1"><abbrev xmlns:xlink="http://www.w3.org/1999/xlink" xlink:title="Vulnerable" id="ABBRID0E6AAI" xlink:type="simple">VU</abbrev> B1ab+B2ab</td></tr><tr><td rowspan="1" colspan="1">
                  <italic><tp:taxon-name>
                      <tp:taxon-name-part taxon-name-part-type="genus" reg="Cremastosperma">Cremastosperma</tp:taxon-name-part>
                      <tp:taxon-name-part taxon-name-part-type="species" reg="stenophyllum">stenophyllum</tp:taxon-name-part>
                    </tp:taxon-name></italic>
                </td><td rowspan="1" colspan="1">3</td><td rowspan="1" colspan="1">3</td><td rowspan="1" colspan="1">3</td><td rowspan="1" colspan="1">3</td><td rowspan="1" colspan="1">3927</td><td rowspan="1" colspan="1">12</td><td rowspan="1" colspan="1">None</td><td rowspan="1" colspan="1"><abbrev xmlns:xlink="http://www.w3.org/1999/xlink" xlink:title="Endangered" id="ABBRID0EMCAI" xlink:type="simple">EN</abbrev> B1ab+B2ab</td></tr><tr><td rowspan="1" colspan="1">
                  <italic><tp:taxon-name>
                      <tp:taxon-name-part taxon-name-part-type="genus" reg="Cremastosperma">Cremastosperma</tp:taxon-name-part>
                      <tp:taxon-name-part taxon-name-part-type="species" reg="venezuelanum">venezuelanum</tp:taxon-name-part>
                    </tp:taxon-name></italic>
                </td><td rowspan="1" colspan="1">4</td><td rowspan="1" colspan="1">4</td><td rowspan="1" colspan="1">4</td><td rowspan="1" colspan="1">4</td><td rowspan="1" colspan="1">1102</td><td rowspan="1" colspan="1">16</td><td rowspan="1" colspan="1">Venezuela: Parque Nacional Henri Pittier [IUCN: National Park] (1)</td><td rowspan="1" colspan="1"><abbrev xmlns:xlink="http://www.w3.org/1999/xlink" xlink:title="Near Threatened" id="ABBRID0EZDAI" xlink:type="simple">NT</abbrev> B1a+B2a</td></tr><tr><td rowspan="1" colspan="1">
                  <italic><tp:taxon-name>
                      <tp:taxon-name-part taxon-name-part-type="genus" reg="Cremastosperma">Cremastosperma</tp:taxon-name-part>
                      <tp:taxon-name-part taxon-name-part-type="species" reg="westrae">westrae</tp:taxon-name-part>
                    </tp:taxon-name></italic>
                </td><td rowspan="1" colspan="1">6</td><td rowspan="1" colspan="1">6</td><td rowspan="1" colspan="1">4</td><td rowspan="1" colspan="1">4</td><td rowspan="1" colspan="1">1649</td><td rowspan="1" colspan="1">24</td><td rowspan="1" colspan="1">None</td><td rowspan="1" colspan="1"><abbrev xmlns:xlink="http://www.w3.org/1999/xlink" xlink:title="Endangered" id="ABBRID0EGFAI" xlink:type="simple">EN</abbrev> B1ab+B2ab</td></tr><tr><td rowspan="1" colspan="1">
                  <italic><tp:taxon-name>
                      <tp:taxon-name-part taxon-name-part-type="genus" reg="Cremastosperma">Cremastosperma</tp:taxon-name-part>
                      <tp:taxon-name-part taxon-name-part-type="species" reg="yamayakatense">yamayakatense</tp:taxon-name-part>
                    </tp:taxon-name></italic>
                </td><td rowspan="1" colspan="1">25 (23)</td><td rowspan="1" colspan="1">11</td><td rowspan="1" colspan="1">8</td><td rowspan="1" colspan="1">8</td><td rowspan="1" colspan="1">6046</td><td rowspan="1" colspan="1">40</td><td rowspan="1" colspan="1">None</td><td rowspan="1" colspan="1"><abbrev xmlns:xlink="http://www.w3.org/1999/xlink" xlink:title="Vulnerable" id="ABBRID0ETGAI" xlink:type="simple">VU</abbrev> B1ab+B2ab</td></tr></tbody></table></table-wrap></tp:treatment-sec><ref-list><ref id="B14"><mixed-citation xmlns:xlink="http://www.w3.org/1999/xlink" xlink:type="simple"><person-group><name name-style="western"><surname>Dauby</surname><given-names>G</given-names></name><name name-style="western"><surname>Stévart</surname><given-names>T</given-names></name><name name-style="western"><surname>Droissart</surname><given-names>V</given-names></name><name name-style="western"><surname>Cosiaux</surname><given-names>A</given-names></name><name name-style="western"><surname>Deblauwe</surname><given-names>V</given-names></name><name name-style="western"><surname>Simo-Droissart</surname><given-names>M</given-names></name><name name-style="western"><surname>Sosef</surname><given-names>MSM</given-names></name><name name-style="western"><surname>Lowry</surname><given-names>PP II</given-names></name><name name-style="western"><surname>Schatz</surname><given-names>GE</given-names></name><name name-style="western"><surname>Gereau</surname><given-names>RE</given-names></name><name name-style="western"><surname>Couvreur</surname><given-names>TLP</given-names></name></person-group> (<year>2017</year>) <article-title>ConR : An R package to assist large-scale multispecies preliminary conservation assessments using distribution data.</article-title><source>Ecology and Evolution</source><volume>7</volume>(<issue>24</issue>): <fpage>11292</fpage>–<lpage>11303</lpage>. <ext-link xlink:type="simple" ext-link-type="doi" xlink:href="10.1002/ece3.3704">https://doi.org/10.1002/ece3.3704</ext-link></mixed-citation></ref><ref id="B34"><mixed-citation xmlns:xlink="http://www.w3.org/1999/xlink" xlink:type="simple"><institution xlink:type="simple">IUCN</institution> (<year>2012</year>) IUCN Red List Categories and Criteria: Version 3.1. Gland, Switzerland and Cambridge, UK.</mixed-citation></ref></ref-list></tp:taxon-treatment>
