# Supplementary material for: A taxonomic revision of the Neotropical genus Cremastosperma (Annonaceae), including five new species
Source: PhytoKeys. 2018 Nov 26;(112):1–141. doi: 10.3897/phytokeys.112.24897 (PMC6277488; doi:10.3897/phytokeys.112.24897)
Supplement: XML Treatment for Cremastosperma macrocarpum [file phytokeys.112.24897-treatment18.xml]

<!DOCTYPE tp:taxon-treatment
  PUBLIC "-//TaxonX//DTD Taxonomic Treatment Publishing DTD v0 20100105//EN" "tax-treatment-NSO.dtd">
<tp:taxon-treatment xmlns:tp="http://www.plazi.org/taxpub"><tp:treatment-meta><kwd-group><label>Taxon classification</label><kwd><named-content xmlns:xlink="http://www.w3.org/1999/xlink" content-type="kingdom">Plantae</named-content></kwd><kwd><named-content xmlns:xlink="http://www.w3.org/1999/xlink" content-type="order">Magnoliales</named-content></kwd><kwd><named-content xmlns:xlink="http://www.w3.org/1999/xlink" content-type="family">Annonaceae</named-content></kwd></kwd-group><mixed-citation publication-type="journal"><person-group><name><surname>Pirie</surname><given-names>Michael D.</given-names></name><name><surname>Chatrou</surname><given-names>Lars W.</given-names></name><name><surname>Maas</surname><given-names>Paul J. M.</given-names></name></person-group><article-title>A taxonomic revision of the Neotropical genus <italic><tp:taxon-name><tp:taxon-name-part taxon-name-part-type="genus" reg="Cremastosperma">Cremastosperma</tp:taxon-name-part></tp:taxon-name></italic> (<tp:taxon-name><tp:taxon-name-part taxon-name-part-type="family">Annonaceae</tp:taxon-name-part></tp:taxon-name>), including five new species</article-title><source>PhytoKeys</source><day>26</day><month>11</month><year>2018</year><volume>2018</volume><issue>112</issue><fpage>1</fpage><lpage>141</lpage><pub-id pub-id-type="doi">10.3897/phytokeys.112.24897</pub-id></mixed-citation></tp:treatment-meta><tp:nomenclature><label>17.</label><tp:taxon-name>
            <tp:taxon-name-part taxon-name-part-type="genus" reg="Cremastosperma">Cremastosperma</tp:taxon-name-part>
            <tp:taxon-name-part taxon-name-part-type="species" reg="macrocarpum">macrocarpum</tp:taxon-name-part>
          </tp:taxon-name><tp:taxon-authority>Maas</tp:taxon-authority><xref ref-type="fig" rid="F2">Figs 2d</xref><xref ref-type="fig" rid="F31">, 26</xref><xref ref-type="fig" rid="F50">, Map 9</xref><tp:nomenclature-citation-list><tp:nomenclature-citation><tp:taxon-name>
                <tp:taxon-name-part taxon-name-part-type="genus" reg="Cremastosperma">Cremastosperma</tp:taxon-name-part>
                <tp:taxon-name-part taxon-name-part-type="species" reg="macrocarpum">macrocarpum</tp:taxon-name-part>
              </tp:taxon-name><comment>Maas, Proc. Kon. Ned. Akad. Wetensch. Ser. C 89: 253, f. 2, 3b. 1986.</comment></tp:nomenclature-citation></tp:nomenclature-citation-list></tp:nomenclature><tp:treatment-sec sec-type="material" id="SECID0E4BAM"><title>Type.</title><p>VENEZUELA, Falcón: Sierra de San Luis, above Santa María, 1300 m, 26 Jul 1979, <italic>van der Werff, H.H. &amp; Vera, B., Flora Falcón 937</italic> (holotype: U! [U0000246]).</p></tp:treatment-sec><tp:treatment-sec sec-type="description" id="SECID0EFCAM"><title>Description.</title><p><italic>Tree</italic> 5–10 m tall; young twigs and petioles glabrous. <italic>Leaves</italic>: petioles 3–10 by 1–3 mm; lamina narrowly elliptic to elliptic, 10–30 by 4–9(12) cm (index 2.3–3.7), chartaceous, green, brownish-green or brown on both sides, darker above, glabrous on both sides, base obtuse to rounded, apex acuminate (acumen 5–10 mm long), primary vein grooved in basal half, 1–2 mm wide at widest point, verrucose, secondary veins 6–12, intersecondary veins 1–2, distance between from 7–15 mm at the base to 7–23 mm closer to the apex, angles with primary vein from 60–80° at the base to 45–60° closer to the apex, not branching, forming mostly distinct loops, smallest distance between loops and margin 1–5 mm, tertiary veins mostly percurrent. <italic>Inflorescence</italic> of single flowers, on leafy twigs; peduncles ca. 1 by 0.5–1 mm (in flower), 1–2 by 1–2 mm (in fruit), sparsely covered in appressed golden hairs to 0.1 mm long or glabrous; pedicels 35–45 by 0.5–1 mm at the base up to 2.5 mm at the apex (in flower), 40–65 by 1–1.5 mm at the base up to 5 mm at the apex (in fruit), glabrous; single lower bract, depressed ovate, ca. 0.5 by 1 mm, rounded, soon falling off, rather densely covered with appressed golden hairs to 0.1 mm long; upper bract at or near base of pedicel, ovate, ca. 1.5 by 0.8 mm, obtuse, glabrous; closed flower buds not seen; flowers pale greenish-yellow with green base or cream-coloured <italic>in vivo</italic>, black <italic>in sicco</italic>, sepals and petals glabrous; sepals free, broadly to depressed ovate, recurved, 1.5–2 by 1.5–2 mm, obtuse, soon falling off; outer petals ovate, 11–14 by 8–9 mm, obtuse, inner petals obovate, 15–16 by ca. 7 mm, obtuse; androecium ca. 6.5 mm diam., gynoecium not seen. <italic>Monocarps</italic> 7–18, ellipsoid, slightly asymmetrical, 18–24 by 12–14 mm, very small strongly excentric apicule, green maturing to yellowish-brown, brown or purple-black <italic>in vivo</italic>, reddish-brown or dark brown <italic>in sicco</italic>; stipes 7–14 by ca. 2 mm; fruiting receptacle 5–8 mm diam.; monocarps, stipes and receptacle glabrous. <italic>Seeds</italic> ellipsoid, orange-brown, shallowly pitted, ca. 20 by 8 mm, raphe sunken, regular.</p></tp:treatment-sec><tp:treatment-sec sec-type="distribution" id="SECID0E4CAM"><title>Distribution.</title><p>Venezuela (Carabobo, Falcón, Yaracuy).</p></tp:treatment-sec><tp:treatment-sec sec-type="habitat" id="SECID0ECDAM"><title>Habitat and ecology.</title><p>Primary or secondary evergreen cloud forest. At elevations of 700–1500 m. Flowering: July; fruiting: March, May-July, October and December.</p></tp:treatment-sec><tp:treatment-sec sec-type="notes" id="SECID0EHDAM"><title>Notes.</title><p>One of only two species of <italic><tp:taxon-name><tp:taxon-name-part taxon-name-part-type="genus" reg="Cremastosperma">Cremastosperma</tp:taxon-name-part></tp:taxon-name></italic> found in Venezuela, <italic><tp:taxon-name><tp:taxon-name-part taxon-name-part-type="genus" reg="Cremastosperma">C.</tp:taxon-name-part><tp:taxon-name-part taxon-name-part-type="species" reg="macrocarpum">macrocarpum</tp:taxon-name-part></tp:taxon-name></italic> can most easily be distinguished from <italic><tp:taxon-name><tp:taxon-name-part taxon-name-part-type="genus" reg="Cremastosperma">C.</tp:taxon-name-part><tp:taxon-name-part taxon-name-part-type="species" reg="venezuelanum">venezuelanum</tp:taxon-name-part></tp:taxon-name></italic> by its smaller leaves (10–30 cm as opposed to 30–53 cm long) and longer pedicels (40–65 mm as opposed to 16–22 mm in fruit).</p></tp:treatment-sec><tp:treatment-sec sec-type="Preliminary conservation status" id="SECID0EKEAM"><title>Preliminary conservation status.</title><p><italic><tp:taxon-name><tp:taxon-name-part taxon-name-part-type="genus" reg="Cremastosperma">Cremastosperma</tp:taxon-name-part><tp:taxon-name-part taxon-name-part-type="species" reg="macrocarpum">macrocarpum</tp:taxon-name-part></tp:taxon-name></italic> is known from seven collections representing five localities outside of protected areas, the most recent having been collected in 1991. Endangered [<abbrev xmlns:xlink="http://www.w3.org/1999/xlink" xlink:title="Endangered" id="ABBRID0E2EAM" xlink:type="simple">EN</abbrev>] (Table <xref ref-type="table" rid="T1">1</xref>).</p></tp:treatment-sec><tp:treatment-sec sec-type="material" id="SECID0EDFAM"><title>Selected specimens examined.</title><p><bold>VENEZUELA. Carabobo</bold>: Río Morón valley, <named-content xmlns:xlink="http://www.w3.org/1999/xlink" content-type="dwc:verbatimCoordinates" xlink:type="simple"><named-content content-type="geo-json" specific-use="{&#34;type&#34;:&#34;Point&#34;,&#34;coordinates&#34;:[-68.166667,10.283333]}" id="NCID0EOFAM" xlink:type="simple">10°17'N, 68°10'W</named-content></named-content>, 700–1100 m a.s.l., 3 May 1991, <italic>W. Diaz</italic> &amp; <italic>Niño 274</italic> (NY, U). <bold>Falcón</bold>: Cerro Galicia, 1500 m a.s.l., 10 Jun 1978, <italic>T. Ruíz Z. et al. 3499</italic> (U). <bold>Yaracuy</bold>: Río Carabobo, <named-content xmlns:xlink="http://www.w3.org/1999/xlink" content-type="dwc:verbatimCoordinates" xlink:type="simple"><named-content content-type="geo-json" specific-use="{&#34;type&#34;:&#34;Point&#34;,&#34;coordinates&#34;:[-68.816667,10.433333]}" id="NCID0EAGAM" xlink:type="simple">10°26'N, 68°49'W</named-content></named-content>, 800–1200 m a.s.l., 31 Mar 1980, <italic>Liesner</italic> &amp; <italic>A. González 9763</italic> (MO, U); San Felipe, <named-content xmlns:xlink="http://www.w3.org/1999/xlink" content-type="dwc:verbatimCoordinates" xlink:type="simple"><named-content content-type="geo-json" specific-use="{&#34;type&#34;:&#34;Point&#34;,&#34;coordinates&#34;:[-68.483333,10.250000]}" id="NCID0EMGAM" xlink:type="simple">10°15'N, 68°29'W</named-content></named-content>, 1200 m a.s.l., 7 Dec 1980, <italic>Steyermark 123804</italic> (U).</p><fig id="F31" position="float" orientation="portrait"><label>Figure 26.</label><caption><p><italic><tp:taxon-name><tp:taxon-name-part taxon-name-part-type="genus" reg="Cremastosperma">Cremastosperma</tp:taxon-name-part><tp:taxon-name-part taxon-name-part-type="species" reg="macrocarpum">macrocarpum</tp:taxon-name-part></tp:taxon-name></italic> Maas. <bold>a</bold> fruiting specimen <bold>b</bold> flower (<bold>a, b</bold><italic>van der Werff &amp; Vera, Flora Falcón 937</italic>).</p></caption><graphic xmlns:xlink="http://www.w3.org/1999/xlink" xlink:href="phytokeys-112-001-g031.jpg" position="float" orientation="portrait" xlink:type="simple" id="oo_245322.jpg"/></fig></tp:treatment-sec><tp:treatment-sec><!--Section generated to contain objects referenced in tp:taxon-treatment.--><fig id="F2" position="float" orientation="portrait"><label>Figure 2.</label><caption><p>Fruits and seeds of <italic><tp:taxon-name><tp:taxon-name-part taxon-name-part-type="genus" reg="Cremastosperma">Cremastosperma</tp:taxon-name-part></tp:taxon-name></italic>. Adapted from plate 8 from van Setten &amp; Koek-Noorman (1992). <bold>a</bold><italic><tp:taxon-name><tp:taxon-name-part taxon-name-part-type="genus" reg="Cremastosperma">Cremastosperma</tp:taxon-name-part><tp:taxon-name-part taxon-name-part-type="species" reg="megalophyllum">megalophyllum</tp:taxon-name-part></tp:taxon-name></italic> R.E.Fr. <bold>b, e</bold><italic><tp:taxon-name><tp:taxon-name-part taxon-name-part-type="genus" reg="Cremastosperma">C.</tp:taxon-name-part><tp:taxon-name-part taxon-name-part-type="species" reg="cauliflorum">cauliflorum</tp:taxon-name-part></tp:taxon-name></italic> R.E.Fr. <bold>c</bold><italic><tp:taxon-name><tp:taxon-name-part taxon-name-part-type="genus" reg="Cremastosperma">C.</tp:taxon-name-part><tp:taxon-name-part taxon-name-part-type="species" reg="microcarpum">microcarpum</tp:taxon-name-part></tp:taxon-name></italic> R.E.Fr. <bold>d</bold><italic><tp:taxon-name><tp:taxon-name-part taxon-name-part-type="genus" reg="Cremastosperma">C.</tp:taxon-name-part><tp:taxon-name-part taxon-name-part-type="species" reg="macrocarpum">macrocarpum</tp:taxon-name-part></tp:taxon-name></italic> Maas <bold>f</bold><italic><tp:taxon-name><tp:taxon-name-part taxon-name-part-type="genus" reg="Cremastosperma">C.</tp:taxon-name-part><tp:taxon-name-part taxon-name-part-type="species" reg="monospermum">monospermum</tp:taxon-name-part></tp:taxon-name></italic> (Rusby) R.E.Fr. (<bold>a</bold><italic>Brandbyge &amp; Asanza C. 30017</italic><bold>b, e</bold><italic>Prance et al. 24094</italic><bold>c</bold><italic>Gentry et al. 32153</italic><bold>d</bold><italic>Wingfield &amp; van der Werff 6751</italic><bold>f</bold><italic>Sperling et al. 6198</italic>).</p></caption><graphic xmlns:xlink="http://www.w3.org/1999/xlink" xlink:href="phytokeys-112-001-g002.jpg" position="float" orientation="portrait" xlink:type="simple" id="oo_245285.jpg"/></fig><fig id="F50" position="float" orientation="portrait"><label>Map 9.</label><caption><p>Distribution of <italic><tp:taxon-name><tp:taxon-name-part taxon-name-part-type="genus" reg="Cremastosperma">C.</tp:taxon-name-part><tp:taxon-name-part taxon-name-part-type="species" reg="macrocarpum">macrocarpum</tp:taxon-name-part></tp:taxon-name></italic> Maas; and <italic><tp:taxon-name><tp:taxon-name-part taxon-name-part-type="genus" reg="Cremastosperma">C.</tp:taxon-name-part><tp:taxon-name-part taxon-name-part-type="species" reg="venezuelanum">venezuelanum</tp:taxon-name-part></tp:taxon-name></italic> Pirie.</p></caption><graphic xmlns:xlink="http://www.w3.org/1999/xlink" xlink:href="phytokeys-112-001-g049.jpg" position="float" orientation="portrait" xlink:type="simple" id="oo_245360.jpg"/></fig><table-wrap id="T1" position="float" orientation="portrait"><label>Table 1.</label><caption><p><bold>Summary of IUCN preliminary conservation status per species including calculations using ConR (<xref ref-type="bibr" rid="B14">Dauby et al. 2017</xref>).</bold> The total number of collections is shown, including the number georeferenced (thus included in the calculations using ConR). “Unique occurrences” represent those with differing coordinates, whereby for poorly collected species, numbers of collections that could not be precisely georeferenced but nevertheless represent additional occurrences are indicated; “locations” refers to the IUCN definition as “a geographically or ecologically distinct area in which a single threat can rapidly affect all individuals of the taxon present”; and “subpopulations” are “geographically or otherwise distinct groups in the population between which there is little demographic or genetic exchange (<xref ref-type="bibr" rid="B34">IUCN 2012</xref>). <abbrev xmlns:xlink="http://www.w3.org/1999/xlink" xlink:title="extent of occurrence" id="ABBRID0EJTAG" xlink:type="simple">EOO</abbrev> = extent of occurrence, whereby the criteria contributing to endangered status are <abbrev xmlns:xlink="http://www.w3.org/1999/xlink" xlink:title="Critically Endangered" id="ABBRID0ENTAG" xlink:type="simple">CR</abbrev> &lt;100 km<sup>2</sup>, <abbrev xmlns:xlink="http://www.w3.org/1999/xlink" xlink:title="Endangered" id="ABBRID0ETTAG" xlink:type="simple">EN</abbrev> &lt;5,000 km<sup>2</sup> and <abbrev xmlns:xlink="http://www.w3.org/1999/xlink" xlink:title="Vulnerable" id="ABBRID0EZTAG" xlink:type="simple">VU</abbrev> &lt;20,000 km<sup>2</sup>; <abbrev xmlns:xlink="http://www.w3.org/1999/xlink" xlink:title="area of occupancy" id="ABBRID0E6TAG" xlink:type="simple">AOO</abbrev> = area of occupancy, whereby the criteria are <abbrev xmlns:xlink="http://www.w3.org/1999/xlink" xlink:title="Critically Endangered" id="ABBRID0EDUAG" xlink:type="simple">CR</abbrev> &lt;10 km<sup>2</sup>, <abbrev xmlns:xlink="http://www.w3.org/1999/xlink" xlink:title="Endangered" id="ABBRID0EJUAG" xlink:type="simple">EN</abbrev> &lt;500 km<sup>2</sup> and <abbrev xmlns:xlink="http://www.w3.org/1999/xlink" xlink:title="Vulnerable" id="ABBRID0EPUAG" xlink:type="simple">VU</abbrev> &lt;2,000 km<sup>2</sup>. We estimated <abbrev xmlns:xlink="http://www.w3.org/1999/xlink" xlink:title="extent of occurrence" id="ABBRID0EVUAG" xlink:type="simple">EOO</abbrev> and <abbrev xmlns:xlink="http://www.w3.org/1999/xlink" xlink:title="area of occupancy" id="ABBRID0EZUAG" xlink:type="simple">AOO</abbrev> using ConR, also indicating for (potentially) threatened species where the values would be higher taking non-georeferenced specimens into account. Known occurrences (or not) in protected areas (national parks or reserves with protected status according to the IUCN; <ext-link xmlns:xlink="http://www.w3.org/1999/xlink" xlink:type="simple" ext-link-type="uri" xlink:href="https://protectedplanet.net/">https://protectedplanet.net/</ext-link> accessed 04.09.2018) are documented and an overall threat category with IUCN code is presented which takes into account each of these factors (as discussed individually in each species treatment).</p></caption><table id="TID0E5DAE" rules="all"><tbody><tr><th rowspan="1" colspan="1">Species</th><th rowspan="1" colspan="1">Number of collections (with coordinates)</th><th rowspan="1" colspan="1">Number of unique occurrences (inc. without coordinates)</th><th rowspan="1" colspan="1">Number of locations</th><th rowspan="1" colspan="1">Number of sub-populations</th><th rowspan="1" colspan="1"><abbrev xmlns:xlink="http://www.w3.org/1999/xlink" xlink:title="extent of occurrence" id="ABBRID0E1VAG" xlink:type="simple">EOO</abbrev> (km<sup>2</sup>)</th><th rowspan="1" colspan="1"><abbrev xmlns:xlink="http://www.w3.org/1999/xlink" xlink:title="area of occupancy" id="ABBRID0EEWAG" xlink:type="simple">AOO</abbrev> (km<sup>2</sup>)</th><th rowspan="1" colspan="1">Protected areas (numbers of collections)</th><th rowspan="1" colspan="1">Category code</th></tr><tr><td rowspan="1" colspan="1">
                  <italic><tp:taxon-name>
                      <tp:taxon-name-part taxon-name-part-type="genus" reg="Cremastosperma">Cremastosperma</tp:taxon-name-part>
                      <tp:taxon-name-part taxon-name-part-type="species" reg="alticola">alticola</tp:taxon-name-part>
                    </tp:taxon-name></italic>
                </td><td rowspan="1" colspan="1">2</td><td rowspan="1" colspan="1">2</td><td rowspan="1" colspan="1">2</td><td rowspan="1" colspan="1">2</td><td rowspan="1" colspan="1">NA</td><td rowspan="1" colspan="1">8</td><td rowspan="1" colspan="1">None</td><td rowspan="1" colspan="1"><abbrev xmlns:xlink="http://www.w3.org/1999/xlink" xlink:title="Endangered" id="ABBRID0EZXAG" xlink:type="simple">EN</abbrev> B2ab</td></tr><tr><td rowspan="1" colspan="1">
                  <italic><tp:taxon-name>
                      <tp:taxon-name-part taxon-name-part-type="genus" reg="Cremastosperma">Cremastosperma</tp:taxon-name-part>
                      <tp:taxon-name-part taxon-name-part-type="species" reg="antioquense">antioquense</tp:taxon-name-part>
                    </tp:taxon-name></italic>
                </td><td rowspan="1" colspan="1">3</td><td rowspan="1" colspan="1">3</td><td rowspan="1" colspan="1">3</td><td rowspan="1" colspan="1">3</td><td rowspan="1" colspan="1">124</td><td rowspan="1" colspan="1">12</td><td rowspan="1" colspan="1">None</td><td rowspan="1" colspan="1"><abbrev xmlns:xlink="http://www.w3.org/1999/xlink" xlink:title="Endangered" id="ABBRID0EGZAG" xlink:type="simple">EN</abbrev> B1ab+B2ab</td></tr><tr><td rowspan="1" colspan="1">
                  <italic><tp:taxon-name>
                      <tp:taxon-name-part taxon-name-part-type="genus" reg="Cremastosperma">Cremastosperma</tp:taxon-name-part>
                      <tp:taxon-name-part taxon-name-part-type="species" reg="awaense">awaense</tp:taxon-name-part>
                    </tp:taxon-name></italic>
                </td><td rowspan="1" colspan="1">15 (14)</td><td rowspan="1" colspan="1">13</td><td rowspan="1" colspan="1">12</td><td rowspan="1" colspan="1">10</td><td rowspan="1" colspan="1">27640</td><td rowspan="1" colspan="1">52</td><td rowspan="1" colspan="1">None</td><td rowspan="1" colspan="1">
                  <abbrev xmlns:xlink="http://www.w3.org/1999/xlink" xlink:title="Near Threatened" id="ABBRID0ET1AG" xlink:type="simple">NT</abbrev>
                </td></tr><tr><td rowspan="1" colspan="1">
                  <italic><tp:taxon-name>
                      <tp:taxon-name-part taxon-name-part-type="genus" reg="Cremastosperma">Cremastosperma</tp:taxon-name-part>
                      <tp:taxon-name-part taxon-name-part-type="species" reg="brachypodum">brachypodum</tp:taxon-name-part>
                    </tp:taxon-name></italic>
                </td><td rowspan="1" colspan="1">1</td><td rowspan="1" colspan="1">1</td><td rowspan="1" colspan="1">1</td><td rowspan="1" colspan="1">1</td><td rowspan="1" colspan="1">NA</td><td rowspan="1" colspan="1">4</td><td rowspan="1" colspan="1">None</td><td rowspan="1" colspan="1"><abbrev xmlns:xlink="http://www.w3.org/1999/xlink" xlink:title="Critically Endangered" id="ABBRID0EA3AG" xlink:type="simple">CR</abbrev> B2ab</td></tr><tr><td rowspan="1" colspan="1">
                  <italic><tp:taxon-name>
                      <tp:taxon-name-part taxon-name-part-type="genus" reg="Cremastosperma">Cremastosperma</tp:taxon-name-part>
                      <tp:taxon-name-part taxon-name-part-type="species" reg="brevipes">brevipes</tp:taxon-name-part>
                    </tp:taxon-name></italic>
                </td><td rowspan="1" colspan="1">55 (29)</td><td rowspan="1" colspan="1">18</td><td rowspan="1" colspan="1">14</td><td rowspan="1" colspan="1">11</td><td rowspan="1" colspan="1">47395</td><td rowspan="1" colspan="1">68</td><td rowspan="1" colspan="1">French Guiana: Les Nouragues [IUCN IV] (6)</td><td rowspan="1" colspan="1">
                  <abbrev xmlns:xlink="http://www.w3.org/1999/xlink" xlink:title="Least Concern" id="ABBRID0EN4AG" xlink:type="simple">LC</abbrev>
                </td></tr><tr><td rowspan="1" colspan="1">
                  <italic><tp:taxon-name>
                      <tp:taxon-name-part taxon-name-part-type="genus" reg="Cremastosperma">Cremastosperma</tp:taxon-name-part>
                      <tp:taxon-name-part taxon-name-part-type="species" reg="bullatum">bullatum</tp:taxon-name-part>
                    </tp:taxon-name></italic>
                </td><td rowspan="1" colspan="1">9</td><td rowspan="1" colspan="1">6</td><td rowspan="1" colspan="1">3</td><td rowspan="1" colspan="1">3</td><td rowspan="1" colspan="1">582</td><td rowspan="1" colspan="1">20</td><td rowspan="1" colspan="1">None</td><td rowspan="1" colspan="1"><abbrev xmlns:xlink="http://www.w3.org/1999/xlink" xlink:title="Endangered" id="ABBRID0E15AG" xlink:type="simple">EN</abbrev> B1ab+B2ab</td></tr><tr><td rowspan="1" colspan="1">
                  <italic><tp:taxon-name>
                      <tp:taxon-name-part taxon-name-part-type="genus" reg="Cremastosperma">Cremastosperma</tp:taxon-name-part>
                      <tp:taxon-name-part taxon-name-part-type="species" reg="cauliflorum">cauliflorum</tp:taxon-name-part>
                    </tp:taxon-name></italic>
                </td><td rowspan="1" colspan="1">69 (48)</td><td rowspan="1" colspan="1">35</td><td rowspan="1" colspan="1">32</td><td rowspan="1" colspan="1">28</td><td rowspan="1" colspan="1">379557</td><td rowspan="1" colspan="1">140</td><td rowspan="1" colspan="1">Colombia: Parque Nacional Amacayacu [IUCN II] (1). Ecuador: Reserva Cuyabeno [IUCN: Fauna Production Reserve] (2).</td><td rowspan="1" colspan="1">
                  <abbrev xmlns:xlink="http://www.w3.org/1999/xlink" xlink:title="Least Concern" id="ABBRID0EHABG" xlink:type="simple">LC</abbrev>
                </td></tr><tr><td rowspan="1" colspan="1">
                  <italic><tp:taxon-name>
                      <tp:taxon-name-part taxon-name-part-type="genus" reg="Cremastosperma">Cremastosperma</tp:taxon-name-part>
                      <tp:taxon-name-part taxon-name-part-type="species" reg="cenepense">cenepense</tp:taxon-name-part>
                    </tp:taxon-name></italic>
                </td><td rowspan="1" colspan="1">4</td><td rowspan="1" colspan="1">3</td><td rowspan="1" colspan="1">2</td><td rowspan="1" colspan="1">2</td><td rowspan="1" colspan="1">660</td><td rowspan="1" colspan="1">12</td><td rowspan="1" colspan="1">None</td><td rowspan="1" colspan="1"><abbrev xmlns:xlink="http://www.w3.org/1999/xlink" xlink:title="Endangered" id="ABBRID0EUBBG" xlink:type="simple">EN</abbrev> B1ab+B2ab</td></tr><tr><td rowspan="1" colspan="1">
                  <italic><tp:taxon-name>
                      <tp:taxon-name-part taxon-name-part-type="genus" reg="Cremastosperma">Cremastosperma</tp:taxon-name-part>
                      <tp:taxon-name-part taxon-name-part-type="species" reg="chococola">chococola</tp:taxon-name-part>
                    </tp:taxon-name></italic>
                </td><td rowspan="1" colspan="1">3</td><td rowspan="1" colspan="1">3</td><td rowspan="1" colspan="1">3</td><td rowspan="1" colspan="1">3</td><td rowspan="1" colspan="1">1128</td><td rowspan="1" colspan="1">12</td><td rowspan="1" colspan="1">Colombia: Parque Nacional Utría [reportedly IUCN II, but not on <ext-link xmlns:xlink="http://www.w3.org/1999/xlink" xlink:type="simple" ext-link-type="uri" xlink:href="https://protectedplanet.net/">https://protectedplanet.net/</ext-link>] (1)</td><td rowspan="1" colspan="1"><abbrev xmlns:xlink="http://www.w3.org/1999/xlink" xlink:title="Endangered" id="ABBRID0EHDBG" xlink:type="simple">EN</abbrev> B1ab+B2ab</td></tr><tr><td rowspan="1" colspan="1">
                  <italic><tp:taxon-name>
                      <tp:taxon-name-part taxon-name-part-type="genus" reg="Cremastosperma">Cremastosperma</tp:taxon-name-part>
                      <tp:taxon-name-part taxon-name-part-type="species" reg="confusum">confusum</tp:taxon-name-part>
                    </tp:taxon-name></italic>
                </td><td rowspan="1" colspan="1">37 (33)</td><td rowspan="1" colspan="1">19</td><td rowspan="1" colspan="1">16</td><td rowspan="1" colspan="1">13</td><td rowspan="1" colspan="1">56103</td><td rowspan="1" colspan="1">64</td><td rowspan="1" colspan="1">Peru: Parque Nacional Manu [IUCN: World Heritage Site] (c. 6); Tambopata Reserve [IUCN VI] (c. 13)</td><td rowspan="1" colspan="1">
                  <abbrev xmlns:xlink="http://www.w3.org/1999/xlink" xlink:title="Least Concern" id="ABBRID0EUEBG" xlink:type="simple">LC</abbrev>
                </td></tr><tr><td rowspan="1" colspan="1">
                  <italic><tp:taxon-name>
                      <tp:taxon-name-part taxon-name-part-type="genus" reg="Cremastosperma">Cremastosperma</tp:taxon-name-part>
                      <tp:taxon-name-part taxon-name-part-type="species" reg="dolichocarpum">dolichocarpum</tp:taxon-name-part>
                    </tp:taxon-name></italic>
                </td><td rowspan="1" colspan="1">14</td><td rowspan="1" colspan="1">7</td><td rowspan="1" colspan="1">5</td><td rowspan="1" colspan="1">4</td><td rowspan="1" colspan="1">1444</td><td rowspan="1" colspan="1">28</td><td rowspan="1" colspan="1">Colombia: Parque Nacional Las Orchídeas [IUCN II] (9); Parque Nacional Paramillo [IUCN II] (1)</td><td rowspan="1" colspan="1"><abbrev xmlns:xlink="http://www.w3.org/1999/xlink" xlink:title="Endangered" id="ABBRID0EBGBG" xlink:type="simple">EN</abbrev> B1ab+B2ab</td></tr><tr><td rowspan="1" colspan="1">
                  <italic><tp:taxon-name>
                      <tp:taxon-name-part taxon-name-part-type="genus" reg="Cremastosperma">Cremastosperma</tp:taxon-name-part>
                      <tp:taxon-name-part taxon-name-part-type="species" reg="dolichopodum">dolichopodum</tp:taxon-name-part>
                    </tp:taxon-name></italic>
                </td><td rowspan="1" colspan="1">3</td><td rowspan="1" colspan="1">2</td><td rowspan="1" colspan="1">2</td><td rowspan="1" colspan="1">2</td><td rowspan="1" colspan="1">NA</td><td rowspan="1" colspan="1">4</td><td rowspan="1" colspan="1">Peru: Reserva Comunal Yanesha [IUCN VI] (2)</td><td rowspan="1" colspan="1"><abbrev xmlns:xlink="http://www.w3.org/1999/xlink" xlink:title="Endangered" id="ABBRID0EOHBG" xlink:type="simple">EN</abbrev> B2ab</td></tr><tr><td rowspan="1" colspan="1">
                  <italic><tp:taxon-name>
                      <tp:taxon-name-part taxon-name-part-type="genus" reg="Cremastosperma">Cremastosperma</tp:taxon-name-part>
                      <tp:taxon-name-part taxon-name-part-type="species" reg="gracilipes">gracilipes</tp:taxon-name-part>
                    </tp:taxon-name></italic>
                </td><td rowspan="1" colspan="1">88 (81)</td><td rowspan="1" colspan="1">51</td><td rowspan="1" colspan="1">45</td><td rowspan="1" colspan="1">40</td><td rowspan="1" colspan="1">248036</td><td rowspan="1" colspan="1">200</td><td rowspan="1" colspan="1">Colombia: Parque Nacional Amacayacu [IUCN II] (1). Ecuador: Parque Nacional Sumaco [IUCN: National Park] (1); Parque Nacional Yasuní [IUCN: National Park] (14).</td><td rowspan="1" colspan="1">
                  <abbrev xmlns:xlink="http://www.w3.org/1999/xlink" xlink:title="Least Concern" id="ABBRID0E2IBG" xlink:type="simple">LC</abbrev>
                </td></tr><tr><td rowspan="1" colspan="1">
                  <italic><tp:taxon-name>
                      <tp:taxon-name-part taxon-name-part-type="genus" reg="Cremastosperma">Cremastosperma</tp:taxon-name-part>
                      <tp:taxon-name-part taxon-name-part-type="species" reg="leiophyllum">leiophyllum</tp:taxon-name-part>
                    </tp:taxon-name></italic>
                </td><td rowspan="1" colspan="1">45 (31)</td><td rowspan="1" colspan="1">21</td><td rowspan="1" colspan="1">18</td><td rowspan="1" colspan="1">17</td><td rowspan="1" colspan="1">303604</td><td rowspan="1" colspan="1">84</td><td rowspan="1" colspan="1">Bolivia: Parque Nacional Isiboro-Secure [IUCN: National Park] (2); Parque Nacional Amboró [IUCN: National Park] (10)</td><td rowspan="1" colspan="1">
                  <abbrev xmlns:xlink="http://www.w3.org/1999/xlink" xlink:title="Least Concern" id="ABBRID0EIKBG" xlink:type="simple">LC</abbrev>
                </td></tr><tr><td rowspan="1" colspan="1">
                  <italic><tp:taxon-name>
                      <tp:taxon-name-part taxon-name-part-type="genus" reg="Cremastosperma">Cremastosperma</tp:taxon-name-part>
                      <tp:taxon-name-part taxon-name-part-type="species" reg="longicuspe">longicuspe</tp:taxon-name-part>
                    </tp:taxon-name></italic>
                </td><td rowspan="1" colspan="1">20 (10)</td><td rowspan="1" colspan="1">8 (13)</td><td rowspan="1" colspan="1">8</td><td rowspan="1" colspan="1">8</td><td rowspan="1" colspan="1">30760</td><td rowspan="1" colspan="1">32</td><td rowspan="1" colspan="1">None</td><td rowspan="1" colspan="1"><abbrev xmlns:xlink="http://www.w3.org/1999/xlink" xlink:title="Vulnerable" id="ABBRID0EVLBG" xlink:type="simple">VU</abbrev> B2ab</td></tr><tr><td rowspan="1" colspan="1">
                  <italic><tp:taxon-name>
                      <tp:taxon-name-part taxon-name-part-type="genus" reg="Cremastosperma">Cremastosperma</tp:taxon-name-part>
                      <tp:taxon-name-part taxon-name-part-type="species" reg="longipes">longipes</tp:taxon-name-part>
                    </tp:taxon-name></italic>
                </td><td rowspan="1" colspan="1">3</td><td rowspan="1" colspan="1">3</td><td rowspan="1" colspan="1">3</td><td rowspan="1" colspan="1">3</td><td rowspan="1" colspan="1">1634</td><td rowspan="1" colspan="1">12</td><td rowspan="1" colspan="1">None</td><td rowspan="1" colspan="1"><abbrev xmlns:xlink="http://www.w3.org/1999/xlink" xlink:title="Endangered" id="ABBRID0ECNBG" xlink:type="simple">EN</abbrev> B1ab+B2ab</td></tr><tr><td rowspan="1" colspan="1">
                  <italic><tp:taxon-name>
                      <tp:taxon-name-part taxon-name-part-type="genus" reg="Cremastosperma">Cremastosperma</tp:taxon-name-part>
                      <tp:taxon-name-part taxon-name-part-type="species" reg="macrocarpum">macrocarpum</tp:taxon-name-part>
                    </tp:taxon-name></italic>
                </td><td rowspan="1" colspan="1">6 (3)</td><td rowspan="1" colspan="1">3 (5)</td><td rowspan="1" colspan="1">3</td><td rowspan="1" colspan="1">3</td><td rowspan="1" colspan="1">420</td><td rowspan="1" colspan="1">12</td><td rowspan="1" colspan="1">None</td><td rowspan="1" colspan="1"><abbrev xmlns:xlink="http://www.w3.org/1999/xlink" xlink:title="Endangered" id="ABBRID0EPOBG" xlink:type="simple">EN</abbrev> B1ab+B2ab</td></tr><tr><td rowspan="1" colspan="1">
                  <italic><tp:taxon-name>
                      <tp:taxon-name-part taxon-name-part-type="genus" reg="Cremastosperma">Cremastosperma</tp:taxon-name-part>
                      <tp:taxon-name-part taxon-name-part-type="species" reg="magdalenae">magdalenae</tp:taxon-name-part>
                    </tp:taxon-name></italic>
                </td><td rowspan="1" colspan="1">4</td><td rowspan="1" colspan="1">2</td><td rowspan="1" colspan="1">2</td><td rowspan="1" colspan="1">2</td><td rowspan="1" colspan="1">NA</td><td rowspan="1" colspan="1">4</td><td rowspan="1" colspan="1">None</td><td rowspan="1" colspan="1"><abbrev xmlns:xlink="http://www.w3.org/1999/xlink" xlink:title="Endangered" id="ABBRID0E3PBG" xlink:type="simple">EN</abbrev> B2ab</td></tr><tr><td rowspan="1" colspan="1">
                  <italic><tp:taxon-name>
                      <tp:taxon-name-part taxon-name-part-type="genus" reg="Cremastosperma">Cremastosperma</tp:taxon-name-part>
                      <tp:taxon-name-part taxon-name-part-type="species" reg="megalophyllum">megalophyllum</tp:taxon-name-part>
                    </tp:taxon-name></italic>
                </td><td rowspan="1" colspan="1">112 (96)</td><td rowspan="1" colspan="1">62</td><td rowspan="1" colspan="1">52</td><td rowspan="1" colspan="1">39</td><td rowspan="1" colspan="1">306660</td><td rowspan="1" colspan="1">248</td><td rowspan="1" colspan="1">Ecuador: Parque Nacional Sumaco (3); Parque Nacional Yasuní (9)</td><td rowspan="1" colspan="1">
                  <abbrev xmlns:xlink="http://www.w3.org/1999/xlink" xlink:title="Least Concern" id="ABBRID0EJRBG" xlink:type="simple">LC</abbrev>
                </td></tr><tr><td rowspan="1" colspan="1">
                  <italic><tp:taxon-name>
                      <tp:taxon-name-part taxon-name-part-type="genus" reg="Cremastosperma">Cremastosperma</tp:taxon-name-part>
                      <tp:taxon-name-part taxon-name-part-type="species" reg="microcarpum">microcarpum</tp:taxon-name-part>
                    </tp:taxon-name></italic>
                </td><td rowspan="1" colspan="1">68 (45)</td><td rowspan="1" colspan="1">22</td><td rowspan="1" colspan="1">19</td><td rowspan="1" colspan="1">16</td><td rowspan="1" colspan="1">250581</td><td rowspan="1" colspan="1">88</td><td rowspan="1" colspan="1">Colombia: Parque Nacional Amacayacu (2). Peru: Reserva Nacional Pacaya-Samiria [IUCN VI] (6)</td><td rowspan="1" colspan="1">
                  <abbrev xmlns:xlink="http://www.w3.org/1999/xlink" xlink:title="Least Concern" id="ABBRID0EWSBG" xlink:type="simple">LC</abbrev>
                </td></tr><tr><td rowspan="1" colspan="1">
                  <italic><tp:taxon-name>
                      <tp:taxon-name-part taxon-name-part-type="genus" reg="Cremastosperma">Cremastosperma</tp:taxon-name-part>
                      <tp:taxon-name-part taxon-name-part-type="species" reg="monospermum">monospermum</tp:taxon-name-part>
                    </tp:taxon-name></italic>
                </td><td rowspan="1" colspan="1">131 (89)</td><td rowspan="1" colspan="1">67</td><td rowspan="1" colspan="1">63</td><td rowspan="1" colspan="1">57</td><td rowspan="1" colspan="1">2173227</td><td rowspan="1" colspan="1">264</td><td rowspan="1" colspan="1">Brazil: Alto Juruá Extractive Reserve [reportedly IUCN VI, but not on <ext-link xmlns:xlink="http://www.w3.org/1999/xlink" xlink:type="simple" ext-link-type="uri" xlink:href="https://protectedplanet.net/">https://protectedplanet.net/</ext-link>] (2). Peru: Parque Nacional Bahuaja-Sonene [IUCN II] (2); Parque Nacional Manu (1); Tambopata Reserve (2).</td><td rowspan="1" colspan="1">
                  <abbrev xmlns:xlink="http://www.w3.org/1999/xlink" xlink:title="Least Concern" id="ABBRID0EJUBG" xlink:type="simple">LC</abbrev>
                </td></tr><tr><td rowspan="1" colspan="1">
                  <italic><tp:taxon-name>
                      <tp:taxon-name-part taxon-name-part-type="genus" reg="Cremastosperma">Cremastosperma</tp:taxon-name-part>
                      <tp:taxon-name-part taxon-name-part-type="species" reg="napoense">napoense</tp:taxon-name-part>
                    </tp:taxon-name></italic>
                </td><td rowspan="1" colspan="1">30 (27)</td><td rowspan="1" colspan="1">20</td><td rowspan="1" colspan="1">15</td><td rowspan="1" colspan="1">11</td><td rowspan="1" colspan="1">10200</td><td rowspan="1" colspan="1">80</td><td rowspan="1" colspan="1">Ecuador: Parque Nacional Sumaco (4).</td><td rowspan="1" colspan="1"><abbrev xmlns:xlink="http://www.w3.org/1999/xlink" xlink:title="Near Threatened" id="ABBRID0EWVBG" xlink:type="simple">NT</abbrev> B1a+B2a</td></tr><tr><td rowspan="1" colspan="1">
                  <italic><tp:taxon-name>
                      <tp:taxon-name-part taxon-name-part-type="genus" reg="Cremastosperma">Cremastosperma</tp:taxon-name-part>
                      <tp:taxon-name-part taxon-name-part-type="species" reg="novogranatense">novogranatense</tp:taxon-name-part>
                    </tp:taxon-name></italic>
                </td><td rowspan="1" colspan="1">7</td><td rowspan="1" colspan="1">7</td><td rowspan="1" colspan="1">6</td><td rowspan="1" colspan="1">6</td><td rowspan="1" colspan="1">1078</td><td rowspan="1" colspan="1">28</td><td rowspan="1" colspan="1">None</td><td rowspan="1" colspan="1"><abbrev xmlns:xlink="http://www.w3.org/1999/xlink" xlink:title="Endangered" id="ABBRID0EDXBG" xlink:type="simple">EN</abbrev> B1ab+B2ab</td></tr><tr><td rowspan="1" colspan="1">
                  <italic><tp:taxon-name>
                      <tp:taxon-name-part taxon-name-part-type="genus" reg="Cremastosperma">Cremastosperma</tp:taxon-name-part>
                      <tp:taxon-name-part taxon-name-part-type="species" reg="oblongum">oblongum</tp:taxon-name-part>
                    </tp:taxon-name></italic>
                </td><td rowspan="1" colspan="1">53 (44)</td><td rowspan="1" colspan="1">37</td><td rowspan="1" colspan="1">19</td><td rowspan="1" colspan="1">11</td><td rowspan="1" colspan="1">124687</td><td rowspan="1" colspan="1">108</td><td rowspan="1" colspan="1">Parque Nacional Yanachaga-Chemillén [IUCN II] (12); Reserva Comunal Yanesha [IUCN VI] (6)</td><td rowspan="1" colspan="1">
                  <abbrev xmlns:xlink="http://www.w3.org/1999/xlink" xlink:title="Least Concern" id="ABBRID0EQYBG" xlink:type="simple">LC</abbrev>
                </td></tr><tr><td rowspan="1" colspan="1">
                  <italic><tp:taxon-name>
                      <tp:taxon-name-part taxon-name-part-type="genus" reg="Cremastosperma">Cremastosperma</tp:taxon-name-part>
                      <tp:taxon-name-part taxon-name-part-type="species" reg="osicola">osicola</tp:taxon-name-part>
                    </tp:taxon-name></italic>
                </td><td rowspan="1" colspan="1">9 (8)</td><td rowspan="1" colspan="1">8 (9)</td><td rowspan="1" colspan="1">4</td><td rowspan="1" colspan="1">3</td><td rowspan="1" colspan="1">273</td><td rowspan="1" colspan="1">28</td><td rowspan="1" colspan="1">Costa Rica: Corcovado National Park [IUCN II] (2)</td><td rowspan="1" colspan="1"><abbrev xmlns:xlink="http://www.w3.org/1999/xlink" xlink:title="Near Threatened" id="ABBRID0E4ZBG" xlink:type="simple">NT</abbrev> B1a+B2a</td></tr><tr><td rowspan="1" colspan="1">
                  <italic><tp:taxon-name>
                      <tp:taxon-name-part taxon-name-part-type="genus" reg="Cremastosperma">Cremastosperma</tp:taxon-name-part>
                      <tp:taxon-name-part taxon-name-part-type="species" reg="pacificum">pacificum</tp:taxon-name-part>
                    </tp:taxon-name></italic>
                </td><td rowspan="1" colspan="1">7</td><td rowspan="1" colspan="1">6</td><td rowspan="1" colspan="1">6</td><td rowspan="1" colspan="1">4</td><td rowspan="1" colspan="1">3397</td><td rowspan="1" colspan="1">24</td><td rowspan="1" colspan="1">Colombia: San Cipriano Natural Reserve [IUCN VI] (2)</td><td rowspan="1" colspan="1"><abbrev xmlns:xlink="http://www.w3.org/1999/xlink" xlink:title="Endangered" id="ABBRID0EK2BG" xlink:type="simple">EN</abbrev> B1a+B2a</td></tr><tr><td rowspan="1" colspan="1">
                  <italic><tp:taxon-name>
                      <tp:taxon-name-part taxon-name-part-type="genus" reg="Cremastosperma">Cremastosperma</tp:taxon-name-part>
                      <tp:taxon-name-part taxon-name-part-type="species" reg="panamense">panamense</tp:taxon-name-part>
                    </tp:taxon-name></italic>
                </td><td rowspan="1" colspan="1">40 (23)</td><td rowspan="1" colspan="1">13</td><td rowspan="1" colspan="1">11</td><td rowspan="1" colspan="1">9</td><td rowspan="1" colspan="1">8294</td><td rowspan="1" colspan="1">52</td><td rowspan="1" colspan="1">None</td><td rowspan="1" colspan="1"><abbrev xmlns:xlink="http://www.w3.org/1999/xlink" xlink:title="Near Threatened" id="ABBRID0EX3BG" xlink:type="simple">NT</abbrev> B1a+B2a</td></tr><tr><td rowspan="1" colspan="1">
                  <italic><tp:taxon-name>
                      <tp:taxon-name-part taxon-name-part-type="genus" reg="Cremastosperma">Cremastosperma</tp:taxon-name-part>
                      <tp:taxon-name-part taxon-name-part-type="species" reg="pedunculatum">pedunculatum</tp:taxon-name-part>
                    </tp:taxon-name></italic>
                </td><td rowspan="1" colspan="1">37 (27)</td><td rowspan="1" colspan="1">22</td><td rowspan="1" colspan="1">17</td><td rowspan="1" colspan="1">15</td><td rowspan="1" colspan="1">118272</td><td rowspan="1" colspan="1">84</td><td rowspan="1" colspan="1">Ecuador: Parque Nacional Podocarpus [IUCN: National Park] (2).</td><td rowspan="1" colspan="1">
                  <abbrev xmlns:xlink="http://www.w3.org/1999/xlink" xlink:title="Least Concern" id="ABBRID0EE5BG" xlink:type="simple">LC</abbrev>
                </td></tr><tr><td rowspan="1" colspan="1">
                  <italic><tp:taxon-name>
                      <tp:taxon-name-part taxon-name-part-type="genus" reg="Cremastosperma">Cremastosperma</tp:taxon-name-part>
                      <tp:taxon-name-part taxon-name-part-type="species" reg="pendulum">pendulum</tp:taxon-name-part>
                    </tp:taxon-name></italic>
                </td><td rowspan="1" colspan="1">22 (18)</td><td rowspan="1" colspan="1">16</td><td rowspan="1" colspan="1">11</td><td rowspan="1" colspan="1">7</td><td rowspan="1" colspan="1">152472</td><td rowspan="1" colspan="1">52</td><td rowspan="1" colspan="1">Peru: Reserva Nacional Pacaya-Samiria (1); Bosque de Protección San Matias [IUCN VI] (1); Parque Nacional Yanachaga-Chemillén (6); Reserva Comunal Yanesha (1)</td><td rowspan="1" colspan="1"><abbrev xmlns:xlink="http://www.w3.org/1999/xlink" xlink:title="Near Threatened" id="ABBRID0ER6BG" xlink:type="simple">NT</abbrev> B2a</td></tr><tr><td rowspan="1" colspan="1">
                  <italic><tp:taxon-name>
                      <tp:taxon-name-part taxon-name-part-type="genus" reg="Cremastosperma">Cremastosperma</tp:taxon-name-part>
                      <tp:taxon-name-part taxon-name-part-type="species" reg="peruvianum">peruvianum</tp:taxon-name-part>
                    </tp:taxon-name></italic>
                </td><td rowspan="1" colspan="1">16 (14)</td><td rowspan="1" colspan="1">9</td><td rowspan="1" colspan="1">8</td><td rowspan="1" colspan="1">8</td><td rowspan="1" colspan="1">9706</td><td rowspan="1" colspan="1">36</td><td rowspan="1" colspan="1">None</td><td rowspan="1" colspan="1"><abbrev xmlns:xlink="http://www.w3.org/1999/xlink" xlink:title="Vulnerable" id="ABBRID0E6AAI" xlink:type="simple">VU</abbrev> B1ab+B2ab</td></tr><tr><td rowspan="1" colspan="1">
                  <italic><tp:taxon-name>
                      <tp:taxon-name-part taxon-name-part-type="genus" reg="Cremastosperma">Cremastosperma</tp:taxon-name-part>
                      <tp:taxon-name-part taxon-name-part-type="species" reg="stenophyllum">stenophyllum</tp:taxon-name-part>
                    </tp:taxon-name></italic>
                </td><td rowspan="1" colspan="1">3</td><td rowspan="1" colspan="1">3</td><td rowspan="1" colspan="1">3</td><td rowspan="1" colspan="1">3</td><td rowspan="1" colspan="1">3927</td><td rowspan="1" colspan="1">12</td><td rowspan="1" colspan="1">None</td><td rowspan="1" colspan="1"><abbrev xmlns:xlink="http://www.w3.org/1999/xlink" xlink:title="Endangered" id="ABBRID0EMCAI" xlink:type="simple">EN</abbrev> B1ab+B2ab</td></tr><tr><td rowspan="1" colspan="1">
                  <italic><tp:taxon-name>
                      <tp:taxon-name-part taxon-name-part-type="genus" reg="Cremastosperma">Cremastosperma</tp:taxon-name-part>
                      <tp:taxon-name-part taxon-name-part-type="species" reg="venezuelanum">venezuelanum</tp:taxon-name-part>
                    </tp:taxon-name></italic>
                </td><td rowspan="1" colspan="1">4</td><td rowspan="1" colspan="1">4</td><td rowspan="1" colspan="1">4</td><td rowspan="1" colspan="1">4</td><td rowspan="1" colspan="1">1102</td><td rowspan="1" colspan="1">16</td><td rowspan="1" colspan="1">Venezuela: Parque Nacional Henri Pittier [IUCN: National Park] (1)</td><td rowspan="1" colspan="1"><abbrev xmlns:xlink="http://www.w3.org/1999/xlink" xlink:title="Near Threatened" id="ABBRID0EZDAI" xlink:type="simple">NT</abbrev> B1a+B2a</td></tr><tr><td rowspan="1" colspan="1">
                  <italic><tp:taxon-name>
                      <tp:taxon-name-part taxon-name-part-type="genus" reg="Cremastosperma">Cremastosperma</tp:taxon-name-part>
                      <tp:taxon-name-part taxon-name-part-type="species" reg="westrae">westrae</tp:taxon-name-part>
                    </tp:taxon-name></italic>
                </td><td rowspan="1" colspan="1">6</td><td rowspan="1" colspan="1">6</td><td rowspan="1" colspan="1">4</td><td rowspan="1" colspan="1">4</td><td rowspan="1" colspan="1">1649</td><td rowspan="1" colspan="1">24</td><td rowspan="1" colspan="1">None</td><td rowspan="1" colspan="1"><abbrev xmlns:xlink="http://www.w3.org/1999/xlink" xlink:title="Endangered" id="ABBRID0EGFAI" xlink:type="simple">EN</abbrev> B1ab+B2ab</td></tr><tr><td rowspan="1" colspan="1">
                  <italic><tp:taxon-name>
                      <tp:taxon-name-part taxon-name-part-type="genus" reg="Cremastosperma">Cremastosperma</tp:taxon-name-part>
                      <tp:taxon-name-part taxon-name-part-type="species" reg="yamayakatense">yamayakatense</tp:taxon-name-part>
                    </tp:taxon-name></italic>
                </td><td rowspan="1" colspan="1">25 (23)</td><td rowspan="1" colspan="1">11</td><td rowspan="1" colspan="1">8</td><td rowspan="1" colspan="1">8</td><td rowspan="1" colspan="1">6046</td><td rowspan="1" colspan="1">40</td><td rowspan="1" colspan="1">None</td><td rowspan="1" colspan="1"><abbrev xmlns:xlink="http://www.w3.org/1999/xlink" xlink:title="Vulnerable" id="ABBRID0ETGAI" xlink:type="simple">VU</abbrev> B1ab+B2ab</td></tr></tbody></table></table-wrap></tp:treatment-sec><ref-list><ref id="B14"><mixed-citation xmlns:xlink="http://www.w3.org/1999/xlink" xlink:type="simple"><person-group><name name-style="western"><surname>Dauby</surname><given-names>G</given-names></name><name name-style="western"><surname>Stévart</surname><given-names>T</given-names></name><name name-style="western"><surname>Droissart</surname><given-names>V</given-names></name><name name-style="western"><surname>Cosiaux</surname><given-names>A</given-names></name><name name-style="western"><surname>Deblauwe</surname><given-names>V</given-names></name><name name-style="western"><surname>Simo-Droissart</surname><given-names>M</given-names></name><name name-style="western"><surname>Sosef</surname><given-names>MSM</given-names></name><name name-style="western"><surname>Lowry</surname><given-names>PP II</given-names></name><name name-style="western"><surname>Schatz</surname><given-names>GE</given-names></name><name name-style="western"><surname>Gereau</surname><given-names>RE</given-names></name><name name-style="western"><surname>Couvreur</surname><given-names>TLP</given-names></name></person-group> (<year>2017</year>) <article-title>ConR : An R package to assist large-scale multispecies preliminary conservation assessments using distribution data.</article-title><source>Ecology and Evolution</source><volume>7</volume>(<issue>24</issue>): <fpage>11292</fpage>–<lpage>11303</lpage>. <ext-link xlink:type="simple" ext-link-type="doi" xlink:href="10.1002/ece3.3704">https://doi.org/10.1002/ece3.3704</ext-link></mixed-citation></ref><ref id="B34"><mixed-citation xmlns:xlink="http://www.w3.org/1999/xlink" xlink:type="simple"><institution xlink:type="simple">IUCN</institution> (<year>2012</year>) IUCN Red List Categories and Criteria: Version 3.1. Gland, Switzerland and Cambridge, UK.</mixed-citation></ref></ref-list></tp:taxon-treatment>
