# Supplementary material for: A taxonomic revision of the Neotropical genus Cremastosperma (Annonaceae), including five new species
Source: PhytoKeys. 2018 Nov 26;(112):1–141. doi: 10.3897/phytokeys.112.24897 (PMC6277488; doi:10.3897/phytokeys.112.24897)
Supplement: XML Treatment for Cremastosperma osicola [file phytokeys.112.24897-treatment26.xml]

<!DOCTYPE tp:taxon-treatment
  PUBLIC "-//TaxonX//DTD Taxonomic Treatment Publishing DTD v0 20100105//EN" "tax-treatment-NSO.dtd">
<tp:taxon-treatment xmlns:tp="http://www.plazi.org/taxpub"><tp:treatment-meta><kwd-group><label>Taxon classification</label><kwd><named-content xmlns:xlink="http://www.w3.org/1999/xlink" content-type="kingdom">Plantae</named-content></kwd><kwd><named-content xmlns:xlink="http://www.w3.org/1999/xlink" content-type="order">Magnoliales</named-content></kwd><kwd><named-content xmlns:xlink="http://www.w3.org/1999/xlink" content-type="family">Annonaceae</named-content></kwd></kwd-group><mixed-citation publication-type="journal"><person-group><name><surname>Pirie</surname><given-names>Michael D.</given-names></name><name><surname>Chatrou</surname><given-names>Lars W.</given-names></name><name><surname>Maas</surname><given-names>Paul J. M.</given-names></name></person-group><article-title>A taxonomic revision of the Neotropical genus <italic><tp:taxon-name><tp:taxon-name-part taxon-name-part-type="genus" reg="Cremastosperma">Cremastosperma</tp:taxon-name-part></tp:taxon-name></italic> (<tp:taxon-name><tp:taxon-name-part taxon-name-part-type="family">Annonaceae</tp:taxon-name-part></tp:taxon-name>), including five new species</article-title><source>PhytoKeys</source><day>26</day><month>11</month><year>2018</year><volume>2018</volume><issue>112</issue><fpage>1</fpage><lpage>141</lpage><pub-id pub-id-type="doi">10.3897/phytokeys.112.24897</pub-id></mixed-citation></tp:treatment-meta><tp:nomenclature><label>25.</label><tp:taxon-name>
            <tp:taxon-name-part taxon-name-part-type="genus" reg="Cremastosperma">Cremastosperma</tp:taxon-name-part>
            <tp:taxon-name-part taxon-name-part-type="species" reg="osicola">osicola</tp:taxon-name-part>
            <object-id xmlns:xlink="http://www.w3.org/1999/xlink" content-type="ipni" xlink:type="simple">urn:lsid:ipni.org:names:60477510-2</object-id>
          </tp:taxon-name><tp:taxon-authority>Pirie &amp; Chatrou</tp:taxon-authority><tp:taxon-status xmlns:xlink="http://www.w3.org/1999/xlink" xlink:type="simple">sp. nov.</tp:taxon-status><xref ref-type="fig" rid="F28">Figs 23</xref><xref ref-type="fig" rid="F40">, 34</xref><xref ref-type="fig" rid="F9">, Map 2</xref></tp:nomenclature><tp:treatment-sec sec-type="diagnosis" id="SECID0EIXDM"><title>Diagnosis.</title><p>Differs from <italic><tp:taxon-name><tp:taxon-name-part taxon-name-part-type="genus" reg="Cremastosperma">C.</tp:taxon-name-part><tp:taxon-name-part taxon-name-part-type="species" reg="megalophyllum">megalophyllum</tp:taxon-name-part></tp:taxon-name></italic>, <italic><tp:taxon-name><tp:taxon-name-part taxon-name-part-type="genus" reg="Cremastosperma">C.</tp:taxon-name-part><tp:taxon-name-part taxon-name-part-type="species" reg="pacificum">pacificum</tp:taxon-name-part></tp:taxon-name></italic> and <italic><tp:taxon-name><tp:taxon-name-part taxon-name-part-type="genus" reg="Cremastosperma">C.</tp:taxon-name-part><tp:taxon-name-part taxon-name-part-type="species" reg="yamayakatense">yamayakatense</tp:taxon-name-part></tp:taxon-name></italic> in the fully open bud development; from <italic><tp:taxon-name><tp:taxon-name-part taxon-name-part-type="genus" reg="Cremastosperma">C.</tp:taxon-name-part><tp:taxon-name-part taxon-name-part-type="species" reg="brevipes">brevipes</tp:taxon-name-part></tp:taxon-name>, <tp:taxon-name><tp:taxon-name-part taxon-name-part-type="genus" reg="Cremastosperma">C.</tp:taxon-name-part><tp:taxon-name-part taxon-name-part-type="species" reg="magdalenae">magdalenae</tp:taxon-name-part></tp:taxon-name></italic>, <italic><tp:taxon-name><tp:taxon-name-part taxon-name-part-type="genus" reg="Cremastosperma">C.</tp:taxon-name-part><tp:taxon-name-part taxon-name-part-type="species" reg="novogranatense">novogranatense</tp:taxon-name-part></tp:taxon-name></italic>, <italic><tp:taxon-name><tp:taxon-name-part taxon-name-part-type="genus" reg="Cremastosperma">C.</tp:taxon-name-part><tp:taxon-name-part taxon-name-part-type="species" reg="pacificum">pacificum</tp:taxon-name-part></tp:taxon-name></italic> and <italic><tp:taxon-name><tp:taxon-name-part taxon-name-part-type="genus" reg="Cremastosperma">C.</tp:taxon-name-part><tp:taxon-name-part taxon-name-part-type="species" reg="westrae">westrae</tp:taxon-name-part></tp:taxon-name></italic> in the stipes being longer than the monocarps and (except <italic><tp:taxon-name><tp:taxon-name-part taxon-name-part-type="genus" reg="Cremastosperma">C.</tp:taxon-name-part><tp:taxon-name-part taxon-name-part-type="species" reg="magdalenae">magdalenae</tp:taxon-name-part></tp:taxon-name></italic>) in the usually much larger number of monocarps (20–40 as opposed to mostly fewer than 20); from <italic><tp:taxon-name><tp:taxon-name-part taxon-name-part-type="genus" reg="Cremastosperma">C.</tp:taxon-name-part><tp:taxon-name-part taxon-name-part-type="species" reg="westrae">westrae</tp:taxon-name-part></tp:taxon-name></italic> and <italic><tp:taxon-name><tp:taxon-name-part taxon-name-part-type="genus" reg="Cremastosperma">C.</tp:taxon-name-part><tp:taxon-name-part taxon-name-part-type="species" reg="novogranatense">novogranatense</tp:taxon-name-part></tp:taxon-name></italic> in the absence of indument on the fruits; from <italic><tp:taxon-name><tp:taxon-name-part taxon-name-part-type="genus" reg="Cremastosperma">C.</tp:taxon-name-part><tp:taxon-name-part taxon-name-part-type="species" reg="panamense">panamense</tp:taxon-name-part></tp:taxon-name></italic> in the greater size of the fruits and the shape of the monocarps (ellipsoid, compared to more or less globose in <italic><tp:taxon-name><tp:taxon-name-part taxon-name-part-type="genus" reg="Cremastosperma">C.</tp:taxon-name-part><tp:taxon-name-part taxon-name-part-type="species" reg="panamense">panamense</tp:taxon-name-part></tp:taxon-name></italic>); and from all of the above except <italic><tp:taxon-name><tp:taxon-name-part taxon-name-part-type="genus" reg="Cremastosperma">C.</tp:taxon-name-part><tp:taxon-name-part taxon-name-part-type="species" reg="novograntense">novograntense</tp:taxon-name-part></tp:taxon-name></italic> in the much larger flowers.</p></tp:treatment-sec><tp:treatment-sec sec-type="material" id="SECID0EH3DM"><title>Type.</title><p>COSTA RICA, Puntarenas: Cantón Osa, Distr. Sierpe, Los Mogos, Bahia de Chal, Entrada San Juan, 9 Sep 2011, <italic>Chatrou, L.W. et al. 707</italic> (holotype: <abbrev xmlns:xlink="http://www.w3.org/1999/xlink" xlink:title="Critically Endangered" id="ABBRID0EP3DM" xlink:type="simple">CR</abbrev>!; isotypes: K!, MO!, P!, U!).</p></tp:treatment-sec><tp:treatment-sec sec-type="description" id="SECID0ET3DM"><title>Description.</title><p><italic>Tree</italic> 3–7 m tall, 5–7 cm diam.; young twigs and petioles very sparsely covered with appressed whitish hairs to 0.2 mm long or glabrous. <italic>Leaves</italic>: petioles 7–15(–20) by 2–4 mm; lamina obovate to elliptic or narrowly so, 21–44 by 5–15 cm (index 2.6–3.4), chartaceous, green or brown above and below, veins darker below, glabrous above, very sparsely covered with appressed whitish hairs to 0.2 mm long, especially on veins or glabrous below, base acute or obtuse, apex acuminate (acumen 10–20 mm long), primary vein shallowly grooved near base, 1.5–2 mm wide at widest point, secondary veins 7–10, intersecondary veins 0–1, distance between from 10–13 mm at the base to 25–45 mm closer to the centre, angles with primary vein from 45–60° at the base to 70–80° closer to the centre, sometimes branching, forming distinct loops in apical half of leaf, smallest distance between loops and margin 2–3 mm, tertiary veins mostly percurrent. <italic>Inflorescence</italic> of single flowers solitary on leafless twigs or clustered in groups on brachyblasts on the main stem; peduncles 4 by 4 mm (in fruit); pedicels 18–23 by 3 mm at the base, 3–4 mm at the apex (in fruit), peduncles and pedicels glabrous; lower bract(s), upper bract and closed flower buds not seen, flowers (observed from photo: Fig. <xref ref-type="fig" rid="F26">21 o</xref>) cream in vivo; sepals not seen; petals indument not seen, outer petals elliptic, ca. 31 mm long, inner petals elliptic, ca. 27 by 9 mm; androecium ca. 7 mm diam., stamens not seen; gynoecium ca. 2 mm diam., carpels not seen. <italic>Monocarps</italic> 20–43, ellipsoid (broadly so in immature specimens), slightly asymmetrical, 11–17 by 11–12 mm, green maturing to yellowish, orange and purple <italic>in vivo</italic>, black <italic>in sicco</italic>, with a small excentric apicule, monocarps, stipes and receptacle glabrous; stipes 17–30 by 1.5–2 mm; fruiting receptacle ca. 14 mm diam. <italic>Seeds</italic> ellipsoid, reddish-brown, shallowly pitted, ca. 12 by 10 mm, raphe sunken, regular.</p></tp:treatment-sec><tp:treatment-sec sec-type="distribution" id="SECID0EL4DM"><title>Distribution.</title><p>Costa Rica (Puntarenas, Osa peninsula).</p></tp:treatment-sec><tp:treatment-sec sec-type="habitat" id="SECID0EQ4DM"><title>Habitat and ecology.</title><p>Tropical wet forest. At elevations of 40–300 m. Fruiting: July and September.</p><p><bold>Notes.</bold> The distribution of <italic><tp:taxon-name><tp:taxon-name-part taxon-name-part-type="genus" reg="Cremastosperma">Cremastosperma</tp:taxon-name-part><tp:taxon-name-part taxon-name-part-type="species" reg="osicola">osicola</tp:taxon-name-part></tp:taxon-name></italic> in Costa Rica is the furthest north into Central America of any species of the genus. The species is most similar to <italic><tp:taxon-name><tp:taxon-name-part taxon-name-part-type="genus" reg="Cremastosperma">C.</tp:taxon-name-part><tp:taxon-name-part taxon-name-part-type="species" reg="pacificum">pacificum</tp:taxon-name-part></tp:taxon-name></italic>, from the Pacific coast of Colombia, from which it can be discerned with flowering material by the much larger flowers (outer petals ca. 31 mm compared to ca. 16 mm in <italic><tp:taxon-name><tp:taxon-name-part taxon-name-part-type="genus" reg="Cremastosperma">C.</tp:taxon-name-part><tp:taxon-name-part taxon-name-part-type="species" reg="pacificum">pacificum</tp:taxon-name-part></tp:taxon-name></italic>) and with fruiting material by the length of the stipes exceeding that of the monocarps.</p></tp:treatment-sec><tp:treatment-sec sec-type="Preliminary conservation status" id="SECID0E15DM"><title>Preliminary conservation status.</title><p><italic><tp:taxon-name><tp:taxon-name-part taxon-name-part-type="genus" reg="Cremastosperma">Cremastosperma</tp:taxon-name-part><tp:taxon-name-part taxon-name-part-type="species" reg="osicola">osicola</tp:taxon-name-part></tp:taxon-name></italic> is known from a small number of populations within a region sufficiently small to qualify it as Endangered, but within a protected area (Golfo Dulce Forest Reserve). Near Threatened [<abbrev xmlns:xlink="http://www.w3.org/1999/xlink" xlink:title="Near Threatened" id="ABBRID0EL6DM" xlink:type="simple">NT</abbrev>] (Table <xref ref-type="table" rid="T1">1</xref>).</p></tp:treatment-sec><tp:treatment-sec sec-type="material" id="SECID0ET6DM"><title>Other specimens examined.</title><p><bold>COSTA RICA. Puntarenas</bold>: Osa, Golfo Dulce Forest Reserve, <named-content xmlns:xlink="http://www.w3.org/1999/xlink" content-type="dwc:verbatimCoordinates" xlink:type="simple"><named-content content-type="geo-json" specific-use="{&#34;type&#34;:&#34;Point&#34;,&#34;coordinates&#34;:[-83.516667,8.666667]}" id="NCID0E56DM" xlink:type="simple">8°40'N, 83°31'W</named-content></named-content>, 40–100 m a.s.l., 25 Sep 1991, <italic>R.Aguilar 467</italic> (INB, MO); Cantón de Osa, <named-content xmlns:xlink="http://www.w3.org/1999/xlink" content-type="dwc:verbatimCoordinates" xlink:type="simple"><named-content content-type="geo-json" specific-use="{&#34;type&#34;:&#34;Point&#34;,&#34;coordinates&#34;:[-83.444444,8.722222]}" id="NCID0EIAEM" xlink:type="simple">8°43'20"N, 83°26'40"W</named-content></named-content>, 20–100 m a.s.l., 13 Nov 1995, <italic>R. Aguilar et al. 4371</italic> (INB); Osa, Bahia Chal-La Palma road, <named-content xmlns:xlink="http://www.w3.org/1999/xlink" content-type="dwc:verbatimCoordinates" xlink:type="simple"><named-content content-type="geo-json" specific-use="{&#34;type&#34;:&#34;Point&#34;,&#34;coordinates&#34;:[-83.433333,8.733333]}" id="NCID0ESAEM" xlink:type="simple">8°44'N, 83°26'W</named-content></named-content>, 80 m a.s.l., 29 Nov 1998, <italic>Chatrou et al. 103</italic> (U); Osa, Rancho Quemado, near Rincón, <named-content xmlns:xlink="http://www.w3.org/1999/xlink" content-type="dwc:verbatimCoordinates" xlink:type="simple"><named-content content-type="geo-json" specific-use="{&#34;type&#34;:&#34;Point&#34;,&#34;coordinates&#34;:[-83.550000,8.700000]}" id="NCID0E3AEM" xlink:type="simple">8°42'N, 83°33'W</named-content></named-content>, 300 m a.s.l., 11 Jan 1993, <italic>Gentry et al. 78657</italic> (F, INB, MO); Osa, Parque Nacional Corcovado Cerro Brujo, <named-content xmlns:xlink="http://www.w3.org/1999/xlink" content-type="dwc:verbatimCoordinates" xlink:type="simple"><named-content content-type="geo-json" specific-use="{&#34;type&#34;:&#34;Point&#34;,&#34;coordinates&#34;:[-83.597222,8.650000]}" id="NCID0EGBEM" xlink:type="simple">8°39'00"N, 83°35'50"W</named-content></named-content>, 617 m a.s.l., 19 Jul 1990, <italic>G. Herrera et al. 3972</italic> (INB); Osa, Parque Nacional Corcovado Sirena, <named-content xmlns:xlink="http://www.w3.org/1999/xlink" content-type="dwc:verbatimCoordinates" xlink:type="simple"><named-content content-type="geo-json" specific-use="{&#34;type&#34;:&#34;Point&#34;,&#34;coordinates&#34;:[-83.583333,8.466667]}" id="NCID0EQBEM" xlink:type="simple">8°28'N, 83°35'W</named-content></named-content>, 1 50 m a.s.l., 20 Jul 1989, <italic>Kernan 1224</italic> (U); Osa, Golfo Dulce Forest Reserve, <named-content xmlns:xlink="http://www.w3.org/1999/xlink" content-type="dwc:verbatimCoordinates" xlink:type="simple"><named-content content-type="geo-json" specific-use="{&#34;type&#34;:&#34;Point&#34;,&#34;coordinates&#34;:[-83.416667,8.700000]}" id="NCID0E1BEM" xlink:type="simple">8°42'N, 83°25'W</named-content></named-content>, 100 m a.s.l., 2 Jul 1984, <italic>Schatz et al. 1002</italic> (MO, U, WIS); Osa, Golfo Dulce Forest Reserve, <named-content xmlns:xlink="http://www.w3.org/1999/xlink" content-type="dwc:verbatimCoordinates" xlink:type="simple"><named-content content-type="geo-json" specific-use="{&#34;type&#34;:&#34;Point&#34;,&#34;coordinates&#34;:[-83.433333,8.716667]}" id="NCID0EECEM" xlink:type="simple">8°43'N, 83°26'W</named-content></named-content>, 20 m a.s.l., 24 Jul 1995, <italic>Zamora</italic> &amp; <italic>R. Aguilar 2312</italic> (INB, U).</p><fig id="F40" position="float" orientation="portrait"><label>Figure 34.</label><caption><p><italic><tp:taxon-name><tp:taxon-name-part taxon-name-part-type="genus" reg="Cremastosperma">Cremastosperma</tp:taxon-name-part><tp:taxon-name-part taxon-name-part-type="species" reg="osicola">osicola</tp:taxon-name-part></tp:taxon-name></italic> Pirie &amp; Chatrou fruiting specimen (<italic>Aguilar 467</italic>).</p></caption><graphic xmlns:xlink="http://www.w3.org/1999/xlink" xlink:href="phytokeys-112-001-g040.jpg" position="float" orientation="portrait" xlink:type="simple" id="oo_245342.jpg"/></fig></tp:treatment-sec><tp:treatment-sec><!--Section generated to contain objects referenced in tp:taxon-treatment.--><fig id="F28" position="float" orientation="portrait"><label>Figure 23.</label><caption><p><bold>a, b</bold><italic><tp:taxon-name><tp:taxon-name-part taxon-name-part-type="genus" reg="Cremastosperma">Cremastosperma</tp:taxon-name-part><tp:taxon-name-part taxon-name-part-type="species" reg="leiophyllum">leiophyllum</tp:taxon-name-part></tp:taxon-name></italic> R.E.Fr. <bold>a</bold> flower <bold>b</bold> fruit (<italic>Pirie et al. 2</italic>; photo LWC) <bold>c, d</bold><italic><tp:taxon-name><tp:taxon-name-part taxon-name-part-type="genus" reg="Cremastosperma">Cremastosperma</tp:taxon-name-part><tp:taxon-name-part taxon-name-part-type="species" reg="megalophyllum">megalophyllum</tp:taxon-name-part></tp:taxon-name></italic> R.E.Fr. <bold>c</bold> habit (Maas et al. 8577, photo: PJMM), fruit (<italic>Maas et al. 8595</italic>, photo PJMM) <bold>e–g</bold><italic><tp:taxon-name><tp:taxon-name-part taxon-name-part-type="genus" reg="Cremastosperma">C.</tp:taxon-name-part><tp:taxon-name-part taxon-name-part-type="species" reg="microcarpum">microcarpum</tp:taxon-name-part></tp:taxon-name></italic> R.E.Fr. <bold>e</bold> fruit (<italic>Maas et al. 6281</italic>; photo PJMM) <bold>f, g</bold> flower (<italic>Maas et al 8222</italic>; photo PJMM) <bold>h–j</bold><italic><tp:taxon-name><tp:taxon-name-part taxon-name-part-type="genus" reg="Cremastosperma">C.</tp:taxon-name-part><tp:taxon-name-part taxon-name-part-type="species" reg="monospermum">monospermum</tp:taxon-name-part></tp:taxon-name></italic> (Rusby) R.E.Fr. <bold>h</bold> habit <bold>i</bold> leaves <bold>j</bold> flower bud (<italic>Pirie et al. 5</italic>; photos LWC) <bold>k, l</bold><italic><tp:taxon-name><tp:taxon-name-part taxon-name-part-type="genus" reg="Cremastosperma">C.</tp:taxon-name-part><tp:taxon-name-part taxon-name-part-type="species" reg="oblongum">oblongum</tp:taxon-name-part></tp:taxon-name></italic> R.E.Fr. <bold>k</bold> flower <bold>l</bold> fruit (<italic>Maas et al. 9148</italic>; photos PJMM) <bold>m–o</bold><italic><tp:taxon-name><tp:taxon-name-part taxon-name-part-type="genus" reg="Cremastosperma">C.</tp:taxon-name-part><tp:taxon-name-part taxon-name-part-type="species" reg="osicola">osicola</tp:taxon-name-part></tp:taxon-name></italic>. <bold>m</bold> fruit <bold>n</bold> flower <bold>o</bold> leaf and flower with scale bar (photos Reinaldo Aguilar).</p></caption><graphic xmlns:xlink="http://www.w3.org/1999/xlink" xlink:href="phytokeys-112-001-g028.jpg" position="float" orientation="portrait" xlink:type="simple" id="oo_245316.jpg"/></fig><fig id="F9" position="float" orientation="portrait"><label>Map 2.</label><caption><p>Distribution of <italic><tp:taxon-name><tp:taxon-name-part taxon-name-part-type="genus" reg="Cremastosperma">Cremastosperma</tp:taxon-name-part><tp:taxon-name-part taxon-name-part-type="species" reg="alticola">alticola</tp:taxon-name-part></tp:taxon-name></italic> Pirie &amp; Chatrou, <italic><tp:taxon-name><tp:taxon-name-part taxon-name-part-type="genus" reg="Cremastosperma">C.</tp:taxon-name-part><tp:taxon-name-part taxon-name-part-type="species" reg="antioquense">antioquense</tp:taxon-name-part></tp:taxon-name></italic> Pirie, <italic><tp:taxon-name><tp:taxon-name-part taxon-name-part-type="genus" reg="Cremastosperma">C.</tp:taxon-name-part><tp:taxon-name-part taxon-name-part-type="species" reg="chococola">chococola</tp:taxon-name-part></tp:taxon-name></italic> Pirie, <italic><tp:taxon-name><tp:taxon-name-part taxon-name-part-type="genus" reg="Cremastosperma">C.</tp:taxon-name-part><tp:taxon-name-part taxon-name-part-type="species" reg="dolichopodum">dolichopodum</tp:taxon-name-part></tp:taxon-name></italic> Pirie &amp; Maas, <italic><tp:taxon-name><tp:taxon-name-part taxon-name-part-type="genus" reg="Cremastosperma">C.</tp:taxon-name-part><tp:taxon-name-part taxon-name-part-type="species" reg="longipes">longipes</tp:taxon-name-part></tp:taxon-name></italic> Pirie, <italic><tp:taxon-name><tp:taxon-name-part taxon-name-part-type="genus" reg="Cremastosperma">C.</tp:taxon-name-part><tp:taxon-name-part taxon-name-part-type="species" reg="novogranatense">novogranatense</tp:taxon-name-part></tp:taxon-name></italic> R.E.Fr., <italic><tp:taxon-name><tp:taxon-name-part taxon-name-part-type="genus" reg="Cremastosperma">C.</tp:taxon-name-part><tp:taxon-name-part taxon-name-part-type="species" reg="osicola">osicola</tp:taxon-name-part></tp:taxon-name></italic> Pirie &amp; Chatrou, <italic><tp:taxon-name><tp:taxon-name-part taxon-name-part-type="genus" reg="Cremastosperma">C.</tp:taxon-name-part><tp:taxon-name-part taxon-name-part-type="species" reg="panamense">panamense</tp:taxon-name-part></tp:taxon-name></italic> Maas and <italic><tp:taxon-name><tp:taxon-name-part taxon-name-part-type="genus" reg="Cremastosperma">C.</tp:taxon-name-part><tp:taxon-name-part taxon-name-part-type="species" reg="stenophyllum">stenophyllum</tp:taxon-name-part></tp:taxon-name></italic> Pirie</p></caption><graphic xmlns:xlink="http://www.w3.org/1999/xlink" xlink:href="phytokeys-112-001-g008.jpg" position="float" orientation="portrait" xlink:type="simple" id="oo_245291.jpg"/></fig><fig id="F26" position="float" orientation="portrait"><label>Figure 21.</label><caption><p><italic><tp:taxon-name><tp:taxon-name-part taxon-name-part-type="genus" reg="Cremastosperma">Cremastosperma</tp:taxon-name-part><tp:taxon-name-part taxon-name-part-type="species" reg="gracilipes">gracilipes</tp:taxon-name-part></tp:taxon-name></italic> R.E.Fr. <bold>a</bold> fruiting specimen <bold>b</bold> flower (<bold>a</bold><italic>Hurtado 3019</italic><bold>b</bold><italic>Palacios 1651</italic>).</p></caption><graphic xmlns:xlink="http://www.w3.org/1999/xlink" xlink:href="phytokeys-112-001-g026.jpg" position="float" orientation="portrait" xlink:type="simple" id="oo_245312.jpg"/></fig><table-wrap id="T1" position="float" orientation="portrait"><label>Table 1.</label><caption><p><bold>Summary of IUCN preliminary conservation status per species including calculations using ConR (<xref ref-type="bibr" rid="B14">Dauby et al. 2017</xref>).</bold> The total number of collections is shown, including the number georeferenced (thus included in the calculations using ConR). “Unique occurrences” represent those with differing coordinates, whereby for poorly collected species, numbers of collections that could not be precisely georeferenced but nevertheless represent additional occurrences are indicated; “locations” refers to the IUCN definition as “a geographically or ecologically distinct area in which a single threat can rapidly affect all individuals of the taxon present”; and “subpopulations” are “geographically or otherwise distinct groups in the population between which there is little demographic or genetic exchange (<xref ref-type="bibr" rid="B34">IUCN 2012</xref>). <abbrev xmlns:xlink="http://www.w3.org/1999/xlink" xlink:title="extent of occurrence" id="ABBRID0EJTAG" xlink:type="simple">EOO</abbrev> = extent of occurrence, whereby the criteria contributing to endangered status are <abbrev xmlns:xlink="http://www.w3.org/1999/xlink" xlink:title="Critically Endangered" id="ABBRID0ENTAG" xlink:type="simple">CR</abbrev> &lt;100 km<sup>2</sup>, <abbrev xmlns:xlink="http://www.w3.org/1999/xlink" xlink:title="Endangered" id="ABBRID0ETTAG" xlink:type="simple">EN</abbrev> &lt;5,000 km<sup>2</sup> and <abbrev xmlns:xlink="http://www.w3.org/1999/xlink" xlink:title="Vulnerable" id="ABBRID0EZTAG" xlink:type="simple">VU</abbrev> &lt;20,000 km<sup>2</sup>; <abbrev xmlns:xlink="http://www.w3.org/1999/xlink" xlink:title="area of occupancy" id="ABBRID0E6TAG" xlink:type="simple">AOO</abbrev> = area of occupancy, whereby the criteria are <abbrev xmlns:xlink="http://www.w3.org/1999/xlink" xlink:title="Critically Endangered" id="ABBRID0EDUAG" xlink:type="simple">CR</abbrev> &lt;10 km<sup>2</sup>, <abbrev xmlns:xlink="http://www.w3.org/1999/xlink" xlink:title="Endangered" id="ABBRID0EJUAG" xlink:type="simple">EN</abbrev> &lt;500 km<sup>2</sup> and <abbrev xmlns:xlink="http://www.w3.org/1999/xlink" xlink:title="Vulnerable" id="ABBRID0EPUAG" xlink:type="simple">VU</abbrev> &lt;2,000 km<sup>2</sup>. We estimated <abbrev xmlns:xlink="http://www.w3.org/1999/xlink" xlink:title="extent of occurrence" id="ABBRID0EVUAG" xlink:type="simple">EOO</abbrev> and <abbrev xmlns:xlink="http://www.w3.org/1999/xlink" xlink:title="area of occupancy" id="ABBRID0EZUAG" xlink:type="simple">AOO</abbrev> using ConR, also indicating for (potentially) threatened species where the values would be higher taking non-georeferenced specimens into account. Known occurrences (or not) in protected areas (national parks or reserves with protected status according to the IUCN; <ext-link xmlns:xlink="http://www.w3.org/1999/xlink" xlink:type="simple" ext-link-type="uri" xlink:href="https://protectedplanet.net/">https://protectedplanet.net/</ext-link> accessed 04.09.2018) are documented and an overall threat category with IUCN code is presented which takes into account each of these factors (as discussed individually in each species treatment).</p></caption><table id="TID0E5DAE" rules="all"><tbody><tr><th rowspan="1" colspan="1">Species</th><th rowspan="1" colspan="1">Number of collections (with coordinates)</th><th rowspan="1" colspan="1">Number of unique occurrences (inc. without coordinates)</th><th rowspan="1" colspan="1">Number of locations</th><th rowspan="1" colspan="1">Number of sub-populations</th><th rowspan="1" colspan="1"><abbrev xmlns:xlink="http://www.w3.org/1999/xlink" xlink:title="extent of occurrence" id="ABBRID0E1VAG" xlink:type="simple">EOO</abbrev> (km<sup>2</sup>)</th><th rowspan="1" colspan="1"><abbrev xmlns:xlink="http://www.w3.org/1999/xlink" xlink:title="area of occupancy" id="ABBRID0EEWAG" xlink:type="simple">AOO</abbrev> (km<sup>2</sup>)</th><th rowspan="1" colspan="1">Protected areas (numbers of collections)</th><th rowspan="1" colspan="1">Category code</th></tr><tr><td rowspan="1" colspan="1">
                  <italic><tp:taxon-name>
                      <tp:taxon-name-part taxon-name-part-type="genus" reg="Cremastosperma">Cremastosperma</tp:taxon-name-part>
                      <tp:taxon-name-part taxon-name-part-type="species" reg="alticola">alticola</tp:taxon-name-part>
                    </tp:taxon-name></italic>
                </td><td rowspan="1" colspan="1">2</td><td rowspan="1" colspan="1">2</td><td rowspan="1" colspan="1">2</td><td rowspan="1" colspan="1">2</td><td rowspan="1" colspan="1">NA</td><td rowspan="1" colspan="1">8</td><td rowspan="1" colspan="1">None</td><td rowspan="1" colspan="1"><abbrev xmlns:xlink="http://www.w3.org/1999/xlink" xlink:title="Endangered" id="ABBRID0EZXAG" xlink:type="simple">EN</abbrev> B2ab</td></tr><tr><td rowspan="1" colspan="1">
                  <italic><tp:taxon-name>
                      <tp:taxon-name-part taxon-name-part-type="genus" reg="Cremastosperma">Cremastosperma</tp:taxon-name-part>
                      <tp:taxon-name-part taxon-name-part-type="species" reg="antioquense">antioquense</tp:taxon-name-part>
                    </tp:taxon-name></italic>
                </td><td rowspan="1" colspan="1">3</td><td rowspan="1" colspan="1">3</td><td rowspan="1" colspan="1">3</td><td rowspan="1" colspan="1">3</td><td rowspan="1" colspan="1">124</td><td rowspan="1" colspan="1">12</td><td rowspan="1" colspan="1">None</td><td rowspan="1" colspan="1"><abbrev xmlns:xlink="http://www.w3.org/1999/xlink" xlink:title="Endangered" id="ABBRID0EGZAG" xlink:type="simple">EN</abbrev> B1ab+B2ab</td></tr><tr><td rowspan="1" colspan="1">
                  <italic><tp:taxon-name>
                      <tp:taxon-name-part taxon-name-part-type="genus" reg="Cremastosperma">Cremastosperma</tp:taxon-name-part>
                      <tp:taxon-name-part taxon-name-part-type="species" reg="awaense">awaense</tp:taxon-name-part>
                    </tp:taxon-name></italic>
                </td><td rowspan="1" colspan="1">15 (14)</td><td rowspan="1" colspan="1">13</td><td rowspan="1" colspan="1">12</td><td rowspan="1" colspan="1">10</td><td rowspan="1" colspan="1">27640</td><td rowspan="1" colspan="1">52</td><td rowspan="1" colspan="1">None</td><td rowspan="1" colspan="1">
                  <abbrev xmlns:xlink="http://www.w3.org/1999/xlink" xlink:title="Near Threatened" id="ABBRID0ET1AG" xlink:type="simple">NT</abbrev>
                </td></tr><tr><td rowspan="1" colspan="1">
                  <italic><tp:taxon-name>
                      <tp:taxon-name-part taxon-name-part-type="genus" reg="Cremastosperma">Cremastosperma</tp:taxon-name-part>
                      <tp:taxon-name-part taxon-name-part-type="species" reg="brachypodum">brachypodum</tp:taxon-name-part>
                    </tp:taxon-name></italic>
                </td><td rowspan="1" colspan="1">1</td><td rowspan="1" colspan="1">1</td><td rowspan="1" colspan="1">1</td><td rowspan="1" colspan="1">1</td><td rowspan="1" colspan="1">NA</td><td rowspan="1" colspan="1">4</td><td rowspan="1" colspan="1">None</td><td rowspan="1" colspan="1"><abbrev xmlns:xlink="http://www.w3.org/1999/xlink" xlink:title="Critically Endangered" id="ABBRID0EA3AG" xlink:type="simple">CR</abbrev> B2ab</td></tr><tr><td rowspan="1" colspan="1">
                  <italic><tp:taxon-name>
                      <tp:taxon-name-part taxon-name-part-type="genus" reg="Cremastosperma">Cremastosperma</tp:taxon-name-part>
                      <tp:taxon-name-part taxon-name-part-type="species" reg="brevipes">brevipes</tp:taxon-name-part>
                    </tp:taxon-name></italic>
                </td><td rowspan="1" colspan="1">55 (29)</td><td rowspan="1" colspan="1">18</td><td rowspan="1" colspan="1">14</td><td rowspan="1" colspan="1">11</td><td rowspan="1" colspan="1">47395</td><td rowspan="1" colspan="1">68</td><td rowspan="1" colspan="1">French Guiana: Les Nouragues [IUCN IV] (6)</td><td rowspan="1" colspan="1">
                  <abbrev xmlns:xlink="http://www.w3.org/1999/xlink" xlink:title="Least Concern" id="ABBRID0EN4AG" xlink:type="simple">LC</abbrev>
                </td></tr><tr><td rowspan="1" colspan="1">
                  <italic><tp:taxon-name>
                      <tp:taxon-name-part taxon-name-part-type="genus" reg="Cremastosperma">Cremastosperma</tp:taxon-name-part>
                      <tp:taxon-name-part taxon-name-part-type="species" reg="bullatum">bullatum</tp:taxon-name-part>
                    </tp:taxon-name></italic>
                </td><td rowspan="1" colspan="1">9</td><td rowspan="1" colspan="1">6</td><td rowspan="1" colspan="1">3</td><td rowspan="1" colspan="1">3</td><td rowspan="1" colspan="1">582</td><td rowspan="1" colspan="1">20</td><td rowspan="1" colspan="1">None</td><td rowspan="1" colspan="1"><abbrev xmlns:xlink="http://www.w3.org/1999/xlink" xlink:title="Endangered" id="ABBRID0E15AG" xlink:type="simple">EN</abbrev> B1ab+B2ab</td></tr><tr><td rowspan="1" colspan="1">
                  <italic><tp:taxon-name>
                      <tp:taxon-name-part taxon-name-part-type="genus" reg="Cremastosperma">Cremastosperma</tp:taxon-name-part>
                      <tp:taxon-name-part taxon-name-part-type="species" reg="cauliflorum">cauliflorum</tp:taxon-name-part>
                    </tp:taxon-name></italic>
                </td><td rowspan="1" colspan="1">69 (48)</td><td rowspan="1" colspan="1">35</td><td rowspan="1" colspan="1">32</td><td rowspan="1" colspan="1">28</td><td rowspan="1" colspan="1">379557</td><td rowspan="1" colspan="1">140</td><td rowspan="1" colspan="1">Colombia: Parque Nacional Amacayacu [IUCN II] (1). Ecuador: Reserva Cuyabeno [IUCN: Fauna Production Reserve] (2).</td><td rowspan="1" colspan="1">
                  <abbrev xmlns:xlink="http://www.w3.org/1999/xlink" xlink:title="Least Concern" id="ABBRID0EHABG" xlink:type="simple">LC</abbrev>
                </td></tr><tr><td rowspan="1" colspan="1">
                  <italic><tp:taxon-name>
                      <tp:taxon-name-part taxon-name-part-type="genus" reg="Cremastosperma">Cremastosperma</tp:taxon-name-part>
                      <tp:taxon-name-part taxon-name-part-type="species" reg="cenepense">cenepense</tp:taxon-name-part>
                    </tp:taxon-name></italic>
                </td><td rowspan="1" colspan="1">4</td><td rowspan="1" colspan="1">3</td><td rowspan="1" colspan="1">2</td><td rowspan="1" colspan="1">2</td><td rowspan="1" colspan="1">660</td><td rowspan="1" colspan="1">12</td><td rowspan="1" colspan="1">None</td><td rowspan="1" colspan="1"><abbrev xmlns:xlink="http://www.w3.org/1999/xlink" xlink:title="Endangered" id="ABBRID0EUBBG" xlink:type="simple">EN</abbrev> B1ab+B2ab</td></tr><tr><td rowspan="1" colspan="1">
                  <italic><tp:taxon-name>
                      <tp:taxon-name-part taxon-name-part-type="genus" reg="Cremastosperma">Cremastosperma</tp:taxon-name-part>
                      <tp:taxon-name-part taxon-name-part-type="species" reg="chococola">chococola</tp:taxon-name-part>
                    </tp:taxon-name></italic>
                </td><td rowspan="1" colspan="1">3</td><td rowspan="1" colspan="1">3</td><td rowspan="1" colspan="1">3</td><td rowspan="1" colspan="1">3</td><td rowspan="1" colspan="1">1128</td><td rowspan="1" colspan="1">12</td><td rowspan="1" colspan="1">Colombia: Parque Nacional Utría [reportedly IUCN II, but not on <ext-link xmlns:xlink="http://www.w3.org/1999/xlink" xlink:type="simple" ext-link-type="uri" xlink:href="https://protectedplanet.net/">https://protectedplanet.net/</ext-link>] (1)</td><td rowspan="1" colspan="1"><abbrev xmlns:xlink="http://www.w3.org/1999/xlink" xlink:title="Endangered" id="ABBRID0EHDBG" xlink:type="simple">EN</abbrev> B1ab+B2ab</td></tr><tr><td rowspan="1" colspan="1">
                  <italic><tp:taxon-name>
                      <tp:taxon-name-part taxon-name-part-type="genus" reg="Cremastosperma">Cremastosperma</tp:taxon-name-part>
                      <tp:taxon-name-part taxon-name-part-type="species" reg="confusum">confusum</tp:taxon-name-part>
                    </tp:taxon-name></italic>
                </td><td rowspan="1" colspan="1">37 (33)</td><td rowspan="1" colspan="1">19</td><td rowspan="1" colspan="1">16</td><td rowspan="1" colspan="1">13</td><td rowspan="1" colspan="1">56103</td><td rowspan="1" colspan="1">64</td><td rowspan="1" colspan="1">Peru: Parque Nacional Manu [IUCN: World Heritage Site] (c. 6); Tambopata Reserve [IUCN VI] (c. 13)</td><td rowspan="1" colspan="1">
                  <abbrev xmlns:xlink="http://www.w3.org/1999/xlink" xlink:title="Least Concern" id="ABBRID0EUEBG" xlink:type="simple">LC</abbrev>
                </td></tr><tr><td rowspan="1" colspan="1">
                  <italic><tp:taxon-name>
                      <tp:taxon-name-part taxon-name-part-type="genus" reg="Cremastosperma">Cremastosperma</tp:taxon-name-part>
                      <tp:taxon-name-part taxon-name-part-type="species" reg="dolichocarpum">dolichocarpum</tp:taxon-name-part>
                    </tp:taxon-name></italic>
                </td><td rowspan="1" colspan="1">14</td><td rowspan="1" colspan="1">7</td><td rowspan="1" colspan="1">5</td><td rowspan="1" colspan="1">4</td><td rowspan="1" colspan="1">1444</td><td rowspan="1" colspan="1">28</td><td rowspan="1" colspan="1">Colombia: Parque Nacional Las Orchídeas [IUCN II] (9); Parque Nacional Paramillo [IUCN II] (1)</td><td rowspan="1" colspan="1"><abbrev xmlns:xlink="http://www.w3.org/1999/xlink" xlink:title="Endangered" id="ABBRID0EBGBG" xlink:type="simple">EN</abbrev> B1ab+B2ab</td></tr><tr><td rowspan="1" colspan="1">
                  <italic><tp:taxon-name>
                      <tp:taxon-name-part taxon-name-part-type="genus" reg="Cremastosperma">Cremastosperma</tp:taxon-name-part>
                      <tp:taxon-name-part taxon-name-part-type="species" reg="dolichopodum">dolichopodum</tp:taxon-name-part>
                    </tp:taxon-name></italic>
                </td><td rowspan="1" colspan="1">3</td><td rowspan="1" colspan="1">2</td><td rowspan="1" colspan="1">2</td><td rowspan="1" colspan="1">2</td><td rowspan="1" colspan="1">NA</td><td rowspan="1" colspan="1">4</td><td rowspan="1" colspan="1">Peru: Reserva Comunal Yanesha [IUCN VI] (2)</td><td rowspan="1" colspan="1"><abbrev xmlns:xlink="http://www.w3.org/1999/xlink" xlink:title="Endangered" id="ABBRID0EOHBG" xlink:type="simple">EN</abbrev> B2ab</td></tr><tr><td rowspan="1" colspan="1">
                  <italic><tp:taxon-name>
                      <tp:taxon-name-part taxon-name-part-type="genus" reg="Cremastosperma">Cremastosperma</tp:taxon-name-part>
                      <tp:taxon-name-part taxon-name-part-type="species" reg="gracilipes">gracilipes</tp:taxon-name-part>
                    </tp:taxon-name></italic>
                </td><td rowspan="1" colspan="1">88 (81)</td><td rowspan="1" colspan="1">51</td><td rowspan="1" colspan="1">45</td><td rowspan="1" colspan="1">40</td><td rowspan="1" colspan="1">248036</td><td rowspan="1" colspan="1">200</td><td rowspan="1" colspan="1">Colombia: Parque Nacional Amacayacu [IUCN II] (1). Ecuador: Parque Nacional Sumaco [IUCN: National Park] (1); Parque Nacional Yasuní [IUCN: National Park] (14).</td><td rowspan="1" colspan="1">
                  <abbrev xmlns:xlink="http://www.w3.org/1999/xlink" xlink:title="Least Concern" id="ABBRID0E2IBG" xlink:type="simple">LC</abbrev>
                </td></tr><tr><td rowspan="1" colspan="1">
                  <italic><tp:taxon-name>
                      <tp:taxon-name-part taxon-name-part-type="genus" reg="Cremastosperma">Cremastosperma</tp:taxon-name-part>
                      <tp:taxon-name-part taxon-name-part-type="species" reg="leiophyllum">leiophyllum</tp:taxon-name-part>
                    </tp:taxon-name></italic>
                </td><td rowspan="1" colspan="1">45 (31)</td><td rowspan="1" colspan="1">21</td><td rowspan="1" colspan="1">18</td><td rowspan="1" colspan="1">17</td><td rowspan="1" colspan="1">303604</td><td rowspan="1" colspan="1">84</td><td rowspan="1" colspan="1">Bolivia: Parque Nacional Isiboro-Secure [IUCN: National Park] (2); Parque Nacional Amboró [IUCN: National Park] (10)</td><td rowspan="1" colspan="1">
                  <abbrev xmlns:xlink="http://www.w3.org/1999/xlink" xlink:title="Least Concern" id="ABBRID0EIKBG" xlink:type="simple">LC</abbrev>
                </td></tr><tr><td rowspan="1" colspan="1">
                  <italic><tp:taxon-name>
                      <tp:taxon-name-part taxon-name-part-type="genus" reg="Cremastosperma">Cremastosperma</tp:taxon-name-part>
                      <tp:taxon-name-part taxon-name-part-type="species" reg="longicuspe">longicuspe</tp:taxon-name-part>
                    </tp:taxon-name></italic>
                </td><td rowspan="1" colspan="1">20 (10)</td><td rowspan="1" colspan="1">8 (13)</td><td rowspan="1" colspan="1">8</td><td rowspan="1" colspan="1">8</td><td rowspan="1" colspan="1">30760</td><td rowspan="1" colspan="1">32</td><td rowspan="1" colspan="1">None</td><td rowspan="1" colspan="1"><abbrev xmlns:xlink="http://www.w3.org/1999/xlink" xlink:title="Vulnerable" id="ABBRID0EVLBG" xlink:type="simple">VU</abbrev> B2ab</td></tr><tr><td rowspan="1" colspan="1">
                  <italic><tp:taxon-name>
                      <tp:taxon-name-part taxon-name-part-type="genus" reg="Cremastosperma">Cremastosperma</tp:taxon-name-part>
                      <tp:taxon-name-part taxon-name-part-type="species" reg="longipes">longipes</tp:taxon-name-part>
                    </tp:taxon-name></italic>
                </td><td rowspan="1" colspan="1">3</td><td rowspan="1" colspan="1">3</td><td rowspan="1" colspan="1">3</td><td rowspan="1" colspan="1">3</td><td rowspan="1" colspan="1">1634</td><td rowspan="1" colspan="1">12</td><td rowspan="1" colspan="1">None</td><td rowspan="1" colspan="1"><abbrev xmlns:xlink="http://www.w3.org/1999/xlink" xlink:title="Endangered" id="ABBRID0ECNBG" xlink:type="simple">EN</abbrev> B1ab+B2ab</td></tr><tr><td rowspan="1" colspan="1">
                  <italic><tp:taxon-name>
                      <tp:taxon-name-part taxon-name-part-type="genus" reg="Cremastosperma">Cremastosperma</tp:taxon-name-part>
                      <tp:taxon-name-part taxon-name-part-type="species" reg="macrocarpum">macrocarpum</tp:taxon-name-part>
                    </tp:taxon-name></italic>
                </td><td rowspan="1" colspan="1">6 (3)</td><td rowspan="1" colspan="1">3 (5)</td><td rowspan="1" colspan="1">3</td><td rowspan="1" colspan="1">3</td><td rowspan="1" colspan="1">420</td><td rowspan="1" colspan="1">12</td><td rowspan="1" colspan="1">None</td><td rowspan="1" colspan="1"><abbrev xmlns:xlink="http://www.w3.org/1999/xlink" xlink:title="Endangered" id="ABBRID0EPOBG" xlink:type="simple">EN</abbrev> B1ab+B2ab</td></tr><tr><td rowspan="1" colspan="1">
                  <italic><tp:taxon-name>
                      <tp:taxon-name-part taxon-name-part-type="genus" reg="Cremastosperma">Cremastosperma</tp:taxon-name-part>
                      <tp:taxon-name-part taxon-name-part-type="species" reg="magdalenae">magdalenae</tp:taxon-name-part>
                    </tp:taxon-name></italic>
                </td><td rowspan="1" colspan="1">4</td><td rowspan="1" colspan="1">2</td><td rowspan="1" colspan="1">2</td><td rowspan="1" colspan="1">2</td><td rowspan="1" colspan="1">NA</td><td rowspan="1" colspan="1">4</td><td rowspan="1" colspan="1">None</td><td rowspan="1" colspan="1"><abbrev xmlns:xlink="http://www.w3.org/1999/xlink" xlink:title="Endangered" id="ABBRID0E3PBG" xlink:type="simple">EN</abbrev> B2ab</td></tr><tr><td rowspan="1" colspan="1">
                  <italic><tp:taxon-name>
                      <tp:taxon-name-part taxon-name-part-type="genus" reg="Cremastosperma">Cremastosperma</tp:taxon-name-part>
                      <tp:taxon-name-part taxon-name-part-type="species" reg="megalophyllum">megalophyllum</tp:taxon-name-part>
                    </tp:taxon-name></italic>
                </td><td rowspan="1" colspan="1">112 (96)</td><td rowspan="1" colspan="1">62</td><td rowspan="1" colspan="1">52</td><td rowspan="1" colspan="1">39</td><td rowspan="1" colspan="1">306660</td><td rowspan="1" colspan="1">248</td><td rowspan="1" colspan="1">Ecuador: Parque Nacional Sumaco (3); Parque Nacional Yasuní (9)</td><td rowspan="1" colspan="1">
                  <abbrev xmlns:xlink="http://www.w3.org/1999/xlink" xlink:title="Least Concern" id="ABBRID0EJRBG" xlink:type="simple">LC</abbrev>
                </td></tr><tr><td rowspan="1" colspan="1">
                  <italic><tp:taxon-name>
                      <tp:taxon-name-part taxon-name-part-type="genus" reg="Cremastosperma">Cremastosperma</tp:taxon-name-part>
                      <tp:taxon-name-part taxon-name-part-type="species" reg="microcarpum">microcarpum</tp:taxon-name-part>
                    </tp:taxon-name></italic>
                </td><td rowspan="1" colspan="1">68 (45)</td><td rowspan="1" colspan="1">22</td><td rowspan="1" colspan="1">19</td><td rowspan="1" colspan="1">16</td><td rowspan="1" colspan="1">250581</td><td rowspan="1" colspan="1">88</td><td rowspan="1" colspan="1">Colombia: Parque Nacional Amacayacu (2). Peru: Reserva Nacional Pacaya-Samiria [IUCN VI] (6)</td><td rowspan="1" colspan="1">
                  <abbrev xmlns:xlink="http://www.w3.org/1999/xlink" xlink:title="Least Concern" id="ABBRID0EWSBG" xlink:type="simple">LC</abbrev>
                </td></tr><tr><td rowspan="1" colspan="1">
                  <italic><tp:taxon-name>
                      <tp:taxon-name-part taxon-name-part-type="genus" reg="Cremastosperma">Cremastosperma</tp:taxon-name-part>
                      <tp:taxon-name-part taxon-name-part-type="species" reg="monospermum">monospermum</tp:taxon-name-part>
                    </tp:taxon-name></italic>
                </td><td rowspan="1" colspan="1">131 (89)</td><td rowspan="1" colspan="1">67</td><td rowspan="1" colspan="1">63</td><td rowspan="1" colspan="1">57</td><td rowspan="1" colspan="1">2173227</td><td rowspan="1" colspan="1">264</td><td rowspan="1" colspan="1">Brazil: Alto Juruá Extractive Reserve [reportedly IUCN VI, but not on <ext-link xmlns:xlink="http://www.w3.org/1999/xlink" xlink:type="simple" ext-link-type="uri" xlink:href="https://protectedplanet.net/">https://protectedplanet.net/</ext-link>] (2). Peru: Parque Nacional Bahuaja-Sonene [IUCN II] (2); Parque Nacional Manu (1); Tambopata Reserve (2).</td><td rowspan="1" colspan="1">
                  <abbrev xmlns:xlink="http://www.w3.org/1999/xlink" xlink:title="Least Concern" id="ABBRID0EJUBG" xlink:type="simple">LC</abbrev>
                </td></tr><tr><td rowspan="1" colspan="1">
                  <italic><tp:taxon-name>
                      <tp:taxon-name-part taxon-name-part-type="genus" reg="Cremastosperma">Cremastosperma</tp:taxon-name-part>
                      <tp:taxon-name-part taxon-name-part-type="species" reg="napoense">napoense</tp:taxon-name-part>
                    </tp:taxon-name></italic>
                </td><td rowspan="1" colspan="1">30 (27)</td><td rowspan="1" colspan="1">20</td><td rowspan="1" colspan="1">15</td><td rowspan="1" colspan="1">11</td><td rowspan="1" colspan="1">10200</td><td rowspan="1" colspan="1">80</td><td rowspan="1" colspan="1">Ecuador: Parque Nacional Sumaco (4).</td><td rowspan="1" colspan="1"><abbrev xmlns:xlink="http://www.w3.org/1999/xlink" xlink:title="Near Threatened" id="ABBRID0EWVBG" xlink:type="simple">NT</abbrev> B1a+B2a</td></tr><tr><td rowspan="1" colspan="1">
                  <italic><tp:taxon-name>
                      <tp:taxon-name-part taxon-name-part-type="genus" reg="Cremastosperma">Cremastosperma</tp:taxon-name-part>
                      <tp:taxon-name-part taxon-name-part-type="species" reg="novogranatense">novogranatense</tp:taxon-name-part>
                    </tp:taxon-name></italic>
                </td><td rowspan="1" colspan="1">7</td><td rowspan="1" colspan="1">7</td><td rowspan="1" colspan="1">6</td><td rowspan="1" colspan="1">6</td><td rowspan="1" colspan="1">1078</td><td rowspan="1" colspan="1">28</td><td rowspan="1" colspan="1">None</td><td rowspan="1" colspan="1"><abbrev xmlns:xlink="http://www.w3.org/1999/xlink" xlink:title="Endangered" id="ABBRID0EDXBG" xlink:type="simple">EN</abbrev> B1ab+B2ab</td></tr><tr><td rowspan="1" colspan="1">
                  <italic><tp:taxon-name>
                      <tp:taxon-name-part taxon-name-part-type="genus" reg="Cremastosperma">Cremastosperma</tp:taxon-name-part>
                      <tp:taxon-name-part taxon-name-part-type="species" reg="oblongum">oblongum</tp:taxon-name-part>
                    </tp:taxon-name></italic>
                </td><td rowspan="1" colspan="1">53 (44)</td><td rowspan="1" colspan="1">37</td><td rowspan="1" colspan="1">19</td><td rowspan="1" colspan="1">11</td><td rowspan="1" colspan="1">124687</td><td rowspan="1" colspan="1">108</td><td rowspan="1" colspan="1">Parque Nacional Yanachaga-Chemillén [IUCN II] (12); Reserva Comunal Yanesha [IUCN VI] (6)</td><td rowspan="1" colspan="1">
                  <abbrev xmlns:xlink="http://www.w3.org/1999/xlink" xlink:title="Least Concern" id="ABBRID0EQYBG" xlink:type="simple">LC</abbrev>
                </td></tr><tr><td rowspan="1" colspan="1">
                  <italic><tp:taxon-name>
                      <tp:taxon-name-part taxon-name-part-type="genus" reg="Cremastosperma">Cremastosperma</tp:taxon-name-part>
                      <tp:taxon-name-part taxon-name-part-type="species" reg="osicola">osicola</tp:taxon-name-part>
                    </tp:taxon-name></italic>
                </td><td rowspan="1" colspan="1">9 (8)</td><td rowspan="1" colspan="1">8 (9)</td><td rowspan="1" colspan="1">4</td><td rowspan="1" colspan="1">3</td><td rowspan="1" colspan="1">273</td><td rowspan="1" colspan="1">28</td><td rowspan="1" colspan="1">Costa Rica: Corcovado National Park [IUCN II] (2)</td><td rowspan="1" colspan="1"><abbrev xmlns:xlink="http://www.w3.org/1999/xlink" xlink:title="Near Threatened" id="ABBRID0E4ZBG" xlink:type="simple">NT</abbrev> B1a+B2a</td></tr><tr><td rowspan="1" colspan="1">
                  <italic><tp:taxon-name>
                      <tp:taxon-name-part taxon-name-part-type="genus" reg="Cremastosperma">Cremastosperma</tp:taxon-name-part>
                      <tp:taxon-name-part taxon-name-part-type="species" reg="pacificum">pacificum</tp:taxon-name-part>
                    </tp:taxon-name></italic>
                </td><td rowspan="1" colspan="1">7</td><td rowspan="1" colspan="1">6</td><td rowspan="1" colspan="1">6</td><td rowspan="1" colspan="1">4</td><td rowspan="1" colspan="1">3397</td><td rowspan="1" colspan="1">24</td><td rowspan="1" colspan="1">Colombia: San Cipriano Natural Reserve [IUCN VI] (2)</td><td rowspan="1" colspan="1"><abbrev xmlns:xlink="http://www.w3.org/1999/xlink" xlink:title="Endangered" id="ABBRID0EK2BG" xlink:type="simple">EN</abbrev> B1a+B2a</td></tr><tr><td rowspan="1" colspan="1">
                  <italic><tp:taxon-name>
                      <tp:taxon-name-part taxon-name-part-type="genus" reg="Cremastosperma">Cremastosperma</tp:taxon-name-part>
                      <tp:taxon-name-part taxon-name-part-type="species" reg="panamense">panamense</tp:taxon-name-part>
                    </tp:taxon-name></italic>
                </td><td rowspan="1" colspan="1">40 (23)</td><td rowspan="1" colspan="1">13</td><td rowspan="1" colspan="1">11</td><td rowspan="1" colspan="1">9</td><td rowspan="1" colspan="1">8294</td><td rowspan="1" colspan="1">52</td><td rowspan="1" colspan="1">None</td><td rowspan="1" colspan="1"><abbrev xmlns:xlink="http://www.w3.org/1999/xlink" xlink:title="Near Threatened" id="ABBRID0EX3BG" xlink:type="simple">NT</abbrev> B1a+B2a</td></tr><tr><td rowspan="1" colspan="1">
                  <italic><tp:taxon-name>
                      <tp:taxon-name-part taxon-name-part-type="genus" reg="Cremastosperma">Cremastosperma</tp:taxon-name-part>
                      <tp:taxon-name-part taxon-name-part-type="species" reg="pedunculatum">pedunculatum</tp:taxon-name-part>
                    </tp:taxon-name></italic>
                </td><td rowspan="1" colspan="1">37 (27)</td><td rowspan="1" colspan="1">22</td><td rowspan="1" colspan="1">17</td><td rowspan="1" colspan="1">15</td><td rowspan="1" colspan="1">118272</td><td rowspan="1" colspan="1">84</td><td rowspan="1" colspan="1">Ecuador: Parque Nacional Podocarpus [IUCN: National Park] (2).</td><td rowspan="1" colspan="1">
                  <abbrev xmlns:xlink="http://www.w3.org/1999/xlink" xlink:title="Least Concern" id="ABBRID0EE5BG" xlink:type="simple">LC</abbrev>
                </td></tr><tr><td rowspan="1" colspan="1">
                  <italic><tp:taxon-name>
                      <tp:taxon-name-part taxon-name-part-type="genus" reg="Cremastosperma">Cremastosperma</tp:taxon-name-part>
                      <tp:taxon-name-part taxon-name-part-type="species" reg="pendulum">pendulum</tp:taxon-name-part>
                    </tp:taxon-name></italic>
                </td><td rowspan="1" colspan="1">22 (18)</td><td rowspan="1" colspan="1">16</td><td rowspan="1" colspan="1">11</td><td rowspan="1" colspan="1">7</td><td rowspan="1" colspan="1">152472</td><td rowspan="1" colspan="1">52</td><td rowspan="1" colspan="1">Peru: Reserva Nacional Pacaya-Samiria (1); Bosque de Protección San Matias [IUCN VI] (1); Parque Nacional Yanachaga-Chemillén (6); Reserva Comunal Yanesha (1)</td><td rowspan="1" colspan="1"><abbrev xmlns:xlink="http://www.w3.org/1999/xlink" xlink:title="Near Threatened" id="ABBRID0ER6BG" xlink:type="simple">NT</abbrev> B2a</td></tr><tr><td rowspan="1" colspan="1">
                  <italic><tp:taxon-name>
                      <tp:taxon-name-part taxon-name-part-type="genus" reg="Cremastosperma">Cremastosperma</tp:taxon-name-part>
                      <tp:taxon-name-part taxon-name-part-type="species" reg="peruvianum">peruvianum</tp:taxon-name-part>
                    </tp:taxon-name></italic>
                </td><td rowspan="1" colspan="1">16 (14)</td><td rowspan="1" colspan="1">9</td><td rowspan="1" colspan="1">8</td><td rowspan="1" colspan="1">8</td><td rowspan="1" colspan="1">9706</td><td rowspan="1" colspan="1">36</td><td rowspan="1" colspan="1">None</td><td rowspan="1" colspan="1"><abbrev xmlns:xlink="http://www.w3.org/1999/xlink" xlink:title="Vulnerable" id="ABBRID0E6AAI" xlink:type="simple">VU</abbrev> B1ab+B2ab</td></tr><tr><td rowspan="1" colspan="1">
                  <italic><tp:taxon-name>
                      <tp:taxon-name-part taxon-name-part-type="genus" reg="Cremastosperma">Cremastosperma</tp:taxon-name-part>
                      <tp:taxon-name-part taxon-name-part-type="species" reg="stenophyllum">stenophyllum</tp:taxon-name-part>
                    </tp:taxon-name></italic>
                </td><td rowspan="1" colspan="1">3</td><td rowspan="1" colspan="1">3</td><td rowspan="1" colspan="1">3</td><td rowspan="1" colspan="1">3</td><td rowspan="1" colspan="1">3927</td><td rowspan="1" colspan="1">12</td><td rowspan="1" colspan="1">None</td><td rowspan="1" colspan="1"><abbrev xmlns:xlink="http://www.w3.org/1999/xlink" xlink:title="Endangered" id="ABBRID0EMCAI" xlink:type="simple">EN</abbrev> B1ab+B2ab</td></tr><tr><td rowspan="1" colspan="1">
                  <italic><tp:taxon-name>
                      <tp:taxon-name-part taxon-name-part-type="genus" reg="Cremastosperma">Cremastosperma</tp:taxon-name-part>
                      <tp:taxon-name-part taxon-name-part-type="species" reg="venezuelanum">venezuelanum</tp:taxon-name-part>
                    </tp:taxon-name></italic>
                </td><td rowspan="1" colspan="1">4</td><td rowspan="1" colspan="1">4</td><td rowspan="1" colspan="1">4</td><td rowspan="1" colspan="1">4</td><td rowspan="1" colspan="1">1102</td><td rowspan="1" colspan="1">16</td><td rowspan="1" colspan="1">Venezuela: Parque Nacional Henri Pittier [IUCN: National Park] (1)</td><td rowspan="1" colspan="1"><abbrev xmlns:xlink="http://www.w3.org/1999/xlink" xlink:title="Near Threatened" id="ABBRID0EZDAI" xlink:type="simple">NT</abbrev> B1a+B2a</td></tr><tr><td rowspan="1" colspan="1">
                  <italic><tp:taxon-name>
                      <tp:taxon-name-part taxon-name-part-type="genus" reg="Cremastosperma">Cremastosperma</tp:taxon-name-part>
                      <tp:taxon-name-part taxon-name-part-type="species" reg="westrae">westrae</tp:taxon-name-part>
                    </tp:taxon-name></italic>
                </td><td rowspan="1" colspan="1">6</td><td rowspan="1" colspan="1">6</td><td rowspan="1" colspan="1">4</td><td rowspan="1" colspan="1">4</td><td rowspan="1" colspan="1">1649</td><td rowspan="1" colspan="1">24</td><td rowspan="1" colspan="1">None</td><td rowspan="1" colspan="1"><abbrev xmlns:xlink="http://www.w3.org/1999/xlink" xlink:title="Endangered" id="ABBRID0EGFAI" xlink:type="simple">EN</abbrev> B1ab+B2ab</td></tr><tr><td rowspan="1" colspan="1">
                  <italic><tp:taxon-name>
                      <tp:taxon-name-part taxon-name-part-type="genus" reg="Cremastosperma">Cremastosperma</tp:taxon-name-part>
                      <tp:taxon-name-part taxon-name-part-type="species" reg="yamayakatense">yamayakatense</tp:taxon-name-part>
                    </tp:taxon-name></italic>
                </td><td rowspan="1" colspan="1">25 (23)</td><td rowspan="1" colspan="1">11</td><td rowspan="1" colspan="1">8</td><td rowspan="1" colspan="1">8</td><td rowspan="1" colspan="1">6046</td><td rowspan="1" colspan="1">40</td><td rowspan="1" colspan="1">None</td><td rowspan="1" colspan="1"><abbrev xmlns:xlink="http://www.w3.org/1999/xlink" xlink:title="Vulnerable" id="ABBRID0ETGAI" xlink:type="simple">VU</abbrev> B1ab+B2ab</td></tr></tbody></table></table-wrap></tp:treatment-sec><ref-list><ref id="B14"><mixed-citation xmlns:xlink="http://www.w3.org/1999/xlink" xlink:type="simple"><person-group><name name-style="western"><surname>Dauby</surname><given-names>G</given-names></name><name name-style="western"><surname>Stévart</surname><given-names>T</given-names></name><name name-style="western"><surname>Droissart</surname><given-names>V</given-names></name><name name-style="western"><surname>Cosiaux</surname><given-names>A</given-names></name><name name-style="western"><surname>Deblauwe</surname><given-names>V</given-names></name><name name-style="western"><surname>Simo-Droissart</surname><given-names>M</given-names></name><name name-style="western"><surname>Sosef</surname><given-names>MSM</given-names></name><name name-style="western"><surname>Lowry</surname><given-names>PP II</given-names></name><name name-style="western"><surname>Schatz</surname><given-names>GE</given-names></name><name name-style="western"><surname>Gereau</surname><given-names>RE</given-names></name><name name-style="western"><surname>Couvreur</surname><given-names>TLP</given-names></name></person-group> (<year>2017</year>) <article-title>ConR : An R package to assist large-scale multispecies preliminary conservation assessments using distribution data.</article-title><source>Ecology and Evolution</source><volume>7</volume>(<issue>24</issue>): <fpage>11292</fpage>–<lpage>11303</lpage>. <ext-link xlink:type="simple" ext-link-type="doi" xlink:href="10.1002/ece3.3704">https://doi.org/10.1002/ece3.3704</ext-link></mixed-citation></ref><ref id="B34"><mixed-citation xmlns:xlink="http://www.w3.org/1999/xlink" xlink:type="simple"><institution xlink:type="simple">IUCN</institution> (<year>2012</year>) IUCN Red List Categories and Criteria: Version 3.1. Gland, Switzerland and Cambridge, UK.</mixed-citation></ref></ref-list></tp:taxon-treatment>
