# Supplementary material for: A taxonomic revision of the Neotropical genus Cremastosperma (Annonaceae), including five new species
Source: PhytoKeys. 2018 Nov 26;(112):1–141. doi: 10.3897/phytokeys.112.24897 (PMC6277488; doi:10.3897/phytokeys.112.24897)
Supplement: XML Treatment for Cremastosperma pendulum [file phytokeys.112.24897-treatment30.xml]

<!DOCTYPE tp:taxon-treatment
  PUBLIC "-//TaxonX//DTD Taxonomic Treatment Publishing DTD v0 20100105//EN" "tax-treatment-NSO.dtd">
<tp:taxon-treatment xmlns:tp="http://www.plazi.org/taxpub"><tp:treatment-meta><kwd-group><label>Taxon classification</label><kwd><named-content xmlns:xlink="http://www.w3.org/1999/xlink" content-type="kingdom">Plantae</named-content></kwd><kwd><named-content xmlns:xlink="http://www.w3.org/1999/xlink" content-type="order">Magnoliales</named-content></kwd><kwd><named-content xmlns:xlink="http://www.w3.org/1999/xlink" content-type="family">Annonaceae</named-content></kwd></kwd-group><mixed-citation publication-type="journal"><person-group><name><surname>Pirie</surname><given-names>Michael D.</given-names></name><name><surname>Chatrou</surname><given-names>Lars W.</given-names></name><name><surname>Maas</surname><given-names>Paul J. M.</given-names></name></person-group><article-title>A taxonomic revision of the Neotropical genus <italic><tp:taxon-name><tp:taxon-name-part taxon-name-part-type="genus" reg="Cremastosperma">Cremastosperma</tp:taxon-name-part></tp:taxon-name></italic> (<tp:taxon-name><tp:taxon-name-part taxon-name-part-type="family">Annonaceae</tp:taxon-name-part></tp:taxon-name>), including five new species</article-title><source>PhytoKeys</source><day>26</day><month>11</month><year>2018</year><volume>2018</volume><issue>112</issue><fpage>1</fpage><lpage>141</lpage><pub-id pub-id-type="doi">10.3897/phytokeys.112.24897</pub-id></mixed-citation></tp:treatment-meta><tp:nomenclature><label>29.</label><tp:taxon-name>
            <tp:taxon-name-part taxon-name-part-type="genus" reg="Cremastosperma">Cremastosperma</tp:taxon-name-part>
            <tp:taxon-name-part taxon-name-part-type="species" reg="pendulum">pendulum</tp:taxon-name-part>
          </tp:taxon-name><tp:taxon-authority>(Ruiz &amp; Pav.) R.E.Fr.</tp:taxon-authority><xref ref-type="fig" rid="F42">Figs 36</xref><xref ref-type="fig" rid="F45">, 39</xref><xref ref-type="fig" rid="F46">, Map 8</xref><tp:nomenclature-citation-list><tp:nomenclature-citation><tp:taxon-name>
                <tp:taxon-name-part taxon-name-part-type="genus" reg="Cremastosperma">Cremastosperma</tp:taxon-name-part>
                <tp:taxon-name-part taxon-name-part-type="species" reg="pendulum">pendulum</tp:taxon-name-part>
              </tp:taxon-name><comment>(Ruiz &amp; Pav.) R.E.Fr., Acta Horti Bergiani 10: 325. 1931.</comment></tp:nomenclature-citation><tp:nomenclature-citation><tp:taxon-name>
                <tp:taxon-name-part taxon-name-part-type="genus" reg="Guatteria">Guatteria</tp:taxon-name-part>
                <tp:taxon-name-part taxon-name-part-type="species" reg="pendula">pendula</tp:taxon-name-part>
              </tp:taxon-name><comment>Ruiz &amp; Pav., Syst. Veg. Fl. Peruv. Chil.: 146. 1798.</comment></tp:nomenclature-citation></tp:nomenclature-citation-list></tp:nomenclature><tp:treatment-sec sec-type="material" id="SECID0E5UFM"><title>Type.</title><p>PERU, without location, without date, <italic>Pavón, J.A. s.n.</italic> (holotype: G! [G00237253]).</p></tp:treatment-sec><tp:treatment-sec sec-type="description" id="SECID0EGVFM"><title>Description.</title><p><italic>Tree</italic> or <italic>shrub</italic> 4–10 m tall; young twigs and petioles glabrous. <italic>Leaves</italic>: petioles (3–)6–13 by 1–3 mm; lamina narrowly elliptic to elliptic, 7–30 by 3.5–10 cm (index 2.9–4.2), chartaceous, drying green (darker above), glabrous above, sparsely covered with appressed whitish hairs to 0.2 mm long particularly on veins or glabrous below, base acute, apex acuminate (acumen 15–25 mm long), primary vein 1–2 mm wide at widest point, deeply grooved in basal half, secondary veins 7–10, intersecondary veins often 1(–2), distance between from 9–16 mm at the base to 11–25 mm closer to the apex, angles with primary vein from 50–60° at the base to 45–50° closer to the apex, sometimes branching, forming distinct loops, smallest distance between loops and margin 2–4 mm, tertiary veins more or less percurrent. <italic>Inflorescence</italic> of single, solitary flowers; peduncles 0.5–1.5 by ca. 0.5 mm (in flower), 3–5 by 0.8–1 mm (in fruit), sparsely covered with appressed whitish hairs &lt;0.1 mm long or glabrous; pedicels 28–70 by 0.3–0.5 mm at the base, to 1 mm at the apex (in flower), 50–70 by 0.5–1 mm at the base, to 1.5 mm at the apex (in fruit), green or purple <italic>in vivo</italic>, glabrous; 1 or 2 lower bracts, deltate, ca. 0.5 by 0.5 mm, acute, soon falling off, rather densely covered with appressed whitish hairs &lt;0.1 mm long; upper bract attached halfway along pedicel, elliptic or deltate, 0.5–1 by 0.5–1 mm, acute or obtuse, sparsely covered with appressed whitish hairs &lt;0.1 mm long or glabrous; closed flower buds depressed ovoid, remaining closed (or nearly so) throughout development; flowers green maturing to yellow <italic>in vivo</italic>, black <italic>in sicco</italic>, sepals and petals glabrous; sepals fused for basal 0.5 mm, elliptic, appressed (particularly in bud) or recurved, ca. 2 by 1.5 mm, obtuse, soon falling off; outer petals ovate, 5–6 by 3–4 mm, inner petals ovate, ca. 3.5 by 2 mm; androecium ca. 4 mm diam., connective appendage 0.5–0.8 mm wide; gynoecium ca. 1 mm diam., glabrous. <italic>Monocarps</italic> 6–11, ellipsoid, slightly asymmetrical, 10–13 by 7–9 mm, monocarps and stipes green maturing to dark reddish-brown <italic>in vivo</italic>, medium to dark brown <italic>in sicco</italic>, with an excentric apicule; stipes 9–15 by 1–2 mm; fruiting receptacle depressed ovoid, 3–6 mm diam., monocarps, stipes and receptacle glabrous. <italic>Seeds</italic> ellipsoid, reddish-brown, pitted, ca. 13 by 7 mm, raphe sunken, regular.</p></tp:treatment-sec><tp:treatment-sec sec-type="distribution" id="SECID0ECWFM"><title>Distribution.</title><p>Peru (Huánuco, Pasco, Ucayali).</p></tp:treatment-sec><tp:treatment-sec sec-type="habitat" id="SECID0EHWFM"><title>Habitat and ecology.</title><p>Primary and secondary tropical lowland and upland forest, on brown and red latosols. At elevations of 180–500 m. Flowering: January, August, September and November; fruiting: May, July and August.</p></tp:treatment-sec><tp:treatment-sec sec-type="Vernacular names" id="SECID0EMWFM"><title>Vernacular names.</title><p>Peru: Tortuga (<italic>McDaniel et al. 2570</italic>).</p></tp:treatment-sec><tp:treatment-sec sec-type="notes" id="SECID0EUWFM"><title>Notes.</title><p><italic><tp:taxon-name><tp:taxon-name-part taxon-name-part-type="genus" reg="Cremastosperma">Cremastosperma</tp:taxon-name-part><tp:taxon-name-part taxon-name-part-type="species" reg="pendulum">pendulum</tp:taxon-name-part></tp:taxon-name></italic> can be distinguished by its long thin pedicel in combination with the shape of the small flower buds which remain closed throughout development: it differs from <italic><tp:taxon-name><tp:taxon-name-part taxon-name-part-type="genus" reg="Cremastosperma">C.</tp:taxon-name-part><tp:taxon-name-part taxon-name-part-type="species" reg="yamayakatense">yamayakatense</tp:taxon-name-part></tp:taxon-name></italic> in the greater length of pedicel and from <italic><tp:taxon-name><tp:taxon-name-part taxon-name-part-type="genus" reg="Cremastosperma">C.</tp:taxon-name-part><tp:taxon-name-part taxon-name-part-type="species" reg="monospermum">monospermum</tp:taxon-name-part></tp:taxon-name></italic> in the depressed ovoid rather than triangular flower bud.</p></tp:treatment-sec><tp:treatment-sec sec-type="Preliminary conservation status" id="SECID0E2XFM"><title>Preliminary conservation status.</title><p><italic><tp:taxon-name><tp:taxon-name-part taxon-name-part-type="genus" reg="Cremastosperma">Cremastosperma</tp:taxon-name-part><tp:taxon-name-part taxon-name-part-type="species" reg="pendulum">pendulum</tp:taxon-name-part></tp:taxon-name></italic> has an <abbrev xmlns:xlink="http://www.w3.org/1999/xlink" xlink:title="extent of occurrence" id="ABBRID0EMYFM" xlink:type="simple">EOO</abbrev> that exceeds the minimum for Vulnerable status, but a low <abbrev xmlns:xlink="http://www.w3.org/1999/xlink" xlink:title="area of occupancy" id="ABBRID0EQYFM" xlink:type="simple">AOO</abbrev> representing relatively sparse distribution across the range (albeit some in protected areas). Near Threatened [<abbrev xmlns:xlink="http://www.w3.org/1999/xlink" xlink:title="Near Threatened" id="ABBRID0EUYFM" xlink:type="simple">NT</abbrev>] (Table <xref ref-type="table" rid="T1">1</xref>).</p></tp:treatment-sec><tp:treatment-sec sec-type="material" id="SECID0E3YFM"><title>Selected specimens examined.</title><p><bold>PERU. Huánuco</bold>: Pucallpa, western Sira mountain, <named-content xmlns:xlink="http://www.w3.org/1999/xlink" content-type="dwc:verbatimCoordinates" xlink:type="simple"><named-content content-type="geo-json" specific-use="{&#34;type&#34;:&#34;Point&#34;,&#34;coordinates&#34;:[-74.766667,-9.450000]}" id="NCID0EHZFM" xlink:type="simple">9°27'S, 74°46'W</named-content></named-content>, 500 m a.s.l., 9 Aug 1988, <italic>Morawetz</italic> &amp; <italic>Wallnöfer 13 9888</italic> (U). <bold>Pasco</bold>: Palcazú, Iscozacin, <named-content xmlns:xlink="http://www.w3.org/1999/xlink" content-type="dwc:verbatimCoordinates" xlink:type="simple"><named-content content-type="geo-json" specific-use="{&#34;type&#34;:&#34;Point&#34;,&#34;coordinates&#34;:[-75.250000,-10.200000]}" id="NCID0EVZFM" xlink:type="simple">10°12'S, 75°15'W</named-content></named-content>, 380 m a.s.l., 24 Jan 1984, <italic>R.B. Foster 9482</italic> (F, MO, NY, U, USM); Palcazú, Río Iscozacin, Ozuz to Río Lobo, <named-content xmlns:xlink="http://www.w3.org/1999/xlink" content-type="dwc:verbatimCoordinates" xlink:type="simple"><named-content content-type="geo-json" specific-use="{&#34;type&#34;:&#34;Point&#34;,&#34;coordinates&#34;:[-75.266667,-10.316667]}" id="NCID0E6ZFM" xlink:type="simple">10°19'S, 75°16'W</named-content></named-content>, 400–500 m a.s.l., 10 May 1985, <italic>R.B. Foster</italic> &amp; <italic>Achille 10008</italic> (F, LPB, MOL, U, USM); Parque Nacional Yanachaga-Chemillen, <named-content xmlns:xlink="http://www.w3.org/1999/xlink" content-type="dwc:verbatimCoordinates" xlink:type="simple"><named-content content-type="geo-json" specific-use="{&#34;type&#34;:&#34;Point&#34;,&#34;coordinates&#34;:[-75.265556,-10.322222]}" id="NCID0EL1FM" xlink:type="simple">10°19'20"S, 75°15'56"W</named-content></named-content>, 368 m a.s.l., 8 Nov 2003, <italic>Pirie et al. 33</italic> (HOXA, MOL, U, USM); Palcazú, Ataz-Quebrada Ataz, <named-content xmlns:xlink="http://www.w3.org/1999/xlink" content-type="dwc:verbatimCoordinates" xlink:type="simple"><named-content content-type="geo-json" specific-use="{&#34;type&#34;:&#34;Point&#34;,&#34;coordinates&#34;:[-75.315278,-10.170278]}" id="NCID0EV1FM" xlink:type="simple">10°10'13"S, 75°18'55"W</named-content></named-content>, 26 May 2009, <italic>Valenzuela et al. 13014</italic> (HOXA, HUT, MO, MOL, USM); Palcazú, Ataz-Quebreda Ataz, <named-content xmlns:xlink="http://www.w3.org/1999/xlink" content-type="dwc:verbatimCoordinates" xlink:type="simple"><named-content content-type="geo-json" specific-use="{&#34;type&#34;:&#34;Point&#34;,&#34;coordinates&#34;:[-75.315278,-10.169444]}" id="NCID0E61FM" xlink:type="simple">10°10'10"S, 75°18'55"W</named-content></named-content>, 392 m a.s.l., 26 May 2009, <italic>Valenzuela et al. 13016</italic> (HUT, MO, MOL, USM); Palcazú, Bosque de Protección San Matias, <named-content xmlns:xlink="http://www.w3.org/1999/xlink" content-type="dwc:verbatimCoordinates" xlink:type="simple"><named-content content-type="geo-json" specific-use="{&#34;type&#34;:&#34;Point&#34;,&#34;coordinates&#34;:[-75.374722,-10.611111]}" id="NCID0EJ2FM" xlink:type="simple">10°36'40"S, 75°22'29"W</named-content></named-content>, 1902 m a.s.l., 13 Oct 2008, <italic>Vásquez 34206</italic> (MO, WAG); San Francisco de Chuchurros, <named-content xmlns:xlink="http://www.w3.org/1999/xlink" content-type="dwc:verbatimCoordinates" xlink:type="simple"><named-content content-type="geo-json" specific-use="{&#34;type&#34;:&#34;Point&#34;,&#34;coordinates&#34;:[-75.216667,-10.116667]}" id="NCID0ET2FM" xlink:type="simple">10°07'S, 75°13'W</named-content></named-content>, 300 m a.s.l., 6 Jul 2003, <italic>Van der Werff et al. 18081</italic> (U). <bold>Ucayali</bold>: Prov. Purus, Distr. Purus, Río Caranja, <named-content xmlns:xlink="http://www.w3.org/1999/xlink" content-type="dwc:verbatimCoordinates" xlink:type="simple"><named-content content-type="geo-json" specific-use="{&#34;type&#34;:&#34;Point&#34;,&#34;coordinates&#34;:[-71.100000,-10.066667]}" id="NCID0E62FM" xlink:type="simple">10°04'S, 71°06'W</named-content></named-content>, 325 m a.s.l., 22 Jul 1998, <italic>Graham 635</italic> (F, U).</p><fig id="F46" position="float" orientation="portrait"><label>Map 8.</label><caption><p>Distribution of <italic><tp:taxon-name><tp:taxon-name-part taxon-name-part-type="genus" reg="Cremastosperma">Cremastosperma</tp:taxon-name-part><tp:taxon-name-part taxon-name-part-type="species" reg="brachypodum">brachypodum</tp:taxon-name-part></tp:taxon-name></italic> Pirie &amp; Chatrou, <italic><tp:taxon-name><tp:taxon-name-part taxon-name-part-type="genus" reg="Cremastosperma">C.</tp:taxon-name-part><tp:taxon-name-part taxon-name-part-type="species" reg="pendulum">pendulum</tp:taxon-name-part></tp:taxon-name></italic> (Ruiz &amp; Pav.) R.E.Fr.; and <italic><tp:taxon-name><tp:taxon-name-part taxon-name-part-type="genus" reg="Cremastosperma">C.</tp:taxon-name-part><tp:taxon-name-part taxon-name-part-type="species" reg="yamayakatense">yamayakatense</tp:taxon-name-part></tp:taxon-name></italic> Pirie.</p></caption><graphic xmlns:xlink="http://www.w3.org/1999/xlink" xlink:href="phytokeys-112-001-g045.jpg" position="float" orientation="portrait" xlink:type="simple" id="oo_245352.jpg"/></fig><fig id="F45" position="float" orientation="portrait"><label>Figure 39.</label><caption><p><italic><tp:taxon-name><tp:taxon-name-part taxon-name-part-type="genus" reg="Cremastosperma">Cremastosperma</tp:taxon-name-part><tp:taxon-name-part taxon-name-part-type="species" reg="pendulum">pendulum</tp:taxon-name-part></tp:taxon-name></italic> (Ruiz &amp; Pav.) R.E.Fr. <bold>a</bold> fruiting specimen <bold>b</bold> flower bud (<bold>a</bold><italic>Foster &amp; d’Achille 10008</italic><bold>b</bold><italic>Foster 9842</italic>).</p></caption><graphic xmlns:xlink="http://www.w3.org/1999/xlink" xlink:href="phytokeys-112-001-g046.jpg" position="float" orientation="portrait" xlink:type="simple" id="oo_245354.jpg"/></fig></tp:treatment-sec><tp:treatment-sec><!--Section generated to contain objects referenced in tp:taxon-treatment.--><fig id="F42" position="float" orientation="portrait"><label>Figure 36.</label><caption><p><italic><tp:taxon-name><tp:taxon-name-part taxon-name-part-type="genus" reg="Cremastosperma">Cremastosperma</tp:taxon-name-part><tp:taxon-name-part taxon-name-part-type="species" reg="panamense">panamense</tp:taxon-name-part></tp:taxon-name></italic> Maas. <bold>a</bold> fruiting specimen <bold>b</bold> flowers (<bold>a</bold><italic>Johnston 1812</italic><bold>b</bold><italic>Perez 832</italic>).</p></caption><graphic xmlns:xlink="http://www.w3.org/1999/xlink" xlink:href="phytokeys-112-001-g042.jpg" position="float" orientation="portrait" xlink:type="simple" id="oo_245346.jpg"/></fig><table-wrap id="T1" position="float" orientation="portrait"><label>Table 1.</label><caption><p><bold>Summary of IUCN preliminary conservation status per species including calculations using ConR (<xref ref-type="bibr" rid="B14">Dauby et al. 2017</xref>).</bold> The total number of collections is shown, including the number georeferenced (thus included in the calculations using ConR). “Unique occurrences” represent those with differing coordinates, whereby for poorly collected species, numbers of collections that could not be precisely georeferenced but nevertheless represent additional occurrences are indicated; “locations” refers to the IUCN definition as “a geographically or ecologically distinct area in which a single threat can rapidly affect all individuals of the taxon present”; and “subpopulations” are “geographically or otherwise distinct groups in the population between which there is little demographic or genetic exchange (<xref ref-type="bibr" rid="B34">IUCN 2012</xref>). <abbrev xmlns:xlink="http://www.w3.org/1999/xlink" xlink:title="extent of occurrence" id="ABBRID0EJTAG" xlink:type="simple">EOO</abbrev> = extent of occurrence, whereby the criteria contributing to endangered status are <abbrev xmlns:xlink="http://www.w3.org/1999/xlink" xlink:title="Critically Endangered" id="ABBRID0ENTAG" xlink:type="simple">CR</abbrev> &lt;100 km<sup>2</sup>, <abbrev xmlns:xlink="http://www.w3.org/1999/xlink" xlink:title="Endangered" id="ABBRID0ETTAG" xlink:type="simple">EN</abbrev> &lt;5,000 km<sup>2</sup> and <abbrev xmlns:xlink="http://www.w3.org/1999/xlink" xlink:title="Vulnerable" id="ABBRID0EZTAG" xlink:type="simple">VU</abbrev> &lt;20,000 km<sup>2</sup>; <abbrev xmlns:xlink="http://www.w3.org/1999/xlink" xlink:title="area of occupancy" id="ABBRID0E6TAG" xlink:type="simple">AOO</abbrev> = area of occupancy, whereby the criteria are <abbrev xmlns:xlink="http://www.w3.org/1999/xlink" xlink:title="Critically Endangered" id="ABBRID0EDUAG" xlink:type="simple">CR</abbrev> &lt;10 km<sup>2</sup>, <abbrev xmlns:xlink="http://www.w3.org/1999/xlink" xlink:title="Endangered" id="ABBRID0EJUAG" xlink:type="simple">EN</abbrev> &lt;500 km<sup>2</sup> and <abbrev xmlns:xlink="http://www.w3.org/1999/xlink" xlink:title="Vulnerable" id="ABBRID0EPUAG" xlink:type="simple">VU</abbrev> &lt;2,000 km<sup>2</sup>. We estimated <abbrev xmlns:xlink="http://www.w3.org/1999/xlink" xlink:title="extent of occurrence" id="ABBRID0EVUAG" xlink:type="simple">EOO</abbrev> and <abbrev xmlns:xlink="http://www.w3.org/1999/xlink" xlink:title="area of occupancy" id="ABBRID0EZUAG" xlink:type="simple">AOO</abbrev> using ConR, also indicating for (potentially) threatened species where the values would be higher taking non-georeferenced specimens into account. Known occurrences (or not) in protected areas (national parks or reserves with protected status according to the IUCN; <ext-link xmlns:xlink="http://www.w3.org/1999/xlink" xlink:type="simple" ext-link-type="uri" xlink:href="https://protectedplanet.net/">https://protectedplanet.net/</ext-link> accessed 04.09.2018) are documented and an overall threat category with IUCN code is presented which takes into account each of these factors (as discussed individually in each species treatment).</p></caption><table id="TID0E5DAE" rules="all"><tbody><tr><th rowspan="1" colspan="1">Species</th><th rowspan="1" colspan="1">Number of collections (with coordinates)</th><th rowspan="1" colspan="1">Number of unique occurrences (inc. without coordinates)</th><th rowspan="1" colspan="1">Number of locations</th><th rowspan="1" colspan="1">Number of sub-populations</th><th rowspan="1" colspan="1"><abbrev xmlns:xlink="http://www.w3.org/1999/xlink" xlink:title="extent of occurrence" id="ABBRID0E1VAG" xlink:type="simple">EOO</abbrev> (km<sup>2</sup>)</th><th rowspan="1" colspan="1"><abbrev xmlns:xlink="http://www.w3.org/1999/xlink" xlink:title="area of occupancy" id="ABBRID0EEWAG" xlink:type="simple">AOO</abbrev> (km<sup>2</sup>)</th><th rowspan="1" colspan="1">Protected areas (numbers of collections)</th><th rowspan="1" colspan="1">Category code</th></tr><tr><td rowspan="1" colspan="1">
                  <italic><tp:taxon-name>
                      <tp:taxon-name-part taxon-name-part-type="genus" reg="Cremastosperma">Cremastosperma</tp:taxon-name-part>
                      <tp:taxon-name-part taxon-name-part-type="species" reg="alticola">alticola</tp:taxon-name-part>
                    </tp:taxon-name></italic>
                </td><td rowspan="1" colspan="1">2</td><td rowspan="1" colspan="1">2</td><td rowspan="1" colspan="1">2</td><td rowspan="1" colspan="1">2</td><td rowspan="1" colspan="1">NA</td><td rowspan="1" colspan="1">8</td><td rowspan="1" colspan="1">None</td><td rowspan="1" colspan="1"><abbrev xmlns:xlink="http://www.w3.org/1999/xlink" xlink:title="Endangered" id="ABBRID0EZXAG" xlink:type="simple">EN</abbrev> B2ab</td></tr><tr><td rowspan="1" colspan="1">
                  <italic><tp:taxon-name>
                      <tp:taxon-name-part taxon-name-part-type="genus" reg="Cremastosperma">Cremastosperma</tp:taxon-name-part>
                      <tp:taxon-name-part taxon-name-part-type="species" reg="antioquense">antioquense</tp:taxon-name-part>
                    </tp:taxon-name></italic>
                </td><td rowspan="1" colspan="1">3</td><td rowspan="1" colspan="1">3</td><td rowspan="1" colspan="1">3</td><td rowspan="1" colspan="1">3</td><td rowspan="1" colspan="1">124</td><td rowspan="1" colspan="1">12</td><td rowspan="1" colspan="1">None</td><td rowspan="1" colspan="1"><abbrev xmlns:xlink="http://www.w3.org/1999/xlink" xlink:title="Endangered" id="ABBRID0EGZAG" xlink:type="simple">EN</abbrev> B1ab+B2ab</td></tr><tr><td rowspan="1" colspan="1">
                  <italic><tp:taxon-name>
                      <tp:taxon-name-part taxon-name-part-type="genus" reg="Cremastosperma">Cremastosperma</tp:taxon-name-part>
                      <tp:taxon-name-part taxon-name-part-type="species" reg="awaense">awaense</tp:taxon-name-part>
                    </tp:taxon-name></italic>
                </td><td rowspan="1" colspan="1">15 (14)</td><td rowspan="1" colspan="1">13</td><td rowspan="1" colspan="1">12</td><td rowspan="1" colspan="1">10</td><td rowspan="1" colspan="1">27640</td><td rowspan="1" colspan="1">52</td><td rowspan="1" colspan="1">None</td><td rowspan="1" colspan="1">
                  <abbrev xmlns:xlink="http://www.w3.org/1999/xlink" xlink:title="Near Threatened" id="ABBRID0ET1AG" xlink:type="simple">NT</abbrev>
                </td></tr><tr><td rowspan="1" colspan="1">
                  <italic><tp:taxon-name>
                      <tp:taxon-name-part taxon-name-part-type="genus" reg="Cremastosperma">Cremastosperma</tp:taxon-name-part>
                      <tp:taxon-name-part taxon-name-part-type="species" reg="brachypodum">brachypodum</tp:taxon-name-part>
                    </tp:taxon-name></italic>
                </td><td rowspan="1" colspan="1">1</td><td rowspan="1" colspan="1">1</td><td rowspan="1" colspan="1">1</td><td rowspan="1" colspan="1">1</td><td rowspan="1" colspan="1">NA</td><td rowspan="1" colspan="1">4</td><td rowspan="1" colspan="1">None</td><td rowspan="1" colspan="1"><abbrev xmlns:xlink="http://www.w3.org/1999/xlink" xlink:title="Critically Endangered" id="ABBRID0EA3AG" xlink:type="simple">CR</abbrev> B2ab</td></tr><tr><td rowspan="1" colspan="1">
                  <italic><tp:taxon-name>
                      <tp:taxon-name-part taxon-name-part-type="genus" reg="Cremastosperma">Cremastosperma</tp:taxon-name-part>
                      <tp:taxon-name-part taxon-name-part-type="species" reg="brevipes">brevipes</tp:taxon-name-part>
                    </tp:taxon-name></italic>
                </td><td rowspan="1" colspan="1">55 (29)</td><td rowspan="1" colspan="1">18</td><td rowspan="1" colspan="1">14</td><td rowspan="1" colspan="1">11</td><td rowspan="1" colspan="1">47395</td><td rowspan="1" colspan="1">68</td><td rowspan="1" colspan="1">French Guiana: Les Nouragues [IUCN IV] (6)</td><td rowspan="1" colspan="1">
                  <abbrev xmlns:xlink="http://www.w3.org/1999/xlink" xlink:title="Least Concern" id="ABBRID0EN4AG" xlink:type="simple">LC</abbrev>
                </td></tr><tr><td rowspan="1" colspan="1">
                  <italic><tp:taxon-name>
                      <tp:taxon-name-part taxon-name-part-type="genus" reg="Cremastosperma">Cremastosperma</tp:taxon-name-part>
                      <tp:taxon-name-part taxon-name-part-type="species" reg="bullatum">bullatum</tp:taxon-name-part>
                    </tp:taxon-name></italic>
                </td><td rowspan="1" colspan="1">9</td><td rowspan="1" colspan="1">6</td><td rowspan="1" colspan="1">3</td><td rowspan="1" colspan="1">3</td><td rowspan="1" colspan="1">582</td><td rowspan="1" colspan="1">20</td><td rowspan="1" colspan="1">None</td><td rowspan="1" colspan="1"><abbrev xmlns:xlink="http://www.w3.org/1999/xlink" xlink:title="Endangered" id="ABBRID0E15AG" xlink:type="simple">EN</abbrev> B1ab+B2ab</td></tr><tr><td rowspan="1" colspan="1">
                  <italic><tp:taxon-name>
                      <tp:taxon-name-part taxon-name-part-type="genus" reg="Cremastosperma">Cremastosperma</tp:taxon-name-part>
                      <tp:taxon-name-part taxon-name-part-type="species" reg="cauliflorum">cauliflorum</tp:taxon-name-part>
                    </tp:taxon-name></italic>
                </td><td rowspan="1" colspan="1">69 (48)</td><td rowspan="1" colspan="1">35</td><td rowspan="1" colspan="1">32</td><td rowspan="1" colspan="1">28</td><td rowspan="1" colspan="1">379557</td><td rowspan="1" colspan="1">140</td><td rowspan="1" colspan="1">Colombia: Parque Nacional Amacayacu [IUCN II] (1). Ecuador: Reserva Cuyabeno [IUCN: Fauna Production Reserve] (2).</td><td rowspan="1" colspan="1">
                  <abbrev xmlns:xlink="http://www.w3.org/1999/xlink" xlink:title="Least Concern" id="ABBRID0EHABG" xlink:type="simple">LC</abbrev>
                </td></tr><tr><td rowspan="1" colspan="1">
                  <italic><tp:taxon-name>
                      <tp:taxon-name-part taxon-name-part-type="genus" reg="Cremastosperma">Cremastosperma</tp:taxon-name-part>
                      <tp:taxon-name-part taxon-name-part-type="species" reg="cenepense">cenepense</tp:taxon-name-part>
                    </tp:taxon-name></italic>
                </td><td rowspan="1" colspan="1">4</td><td rowspan="1" colspan="1">3</td><td rowspan="1" colspan="1">2</td><td rowspan="1" colspan="1">2</td><td rowspan="1" colspan="1">660</td><td rowspan="1" colspan="1">12</td><td rowspan="1" colspan="1">None</td><td rowspan="1" colspan="1"><abbrev xmlns:xlink="http://www.w3.org/1999/xlink" xlink:title="Endangered" id="ABBRID0EUBBG" xlink:type="simple">EN</abbrev> B1ab+B2ab</td></tr><tr><td rowspan="1" colspan="1">
                  <italic><tp:taxon-name>
                      <tp:taxon-name-part taxon-name-part-type="genus" reg="Cremastosperma">Cremastosperma</tp:taxon-name-part>
                      <tp:taxon-name-part taxon-name-part-type="species" reg="chococola">chococola</tp:taxon-name-part>
                    </tp:taxon-name></italic>
                </td><td rowspan="1" colspan="1">3</td><td rowspan="1" colspan="1">3</td><td rowspan="1" colspan="1">3</td><td rowspan="1" colspan="1">3</td><td rowspan="1" colspan="1">1128</td><td rowspan="1" colspan="1">12</td><td rowspan="1" colspan="1">Colombia: Parque Nacional Utría [reportedly IUCN II, but not on <ext-link xmlns:xlink="http://www.w3.org/1999/xlink" xlink:type="simple" ext-link-type="uri" xlink:href="https://protectedplanet.net/">https://protectedplanet.net/</ext-link>] (1)</td><td rowspan="1" colspan="1"><abbrev xmlns:xlink="http://www.w3.org/1999/xlink" xlink:title="Endangered" id="ABBRID0EHDBG" xlink:type="simple">EN</abbrev> B1ab+B2ab</td></tr><tr><td rowspan="1" colspan="1">
                  <italic><tp:taxon-name>
                      <tp:taxon-name-part taxon-name-part-type="genus" reg="Cremastosperma">Cremastosperma</tp:taxon-name-part>
                      <tp:taxon-name-part taxon-name-part-type="species" reg="confusum">confusum</tp:taxon-name-part>
                    </tp:taxon-name></italic>
                </td><td rowspan="1" colspan="1">37 (33)</td><td rowspan="1" colspan="1">19</td><td rowspan="1" colspan="1">16</td><td rowspan="1" colspan="1">13</td><td rowspan="1" colspan="1">56103</td><td rowspan="1" colspan="1">64</td><td rowspan="1" colspan="1">Peru: Parque Nacional Manu [IUCN: World Heritage Site] (c. 6); Tambopata Reserve [IUCN VI] (c. 13)</td><td rowspan="1" colspan="1">
                  <abbrev xmlns:xlink="http://www.w3.org/1999/xlink" xlink:title="Least Concern" id="ABBRID0EUEBG" xlink:type="simple">LC</abbrev>
                </td></tr><tr><td rowspan="1" colspan="1">
                  <italic><tp:taxon-name>
                      <tp:taxon-name-part taxon-name-part-type="genus" reg="Cremastosperma">Cremastosperma</tp:taxon-name-part>
                      <tp:taxon-name-part taxon-name-part-type="species" reg="dolichocarpum">dolichocarpum</tp:taxon-name-part>
                    </tp:taxon-name></italic>
                </td><td rowspan="1" colspan="1">14</td><td rowspan="1" colspan="1">7</td><td rowspan="1" colspan="1">5</td><td rowspan="1" colspan="1">4</td><td rowspan="1" colspan="1">1444</td><td rowspan="1" colspan="1">28</td><td rowspan="1" colspan="1">Colombia: Parque Nacional Las Orchídeas [IUCN II] (9); Parque Nacional Paramillo [IUCN II] (1)</td><td rowspan="1" colspan="1"><abbrev xmlns:xlink="http://www.w3.org/1999/xlink" xlink:title="Endangered" id="ABBRID0EBGBG" xlink:type="simple">EN</abbrev> B1ab+B2ab</td></tr><tr><td rowspan="1" colspan="1">
                  <italic><tp:taxon-name>
                      <tp:taxon-name-part taxon-name-part-type="genus" reg="Cremastosperma">Cremastosperma</tp:taxon-name-part>
                      <tp:taxon-name-part taxon-name-part-type="species" reg="dolichopodum">dolichopodum</tp:taxon-name-part>
                    </tp:taxon-name></italic>
                </td><td rowspan="1" colspan="1">3</td><td rowspan="1" colspan="1">2</td><td rowspan="1" colspan="1">2</td><td rowspan="1" colspan="1">2</td><td rowspan="1" colspan="1">NA</td><td rowspan="1" colspan="1">4</td><td rowspan="1" colspan="1">Peru: Reserva Comunal Yanesha [IUCN VI] (2)</td><td rowspan="1" colspan="1"><abbrev xmlns:xlink="http://www.w3.org/1999/xlink" xlink:title="Endangered" id="ABBRID0EOHBG" xlink:type="simple">EN</abbrev> B2ab</td></tr><tr><td rowspan="1" colspan="1">
                  <italic><tp:taxon-name>
                      <tp:taxon-name-part taxon-name-part-type="genus" reg="Cremastosperma">Cremastosperma</tp:taxon-name-part>
                      <tp:taxon-name-part taxon-name-part-type="species" reg="gracilipes">gracilipes</tp:taxon-name-part>
                    </tp:taxon-name></italic>
                </td><td rowspan="1" colspan="1">88 (81)</td><td rowspan="1" colspan="1">51</td><td rowspan="1" colspan="1">45</td><td rowspan="1" colspan="1">40</td><td rowspan="1" colspan="1">248036</td><td rowspan="1" colspan="1">200</td><td rowspan="1" colspan="1">Colombia: Parque Nacional Amacayacu [IUCN II] (1). Ecuador: Parque Nacional Sumaco [IUCN: National Park] (1); Parque Nacional Yasuní [IUCN: National Park] (14).</td><td rowspan="1" colspan="1">
                  <abbrev xmlns:xlink="http://www.w3.org/1999/xlink" xlink:title="Least Concern" id="ABBRID0E2IBG" xlink:type="simple">LC</abbrev>
                </td></tr><tr><td rowspan="1" colspan="1">
                  <italic><tp:taxon-name>
                      <tp:taxon-name-part taxon-name-part-type="genus" reg="Cremastosperma">Cremastosperma</tp:taxon-name-part>
                      <tp:taxon-name-part taxon-name-part-type="species" reg="leiophyllum">leiophyllum</tp:taxon-name-part>
                    </tp:taxon-name></italic>
                </td><td rowspan="1" colspan="1">45 (31)</td><td rowspan="1" colspan="1">21</td><td rowspan="1" colspan="1">18</td><td rowspan="1" colspan="1">17</td><td rowspan="1" colspan="1">303604</td><td rowspan="1" colspan="1">84</td><td rowspan="1" colspan="1">Bolivia: Parque Nacional Isiboro-Secure [IUCN: National Park] (2); Parque Nacional Amboró [IUCN: National Park] (10)</td><td rowspan="1" colspan="1">
                  <abbrev xmlns:xlink="http://www.w3.org/1999/xlink" xlink:title="Least Concern" id="ABBRID0EIKBG" xlink:type="simple">LC</abbrev>
                </td></tr><tr><td rowspan="1" colspan="1">
                  <italic><tp:taxon-name>
                      <tp:taxon-name-part taxon-name-part-type="genus" reg="Cremastosperma">Cremastosperma</tp:taxon-name-part>
                      <tp:taxon-name-part taxon-name-part-type="species" reg="longicuspe">longicuspe</tp:taxon-name-part>
                    </tp:taxon-name></italic>
                </td><td rowspan="1" colspan="1">20 (10)</td><td rowspan="1" colspan="1">8 (13)</td><td rowspan="1" colspan="1">8</td><td rowspan="1" colspan="1">8</td><td rowspan="1" colspan="1">30760</td><td rowspan="1" colspan="1">32</td><td rowspan="1" colspan="1">None</td><td rowspan="1" colspan="1"><abbrev xmlns:xlink="http://www.w3.org/1999/xlink" xlink:title="Vulnerable" id="ABBRID0EVLBG" xlink:type="simple">VU</abbrev> B2ab</td></tr><tr><td rowspan="1" colspan="1">
                  <italic><tp:taxon-name>
                      <tp:taxon-name-part taxon-name-part-type="genus" reg="Cremastosperma">Cremastosperma</tp:taxon-name-part>
                      <tp:taxon-name-part taxon-name-part-type="species" reg="longipes">longipes</tp:taxon-name-part>
                    </tp:taxon-name></italic>
                </td><td rowspan="1" colspan="1">3</td><td rowspan="1" colspan="1">3</td><td rowspan="1" colspan="1">3</td><td rowspan="1" colspan="1">3</td><td rowspan="1" colspan="1">1634</td><td rowspan="1" colspan="1">12</td><td rowspan="1" colspan="1">None</td><td rowspan="1" colspan="1"><abbrev xmlns:xlink="http://www.w3.org/1999/xlink" xlink:title="Endangered" id="ABBRID0ECNBG" xlink:type="simple">EN</abbrev> B1ab+B2ab</td></tr><tr><td rowspan="1" colspan="1">
                  <italic><tp:taxon-name>
                      <tp:taxon-name-part taxon-name-part-type="genus" reg="Cremastosperma">Cremastosperma</tp:taxon-name-part>
                      <tp:taxon-name-part taxon-name-part-type="species" reg="macrocarpum">macrocarpum</tp:taxon-name-part>
                    </tp:taxon-name></italic>
                </td><td rowspan="1" colspan="1">6 (3)</td><td rowspan="1" colspan="1">3 (5)</td><td rowspan="1" colspan="1">3</td><td rowspan="1" colspan="1">3</td><td rowspan="1" colspan="1">420</td><td rowspan="1" colspan="1">12</td><td rowspan="1" colspan="1">None</td><td rowspan="1" colspan="1"><abbrev xmlns:xlink="http://www.w3.org/1999/xlink" xlink:title="Endangered" id="ABBRID0EPOBG" xlink:type="simple">EN</abbrev> B1ab+B2ab</td></tr><tr><td rowspan="1" colspan="1">
                  <italic><tp:taxon-name>
                      <tp:taxon-name-part taxon-name-part-type="genus" reg="Cremastosperma">Cremastosperma</tp:taxon-name-part>
                      <tp:taxon-name-part taxon-name-part-type="species" reg="magdalenae">magdalenae</tp:taxon-name-part>
                    </tp:taxon-name></italic>
                </td><td rowspan="1" colspan="1">4</td><td rowspan="1" colspan="1">2</td><td rowspan="1" colspan="1">2</td><td rowspan="1" colspan="1">2</td><td rowspan="1" colspan="1">NA</td><td rowspan="1" colspan="1">4</td><td rowspan="1" colspan="1">None</td><td rowspan="1" colspan="1"><abbrev xmlns:xlink="http://www.w3.org/1999/xlink" xlink:title="Endangered" id="ABBRID0E3PBG" xlink:type="simple">EN</abbrev> B2ab</td></tr><tr><td rowspan="1" colspan="1">
                  <italic><tp:taxon-name>
                      <tp:taxon-name-part taxon-name-part-type="genus" reg="Cremastosperma">Cremastosperma</tp:taxon-name-part>
                      <tp:taxon-name-part taxon-name-part-type="species" reg="megalophyllum">megalophyllum</tp:taxon-name-part>
                    </tp:taxon-name></italic>
                </td><td rowspan="1" colspan="1">112 (96)</td><td rowspan="1" colspan="1">62</td><td rowspan="1" colspan="1">52</td><td rowspan="1" colspan="1">39</td><td rowspan="1" colspan="1">306660</td><td rowspan="1" colspan="1">248</td><td rowspan="1" colspan="1">Ecuador: Parque Nacional Sumaco (3); Parque Nacional Yasuní (9)</td><td rowspan="1" colspan="1">
                  <abbrev xmlns:xlink="http://www.w3.org/1999/xlink" xlink:title="Least Concern" id="ABBRID0EJRBG" xlink:type="simple">LC</abbrev>
                </td></tr><tr><td rowspan="1" colspan="1">
                  <italic><tp:taxon-name>
                      <tp:taxon-name-part taxon-name-part-type="genus" reg="Cremastosperma">Cremastosperma</tp:taxon-name-part>
                      <tp:taxon-name-part taxon-name-part-type="species" reg="microcarpum">microcarpum</tp:taxon-name-part>
                    </tp:taxon-name></italic>
                </td><td rowspan="1" colspan="1">68 (45)</td><td rowspan="1" colspan="1">22</td><td rowspan="1" colspan="1">19</td><td rowspan="1" colspan="1">16</td><td rowspan="1" colspan="1">250581</td><td rowspan="1" colspan="1">88</td><td rowspan="1" colspan="1">Colombia: Parque Nacional Amacayacu (2). Peru: Reserva Nacional Pacaya-Samiria [IUCN VI] (6)</td><td rowspan="1" colspan="1">
                  <abbrev xmlns:xlink="http://www.w3.org/1999/xlink" xlink:title="Least Concern" id="ABBRID0EWSBG" xlink:type="simple">LC</abbrev>
                </td></tr><tr><td rowspan="1" colspan="1">
                  <italic><tp:taxon-name>
                      <tp:taxon-name-part taxon-name-part-type="genus" reg="Cremastosperma">Cremastosperma</tp:taxon-name-part>
                      <tp:taxon-name-part taxon-name-part-type="species" reg="monospermum">monospermum</tp:taxon-name-part>
                    </tp:taxon-name></italic>
                </td><td rowspan="1" colspan="1">131 (89)</td><td rowspan="1" colspan="1">67</td><td rowspan="1" colspan="1">63</td><td rowspan="1" colspan="1">57</td><td rowspan="1" colspan="1">2173227</td><td rowspan="1" colspan="1">264</td><td rowspan="1" colspan="1">Brazil: Alto Juruá Extractive Reserve [reportedly IUCN VI, but not on <ext-link xmlns:xlink="http://www.w3.org/1999/xlink" xlink:type="simple" ext-link-type="uri" xlink:href="https://protectedplanet.net/">https://protectedplanet.net/</ext-link>] (2). Peru: Parque Nacional Bahuaja-Sonene [IUCN II] (2); Parque Nacional Manu (1); Tambopata Reserve (2).</td><td rowspan="1" colspan="1">
                  <abbrev xmlns:xlink="http://www.w3.org/1999/xlink" xlink:title="Least Concern" id="ABBRID0EJUBG" xlink:type="simple">LC</abbrev>
                </td></tr><tr><td rowspan="1" colspan="1">
                  <italic><tp:taxon-name>
                      <tp:taxon-name-part taxon-name-part-type="genus" reg="Cremastosperma">Cremastosperma</tp:taxon-name-part>
                      <tp:taxon-name-part taxon-name-part-type="species" reg="napoense">napoense</tp:taxon-name-part>
                    </tp:taxon-name></italic>
                </td><td rowspan="1" colspan="1">30 (27)</td><td rowspan="1" colspan="1">20</td><td rowspan="1" colspan="1">15</td><td rowspan="1" colspan="1">11</td><td rowspan="1" colspan="1">10200</td><td rowspan="1" colspan="1">80</td><td rowspan="1" colspan="1">Ecuador: Parque Nacional Sumaco (4).</td><td rowspan="1" colspan="1"><abbrev xmlns:xlink="http://www.w3.org/1999/xlink" xlink:title="Near Threatened" id="ABBRID0EWVBG" xlink:type="simple">NT</abbrev> B1a+B2a</td></tr><tr><td rowspan="1" colspan="1">
                  <italic><tp:taxon-name>
                      <tp:taxon-name-part taxon-name-part-type="genus" reg="Cremastosperma">Cremastosperma</tp:taxon-name-part>
                      <tp:taxon-name-part taxon-name-part-type="species" reg="novogranatense">novogranatense</tp:taxon-name-part>
                    </tp:taxon-name></italic>
                </td><td rowspan="1" colspan="1">7</td><td rowspan="1" colspan="1">7</td><td rowspan="1" colspan="1">6</td><td rowspan="1" colspan="1">6</td><td rowspan="1" colspan="1">1078</td><td rowspan="1" colspan="1">28</td><td rowspan="1" colspan="1">None</td><td rowspan="1" colspan="1"><abbrev xmlns:xlink="http://www.w3.org/1999/xlink" xlink:title="Endangered" id="ABBRID0EDXBG" xlink:type="simple">EN</abbrev> B1ab+B2ab</td></tr><tr><td rowspan="1" colspan="1">
                  <italic><tp:taxon-name>
                      <tp:taxon-name-part taxon-name-part-type="genus" reg="Cremastosperma">Cremastosperma</tp:taxon-name-part>
                      <tp:taxon-name-part taxon-name-part-type="species" reg="oblongum">oblongum</tp:taxon-name-part>
                    </tp:taxon-name></italic>
                </td><td rowspan="1" colspan="1">53 (44)</td><td rowspan="1" colspan="1">37</td><td rowspan="1" colspan="1">19</td><td rowspan="1" colspan="1">11</td><td rowspan="1" colspan="1">124687</td><td rowspan="1" colspan="1">108</td><td rowspan="1" colspan="1">Parque Nacional Yanachaga-Chemillén [IUCN II] (12); Reserva Comunal Yanesha [IUCN VI] (6)</td><td rowspan="1" colspan="1">
                  <abbrev xmlns:xlink="http://www.w3.org/1999/xlink" xlink:title="Least Concern" id="ABBRID0EQYBG" xlink:type="simple">LC</abbrev>
                </td></tr><tr><td rowspan="1" colspan="1">
                  <italic><tp:taxon-name>
                      <tp:taxon-name-part taxon-name-part-type="genus" reg="Cremastosperma">Cremastosperma</tp:taxon-name-part>
                      <tp:taxon-name-part taxon-name-part-type="species" reg="osicola">osicola</tp:taxon-name-part>
                    </tp:taxon-name></italic>
                </td><td rowspan="1" colspan="1">9 (8)</td><td rowspan="1" colspan="1">8 (9)</td><td rowspan="1" colspan="1">4</td><td rowspan="1" colspan="1">3</td><td rowspan="1" colspan="1">273</td><td rowspan="1" colspan="1">28</td><td rowspan="1" colspan="1">Costa Rica: Corcovado National Park [IUCN II] (2)</td><td rowspan="1" colspan="1"><abbrev xmlns:xlink="http://www.w3.org/1999/xlink" xlink:title="Near Threatened" id="ABBRID0E4ZBG" xlink:type="simple">NT</abbrev> B1a+B2a</td></tr><tr><td rowspan="1" colspan="1">
                  <italic><tp:taxon-name>
                      <tp:taxon-name-part taxon-name-part-type="genus" reg="Cremastosperma">Cremastosperma</tp:taxon-name-part>
                      <tp:taxon-name-part taxon-name-part-type="species" reg="pacificum">pacificum</tp:taxon-name-part>
                    </tp:taxon-name></italic>
                </td><td rowspan="1" colspan="1">7</td><td rowspan="1" colspan="1">6</td><td rowspan="1" colspan="1">6</td><td rowspan="1" colspan="1">4</td><td rowspan="1" colspan="1">3397</td><td rowspan="1" colspan="1">24</td><td rowspan="1" colspan="1">Colombia: San Cipriano Natural Reserve [IUCN VI] (2)</td><td rowspan="1" colspan="1"><abbrev xmlns:xlink="http://www.w3.org/1999/xlink" xlink:title="Endangered" id="ABBRID0EK2BG" xlink:type="simple">EN</abbrev> B1a+B2a</td></tr><tr><td rowspan="1" colspan="1">
                  <italic><tp:taxon-name>
                      <tp:taxon-name-part taxon-name-part-type="genus" reg="Cremastosperma">Cremastosperma</tp:taxon-name-part>
                      <tp:taxon-name-part taxon-name-part-type="species" reg="panamense">panamense</tp:taxon-name-part>
                    </tp:taxon-name></italic>
                </td><td rowspan="1" colspan="1">40 (23)</td><td rowspan="1" colspan="1">13</td><td rowspan="1" colspan="1">11</td><td rowspan="1" colspan="1">9</td><td rowspan="1" colspan="1">8294</td><td rowspan="1" colspan="1">52</td><td rowspan="1" colspan="1">None</td><td rowspan="1" colspan="1"><abbrev xmlns:xlink="http://www.w3.org/1999/xlink" xlink:title="Near Threatened" id="ABBRID0EX3BG" xlink:type="simple">NT</abbrev> B1a+B2a</td></tr><tr><td rowspan="1" colspan="1">
                  <italic><tp:taxon-name>
                      <tp:taxon-name-part taxon-name-part-type="genus" reg="Cremastosperma">Cremastosperma</tp:taxon-name-part>
                      <tp:taxon-name-part taxon-name-part-type="species" reg="pedunculatum">pedunculatum</tp:taxon-name-part>
                    </tp:taxon-name></italic>
                </td><td rowspan="1" colspan="1">37 (27)</td><td rowspan="1" colspan="1">22</td><td rowspan="1" colspan="1">17</td><td rowspan="1" colspan="1">15</td><td rowspan="1" colspan="1">118272</td><td rowspan="1" colspan="1">84</td><td rowspan="1" colspan="1">Ecuador: Parque Nacional Podocarpus [IUCN: National Park] (2).</td><td rowspan="1" colspan="1">
                  <abbrev xmlns:xlink="http://www.w3.org/1999/xlink" xlink:title="Least Concern" id="ABBRID0EE5BG" xlink:type="simple">LC</abbrev>
                </td></tr><tr><td rowspan="1" colspan="1">
                  <italic><tp:taxon-name>
                      <tp:taxon-name-part taxon-name-part-type="genus" reg="Cremastosperma">Cremastosperma</tp:taxon-name-part>
                      <tp:taxon-name-part taxon-name-part-type="species" reg="pendulum">pendulum</tp:taxon-name-part>
                    </tp:taxon-name></italic>
                </td><td rowspan="1" colspan="1">22 (18)</td><td rowspan="1" colspan="1">16</td><td rowspan="1" colspan="1">11</td><td rowspan="1" colspan="1">7</td><td rowspan="1" colspan="1">152472</td><td rowspan="1" colspan="1">52</td><td rowspan="1" colspan="1">Peru: Reserva Nacional Pacaya-Samiria (1); Bosque de Protección San Matias [IUCN VI] (1); Parque Nacional Yanachaga-Chemillén (6); Reserva Comunal Yanesha (1)</td><td rowspan="1" colspan="1"><abbrev xmlns:xlink="http://www.w3.org/1999/xlink" xlink:title="Near Threatened" id="ABBRID0ER6BG" xlink:type="simple">NT</abbrev> B2a</td></tr><tr><td rowspan="1" colspan="1">
                  <italic><tp:taxon-name>
                      <tp:taxon-name-part taxon-name-part-type="genus" reg="Cremastosperma">Cremastosperma</tp:taxon-name-part>
                      <tp:taxon-name-part taxon-name-part-type="species" reg="peruvianum">peruvianum</tp:taxon-name-part>
                    </tp:taxon-name></italic>
                </td><td rowspan="1" colspan="1">16 (14)</td><td rowspan="1" colspan="1">9</td><td rowspan="1" colspan="1">8</td><td rowspan="1" colspan="1">8</td><td rowspan="1" colspan="1">9706</td><td rowspan="1" colspan="1">36</td><td rowspan="1" colspan="1">None</td><td rowspan="1" colspan="1"><abbrev xmlns:xlink="http://www.w3.org/1999/xlink" xlink:title="Vulnerable" id="ABBRID0E6AAI" xlink:type="simple">VU</abbrev> B1ab+B2ab</td></tr><tr><td rowspan="1" colspan="1">
                  <italic><tp:taxon-name>
                      <tp:taxon-name-part taxon-name-part-type="genus" reg="Cremastosperma">Cremastosperma</tp:taxon-name-part>
                      <tp:taxon-name-part taxon-name-part-type="species" reg="stenophyllum">stenophyllum</tp:taxon-name-part>
                    </tp:taxon-name></italic>
                </td><td rowspan="1" colspan="1">3</td><td rowspan="1" colspan="1">3</td><td rowspan="1" colspan="1">3</td><td rowspan="1" colspan="1">3</td><td rowspan="1" colspan="1">3927</td><td rowspan="1" colspan="1">12</td><td rowspan="1" colspan="1">None</td><td rowspan="1" colspan="1"><abbrev xmlns:xlink="http://www.w3.org/1999/xlink" xlink:title="Endangered" id="ABBRID0EMCAI" xlink:type="simple">EN</abbrev> B1ab+B2ab</td></tr><tr><td rowspan="1" colspan="1">
                  <italic><tp:taxon-name>
                      <tp:taxon-name-part taxon-name-part-type="genus" reg="Cremastosperma">Cremastosperma</tp:taxon-name-part>
                      <tp:taxon-name-part taxon-name-part-type="species" reg="venezuelanum">venezuelanum</tp:taxon-name-part>
                    </tp:taxon-name></italic>
                </td><td rowspan="1" colspan="1">4</td><td rowspan="1" colspan="1">4</td><td rowspan="1" colspan="1">4</td><td rowspan="1" colspan="1">4</td><td rowspan="1" colspan="1">1102</td><td rowspan="1" colspan="1">16</td><td rowspan="1" colspan="1">Venezuela: Parque Nacional Henri Pittier [IUCN: National Park] (1)</td><td rowspan="1" colspan="1"><abbrev xmlns:xlink="http://www.w3.org/1999/xlink" xlink:title="Near Threatened" id="ABBRID0EZDAI" xlink:type="simple">NT</abbrev> B1a+B2a</td></tr><tr><td rowspan="1" colspan="1">
                  <italic><tp:taxon-name>
                      <tp:taxon-name-part taxon-name-part-type="genus" reg="Cremastosperma">Cremastosperma</tp:taxon-name-part>
                      <tp:taxon-name-part taxon-name-part-type="species" reg="westrae">westrae</tp:taxon-name-part>
                    </tp:taxon-name></italic>
                </td><td rowspan="1" colspan="1">6</td><td rowspan="1" colspan="1">6</td><td rowspan="1" colspan="1">4</td><td rowspan="1" colspan="1">4</td><td rowspan="1" colspan="1">1649</td><td rowspan="1" colspan="1">24</td><td rowspan="1" colspan="1">None</td><td rowspan="1" colspan="1"><abbrev xmlns:xlink="http://www.w3.org/1999/xlink" xlink:title="Endangered" id="ABBRID0EGFAI" xlink:type="simple">EN</abbrev> B1ab+B2ab</td></tr><tr><td rowspan="1" colspan="1">
                  <italic><tp:taxon-name>
                      <tp:taxon-name-part taxon-name-part-type="genus" reg="Cremastosperma">Cremastosperma</tp:taxon-name-part>
                      <tp:taxon-name-part taxon-name-part-type="species" reg="yamayakatense">yamayakatense</tp:taxon-name-part>
                    </tp:taxon-name></italic>
                </td><td rowspan="1" colspan="1">25 (23)</td><td rowspan="1" colspan="1">11</td><td rowspan="1" colspan="1">8</td><td rowspan="1" colspan="1">8</td><td rowspan="1" colspan="1">6046</td><td rowspan="1" colspan="1">40</td><td rowspan="1" colspan="1">None</td><td rowspan="1" colspan="1"><abbrev xmlns:xlink="http://www.w3.org/1999/xlink" xlink:title="Vulnerable" id="ABBRID0ETGAI" xlink:type="simple">VU</abbrev> B1ab+B2ab</td></tr></tbody></table></table-wrap></tp:treatment-sec><ref-list><ref id="B14"><mixed-citation xmlns:xlink="http://www.w3.org/1999/xlink" xlink:type="simple"><person-group><name name-style="western"><surname>Dauby</surname><given-names>G</given-names></name><name name-style="western"><surname>Stévart</surname><given-names>T</given-names></name><name name-style="western"><surname>Droissart</surname><given-names>V</given-names></name><name name-style="western"><surname>Cosiaux</surname><given-names>A</given-names></name><name name-style="western"><surname>Deblauwe</surname><given-names>V</given-names></name><name name-style="western"><surname>Simo-Droissart</surname><given-names>M</given-names></name><name name-style="western"><surname>Sosef</surname><given-names>MSM</given-names></name><name name-style="western"><surname>Lowry</surname><given-names>PP II</given-names></name><name name-style="western"><surname>Schatz</surname><given-names>GE</given-names></name><name name-style="western"><surname>Gereau</surname><given-names>RE</given-names></name><name name-style="western"><surname>Couvreur</surname><given-names>TLP</given-names></name></person-group> (<year>2017</year>) <article-title>ConR : An R package to assist large-scale multispecies preliminary conservation assessments using distribution data.</article-title><source>Ecology and Evolution</source><volume>7</volume>(<issue>24</issue>): <fpage>11292</fpage>–<lpage>11303</lpage>. <ext-link xlink:type="simple" ext-link-type="doi" xlink:href="10.1002/ece3.3704">https://doi.org/10.1002/ece3.3704</ext-link></mixed-citation></ref><ref id="B34"><mixed-citation xmlns:xlink="http://www.w3.org/1999/xlink" xlink:type="simple"><institution xlink:type="simple">IUCN</institution> (<year>2012</year>) IUCN Red List Categories and Criteria: Version 3.1. Gland, Switzerland and Cambridge, UK.</mixed-citation></ref></ref-list></tp:taxon-treatment>
