# Supplementary material for: A taxonomic revision of the Neotropical genus Cremastosperma (Annonaceae), including five new species
Source: PhytoKeys. 2018 Nov 26;(112):1–141. doi: 10.3897/phytokeys.112.24897 (PMC6277488; doi:10.3897/phytokeys.112.24897)
Supplement: Supplementary material 2 — Full tables of Cremastosperma collections data (CSV, XLS and DBF formats) [file phytokeys-112-001-s002.zip]

Archive with 6 entries (6 files):
- Appendix 2/COLLEXTRACT_10-09-2018_at_14-09-33.CSV
- Appendix 2/COLLEXTRACT_10-09-2018_at_14-10-39.XLS
- Appendix 2/Naturalis.BAK
- Appendix 2/Naturalis.DBF
- Appendix 2/Naturalis.FPT
- Appendix 2/Naturalis.TBK
