# Supplementary material for: A taxonomic revision of the Neotropical genus Cremastosperma (Annonaceae), including five new species
Source: PhytoKeys. 2018 Nov 26;(112):1–141. doi: 10.3897/phytokeys.112.24897 (PMC6277488; doi:10.3897/phytokeys.112.24897)
Supplement: Supplementary material 2 — Full tables of Cremastosperma collections data (CSV, XLS and DBF formats) [file phytokeys-112-001-s002.zip › Appendix 2/COLLEXTRACT_10-09-2018_at_14-09-33.CSV]

SPECIES	COLLECTOR	PREFIX	NUMBER	SUFFIX	ADDCOLL	DUPS	DAY	MONTH	YEAR	DATETEXT	DETBY	DETYEAR	FLCODE	FRCODE	COUNTRY	MAJORAREA	MINORAREA	GAZETTEER	LOCNOTES	LAT	NS	LONG	EW	ALT1	ALT2	ALTUNIT	RDEIMAGES
Cremastosperma aff. confusum aff.	M. Aguilar		905		Castro	MO,U,USM	1.000000	9.000000	1996.000000		Pirie, MD	2004.000000	f	f	Peru	Madre de Dios	Tambopata	Tambopata, Río Heath	Heath R	12.390000	S	68.440000	W				http://data.biodiversitydata.nl/naturalis/specimen/L.4307850 http://data.biodiversitydata.nl/naturalis/specimen/L.4307849
Cremastosperma aff. confusum aff.	F. Cornejo		2546			USM	10.000000	12.000000	1995.000000		Pirie, MD	2004.000000	f		Peru	Madre de Dios	Tambopata	Tambopata		0.000000		0.000000					http://data.biodiversitydata.nl/naturalis/specimen/L.4307850 http://data.biodiversitydata.nl/naturalis/specimen/L.4307849
Cremastosperma aff. confusum aff.	R.B. Foster		2477			F,USM	4.000000	8.000000	1973.000000		Pirie, MD	2003.000000	f		Peru	Madre de Dios	Manu	Manu	Manu	0.000000		0.000000					http://data.biodiversitydata.nl/naturalis/specimen/L.4307850 http://data.biodiversitydata.nl/naturalis/specimen/L.4307849
Cremastosperma aff. confusum aff.	R.B. Foster		3418		et al.	F,US,USM	17.000000	8.000000	1974.000000		Pirie, MD	2001.000000	f		Peru	Madre de Dios	Manu	Parque Nacional Manu, Cocha Cashu	Cocha Cashu, Manu National Park	11.520000	S	71.220000	W				http://data.biodiversitydata.nl/naturalis/specimen/L.4307850 http://data.biodiversitydata.nl/naturalis/specimen/L.4307849
Cremastosperma aff. confusum aff.	R.B. Foster		3502		Augspurger	F,USM	22.000000	8.000000	1976.000000		Pirie, MD	2004.000000	f	f	Peru	Madre de Dios	Manu	Parque Nacional Manu, Cocha Cashu	Dtto. Manu, Parque Nacional Manu, Cocha Cashu Biological Station, lowland forest near station	11.520000	S	71.220000	W				http://data.biodiversitydata.nl/naturalis/specimen/L.4307850 http://data.biodiversitydata.nl/naturalis/specimen/L.4307849
Cremastosperma aff. confusum aff.	R.B. Foster		5004		Terborgh	F	27.000000	8.000000	1976.000000		Pirie, MD	2004.000000	b		Peru	Madre de Dios	Manu	Parque Nacional Manu, Cocha Cashu	Río Manu. Vicinity of Cocha Cashu Station	11.520000	S	71.220000	W				http://data.biodiversitydata.nl/naturalis/specimen/L.4307850 http://data.biodiversitydata.nl/naturalis/specimen/L.4307849
Cremastosperma aff. confusum aff.	R.B. Foster		5292		Terborgh	F	8.000000	12.000000	1976.000000		Pirie, MD	2004.000000	i	f	Peru	Madre de Dios	Manu	Parque Nacional Manu, Cocha Cashu	Río Manu. Vicinity of Cocha Cashu Station	11.520000	S	71.220000	W				http://data.biodiversitydata.nl/naturalis/specimen/L.4307850 http://data.biodiversitydata.nl/naturalis/specimen/L.4307849
Cremastosperma aff. confusum aff.	R.B. Foster		6026		Janson	USM	29.000000	1.000000	1977.000000		Pirie, MD	2003.000000	f	f	Peru	Madre de Dios	Manu	Parque Nacional Manu, Cocha Cashu	Cocha Cashu	0.000000		0.000000					http://data.biodiversitydata.nl/naturalis/specimen/L.4307850 http://data.biodiversitydata.nl/naturalis/specimen/L.4307849
Cremastosperma aff. confusum aff.	R.B. Foster		8235		Janson	F,U	7.000000	1.000000	1981.000000		Pirie, MD	2001.000000	i	f	Peru	Madre de Dios	Manu	Parque Nacional Manu, Cocha Cashu	Río Manu. Cocha Cashu Station	11.520000	S	71.220000	W				http://data.biodiversitydata.nl/naturalis/specimen/L.4307850 http://data.biodiversitydata.nl/naturalis/specimen/L.4307849
Cremastosperma aff. confusum aff.	Funk		8304		et al.	?	30.000000	5.000000	1986.000000		Pirie, MD	2017.000000			Peru	Madre de Dios	Tambopata	Tambopata		0.000000		0.000000					http://data.biodiversitydata.nl/naturalis/specimen/L.4307850 http://data.biodiversitydata.nl/naturalis/specimen/L.4307849
Cremastosperma aff. confusum aff.	J.P. Hedin		57			F,U	8.000000	10.000000	1993.000000		Pirie, MD	2003.000000	f		Peru	Madre de Dios	Tambopata	Tambopata Reserve	Madre de Dios: Tambopata Province. Tambopata Reserved Zone. Junction of Rios La Torre and Tambopata.	12.500000	S	69.170000	W				http://data.biodiversitydata.nl/naturalis/specimen/L.4307850 http://data.biodiversitydata.nl/naturalis/specimen/L.4307849
Cremastosperma aff. confusum aff.	J.P. Hedin		74			MO,U	9.000000	10.000000	1993.000000		Pirie, MD	2003.000000	f	f	Peru	Madre de Dios	Tambopata	Tambopata Reserve	Madre de Dios: Tambopata Province. Tambopata Reserved Zone. Junction of Rios La Torre and Tambopata.	12.500000	S	69.170000	W				http://data.biodiversitydata.nl/naturalis/specimen/L.4307850 http://data.biodiversitydata.nl/naturalis/specimen/L.4307849
Cremastosperma aff. confusum aff.	Killip		23004		Smith	US	10.000000	5.000000	1929.000000		Pirie, MD	2017.000000	f	f	Peru	Ayacucho		Río Apurimac Valley, near Kimpitiriki	Río Apurimac Valley, near Kimpitiriki	0.000000		0.000000					http://data.biodiversitydata.nl/naturalis/specimen/L.4307850 http://data.biodiversitydata.nl/naturalis/specimen/L.4307849
Cremastosperma aff. confusum aff.	S.F. Smith		137		et al.	US	20.000000	9.000000	1984.000000		Pirie, MD	2001.000000	b		Peru	Madre de Dios	Tambopata	Puerto Maldonado		12.500000	S	69.200000	W				http://data.biodiversitydata.nl/naturalis/specimen/L.4307850 http://data.biodiversitydata.nl/naturalis/specimen/L.4307849
Cremastosperma aff. confusum aff.	Valenzuela		3343		et al.	MO,U	8.000000	4.000000	2004.000000		Pirie, MD	2017.000000	f	f	Peru	Madre de Dios	Tambopata	Las Piedras		12.310000	S	69.043500	W				http://data.biodiversitydata.nl/naturalis/specimen/L.4307850 http://data.biodiversitydata.nl/naturalis/specimen/L.4307849
Cremastosperma aff. confusum aff.	R.B. Foster		6155		Terborgh	F	28.000000	2.000000	1977.000000		Pirie, MD	2018.000000			Peru	Madre de Dios	Prov. Manu	Parque Nacional Manu, Cocha Cashu Station		0.000000		0.000000					http://data.biodiversitydata.nl/naturalis/specimen/L.4307850 http://data.biodiversitydata.nl/naturalis/specimen/L.4307849
Cremastosperma aff. dolichocarpum aff. Pirie	Betancur		33011		et al.	COL	3.000000	4.000000	1992.000000		Pirie, MD	2004.000000	f	f	Colombia	Riseralda	Mistrató	Mistrató	Risalda. Mun. Mistrató, inspección de policia de Jeguadas. Camino entre Jeguadas y Puerto de Oro, entre los sitios Currumaí y Pisones	5.250000	N	76.010000	W				http://data.biodiversitydata.nl/naturalis/specimen/L.4307850 http://data.biodiversitydata.nl/naturalis/specimen/L.4307849
Cremastosperma aff. longicuspe aff. R.E.Fr.	J. Ruíz		1748		et al.	K	3.000000	4.000000	1991.000000		Pirie, MD	2001.000000	i	f	Peru	San Martín		Proyecto TAKIWASI (locality unknown)	Proyecto TAKIWASI	0.000000		0.000000					http://data.biodiversitydata.nl/naturalis/specimen/L.4307850 http://data.biodiversitydata.nl/naturalis/specimen/L.4307849
Cremastosperma aff. longicuspe aff. R.E.Fr.	Knapp		8094			MO,USM	21.000000	8.000000	1986.000000		Pirie, MD	2003.000000			Peru	San Martín	Lamas	Santa Rosa de Davidcillo, Tarapoto-Yurimaguas road	Santa Rosa de Davidcillo, trail to E of road to Tioyacu, Km 72 of Tarpoto- Yurimaguas road. Tropical wet forest on white san	6.150000	S	76.170000	W				http://data.biodiversitydata.nl/naturalis/specimen/L.4307850 http://data.biodiversitydata.nl/naturalis/specimen/L.4307849
Cremastosperma aff. monospermum aff. (Diels) R.E.Fr.	F. Cornejo		2276		Jaramillo & Zumaran	MOL	4.000000	6.000000	1994.000000		Pirie, MD	2003.000000	f	f	Peru	Madre de Dios	Tambopata	Tambopata Reserve	Reserva de Tambopata	12.150000	S	69.170000	W				http://data.biodiversitydata.nl/naturalis/specimen/L.4307850 http://data.biodiversitydata.nl/naturalis/specimen/L.4307849
Cremastosperma aff. monospermum aff. (Diels) R.E.Fr.	Graham		2376			U	7.000000	1.000000	2003.000000		Pirie, MD	2017.000000	f	f	Peru	Ucayali	Prov. Coronel Portillo	Prov. Coronel Portillo, Utiquinia		7.566700	S	73.536100	W				http://data.biodiversitydata.nl/naturalis/specimen/L.4307850 http://data.biodiversitydata.nl/naturalis/specimen/L.4307849
Cremastosperma aff. monospermum aff. (Diels) R.E.Fr.	Knapp		6354		Mallet	USM	15.000000	5.000000	1984.000000		Pirie, MD	2003.000000	f	f	Peru	Cuzco	Paucartambo	Paucartambo		13.000000	S	71.070000	W				http://data.biodiversitydata.nl/naturalis/specimen/L.4307850 http://data.biodiversitydata.nl/naturalis/specimen/L.4307849
Cremastosperma aff. monospermum aff. (Diels) R.E.Fr.	Schunke V.		3320			F,NY	10.000000	8.000000	1969.000000		Pirie, MD	2001.000000	f		Peru	San Martín	Prov. Mariscal Cáceres	Prov. Mariscal Cáceres, Tocache Nuevo	Dtto. Tocache Nuevo. En bosque alto en el camino al caseRío de Almendras	0.000000		0.000000					http://data.biodiversitydata.nl/naturalis/specimen/L.4307850 http://data.biodiversitydata.nl/naturalis/specimen/L.4307849
Cremastosperma aff. monospermum aff. (Diels) R.E.Fr.	Schunke V.		3828			F	28.000000	2.000000	1970.000000		Pirie, MD	2001.000000	f		Peru	San Martín	Prov. Mariscal Cáceres	Prov. Mariscal Cáceres, Tocache Nuevo	Dtto. Tocache Nuevo. Camino a Shunt?	0.000000		0.000000					http://data.biodiversitydata.nl/naturalis/specimen/L.4307850 http://data.biodiversitydata.nl/naturalis/specimen/L.4307849
Cremastosperma aff. monospermum aff. (Diels) R.E.Fr.	Schunke V.		4068			F,NY,U,US	24.000000	6.000000	1970.000000		Pirie, MD	2001.000000	f	f	Peru	San Martín	Prov. Mariscal Cáceres	Prov. Mariscal Cáceres, Tocache Nuevo, Tananta	Dtto. Tocache Nuevo. Quebrada de Tananta, (margen izquierda del Río Huallaga)	0.000000		0.000000					http://data.biodiversitydata.nl/naturalis/specimen/L.4307850 http://data.biodiversitydata.nl/naturalis/specimen/L.4307849
Cremastosperma aff. monospermum aff. (Diels) R.E.Fr.	Schunke V.		7591			MO,U	19.000000	7.000000	1974.000000		Pirie, MD	2001.000000	f		Peru	San Martín	Prov. Mariscal Cáceres	Prov. Mariscal Cáceres, Tocache Nuevo, Santa Rosa	Dtto. Tocache Nuevo. Quebrada de Santa Rosa de Cachiyacu, (Carretera a Progreso)	0.000000		0.000000					http://data.biodiversitydata.nl/naturalis/specimen/L.4307850 http://data.biodiversitydata.nl/naturalis/specimen/L.4307849
Cremastosperma aff. monospermum aff. (Diels) R.E.Fr.	Schunke V.		8484			GH,MO,NY,U	17.000000	5.000000	1975.000000		Pirie, MD	2001.000000	f		Peru	San Martín	Prov. Mariscal Cáceres	Prov. Mariscal Cáceres, Tocache Nuevo, Cachiyacu	Dtto. Tocache Nuevo. Quebrada de Cachiyacu, afluente de la quebrada de huaquisha	0.000000		0.000000					http://data.biodiversitydata.nl/naturalis/specimen/L.4307850 http://data.biodiversitydata.nl/naturalis/specimen/L.4307849
Cremastosperma aff. monospermum aff. (Diels) R.E.Fr.	Vásquez		28501		Huamantupa	MO,U	9.000000	8.000000	2003.000000		Pirie, MD	2017.000000	f	f	Peru	Madre de Dios	Tambopata	Río Madre de Dios	Madre de Dios: Tambopata. Ribera del rio Madre de Dios.	13.080000	S	69.390000	W				http://data.biodiversitydata.nl/naturalis/specimen/L.4307850 http://data.biodiversitydata.nl/naturalis/specimen/L.4307849
Cremastosperma aff. novogranatense R.E.Fr.	Devia		2875		F. Prado	MO	18.000000	5.000000	1989.000000		Pirie, MD	2001.000000	f	f	Colombia	Valle del Cauca	Buenaventura	San Isidro, Via Canalete-Malaga	Corregimiento San Isidro, Vía Canalete-Malaga, frente Carton de Colombia, Región Fitogeográfica del Chocó	4.025100	N	77.033600	W				http://data.biodiversitydata.nl/naturalis/specimen/L.4307850 http://data.biodiversitydata.nl/naturalis/specimen/L.4307849
Cremastosperma alticola Pirie & Chatrou	Perea		2540		Flores	AMAZ,HUT,L,MO,MOL,USM,WAG	30.000000	6.000000	2006.000000		Pirie, MD	2017.000000	f	f	Peru	Cajamarca	San Ignacio	Distr. San José de Lourdes, Caserio Rumichina	Distr. San José de Lourdes. Caserio Rumichina, borde de chacra	5.490900	S	78.170400	W				http://data.biodiversitydata.nl/naturalis/specimen/L.4307850 http://data.biodiversitydata.nl/naturalis/specimen/L.4307849
Cremastosperma alticola Pirie & Chatrou	Quizhpe		1088		Medina; Aguirra & M. Prado	LOJA,MO,MO,U	16.000000	3.000000	2005.000000		Pirie, MD	2017.000000	f	f	Ecuador	Zamora-Chinchipe	Palanda	Cordillera del Condór	Region de la Cordillera del Cóndor, sector sur. Parroquia San Francisco de Vergel. Cuenca alta del Río Vergel. Pica Sangola.	4.440900	S	78.565900	W				http://data.biodiversitydata.nl/naturalis/specimen/L.4307850 http://data.biodiversitydata.nl/naturalis/specimen/L.4307849
Cremastosperma antioquense Pirie	Soejarto		2798			COL,GH,HUA	12.000000	2.000000	1971.000000		Pirie, MD	2001.000000	f		Colombia	Antioquia	Zaragoza	Providencia	Providencia	7.300000	N	74.400000	W				http://data.biodiversitydata.nl/naturalis/specimen/L.4307850 http://data.biodiversitydata.nl/naturalis/specimen/L.4307849
Cremastosperma antioquense Pirie	Soejarto		3586			COL,F,GH,HUA,MEDEL,MO	10.000000	12.000000	1972.000000			0.000000	f	f	Colombia	Antioquia		Anorí, Prividencia, Buenos Aires	Anori, Prividencia, Buenos Aires.	7.050000	N	75.050000	W				http://data.biodiversitydata.nl/naturalis/specimen/L.4307850 http://data.biodiversitydata.nl/naturalis/specimen/L.4307849
Cremastosperma antioquense Pirie	Tuberquia		1416		Cano & C. Villa	COL	8.000000	11.000000	1999.000000		Pirie, MD	2018.000000			Colombia	Antioquia		Anorí, Vereda 'La Esperanza'	ANTIOQUIA, County ANORÍ, Vereda 'La Esperanza'	7.110300	N	75.015300	W			m	http://data.biodiversitydata.nl/naturalis/specimen/L.4307850 http://data.biodiversitydata.nl/naturalis/specimen/L.4307849
Cremastosperma awaense Pirie	C. Aulestia		637		et al.	U	21.000000	9.000000	1992.000000		Pirie, MD	2001.000000	f		Ecuador	Esmeraldas	San Lorenzo	Reserva Etnica Awá	San Lorenzo Cantón. Parroquia Mataje. Reserva Etnica Awá. Centro Mataje	1.080000	N	78.330000	W				http://data.biodiversitydata.nl/naturalis/specimen/L.4307850 http://data.biodiversitydata.nl/naturalis/specimen/L.4307849
Cremastosperma awaense Pirie	C. Aulestia		842		et al.	MO,QCNE,U,US	22.000000	11.000000	1992.000000		Pirie, MD	2001.000000	f		Ecuador	Carchi	Maldonado	Reserva Etnica Awá	Parroquia Tobar Donoso. Reserva Etnica Awá. Sabalera.	0.550000	N	78.320000	W				http://data.biodiversitydata.nl/naturalis/specimen/L.4307850 http://data.biodiversitydata.nl/naturalis/specimen/L.4307849
Cremastosperma awaense Pirie	C. Aulestia		1184		A. Grijalva	U	18.000000	2.000000	1993.000000		Pirie, MD	2001.000000	f	f	Ecuador	Carchi	Tulcán	Reserva Etnica Awá	Reserva Etnica Awá. Parroquia Chical. Cebtro Gualpi Medio	1.020000	N	78.160000	W				http://data.biodiversitydata.nl/naturalis/specimen/L.4307850 http://data.biodiversitydata.nl/naturalis/specimen/L.4307849
Cremastosperma awaense Pirie	Betancur		6043		et al.	COL,HUA,U,US	31.000000	1.000000	1995.000000		Pirie, MD	2004.000000	f	f	Colombia	Chocó	Nuquí	Termales, between Jobi and Arusi	corregimiento Termales, entre Jobi y Arusi. Bosque cerca a las cabañas Pijib . Costa Pacífica colombiana, estribaciones de la serrania del Baudó, Cabo Corrientes	5.370000	N	77.250000	W				http://data.biodiversitydata.nl/naturalis/specimen/L.4307850 http://data.biodiversitydata.nl/naturalis/specimen/L.4307849
Cremastosperma awaense Pirie	X. Cornejo		6451		Bonifaz	U	9.000000	9.000000	1998.000000		Pirie, MD	2004.000000	f	f	Ecuador	Esmeraldas		Bravito	Prov. Esmeraldas. Bravito entre Estero Mong¾n y Estero Sabaleta.	0.350000	N	79.020000	W				http://data.biodiversitydata.nl/naturalis/specimen/L.4307850 http://data.biodiversitydata.nl/naturalis/specimen/L.4307849
Cremastosperma awaense Pirie	Gentry		70042		et al.	U	12.000000	5.000000	1990.000000		Pirie, MD	2001.000000	s		Ecuador	Esmeraldas	San Lorenzo	Lita-San Lorenzo road	Lita-San Lorenzo road, ca. 30 km NW of Lita	1.050000	N	78.400000	W				http://data.biodiversitydata.nl/naturalis/specimen/L.4307850 http://data.biodiversitydata.nl/naturalis/specimen/L.4307849
Cremastosperma awaense Pirie	Quelal		191		et al.	U	20.000000	7.000000	1991.000000		Pirie, MD	2001.000000	f	f	Ecuador	Carchi	Tulcán	Reserva Etnica Awá-Camumbí	Reserva Etnica Awá-Camumbí	0.530000	N	78.160000	W				http://data.biodiversitydata.nl/naturalis/specimen/L.4307850 http://data.biodiversitydata.nl/naturalis/specimen/L.4307849
Cremastosperma awaense Pirie	Romero-Castañeda		3369			VEN	30.000000	7.000000	1952.000000		Pirie, MD	2001.000000	f	f	Colombia	Nariño		Tumaco-El Diviso railroad, km 86	En el km 86 del Ferrocarril Tumaco-El Diviso	0.000000		0.000000					http://data.biodiversitydata.nl/naturalis/specimen/L.4307850 http://data.biodiversitydata.nl/naturalis/specimen/L.4307849
Cremastosperma awaense Pirie	Rubio		2181		et al.	MO	20.000000	9.000000	1991.000000		Pirie, MD	2001.000000	f	f	Ecuador	Carchi	Tulcán	Tulcán		0.530000	N	78.200000	W				http://data.biodiversitydata.nl/naturalis/specimen/L.4307850 http://data.biodiversitydata.nl/naturalis/specimen/L.4307849
Cremastosperma awaense Pirie	Tipaz		1428		et al.	U	19.000000	6.000000	1992.000000		Pirie, MD	2001.000000	f	f	Ecuador	Carchi	Tulcán	Reserva Etnica Awá, sector Sabalera	Parroquia Tobar Donoso. Reserva Indigena Awá. Sector Sabalera. Noreste Casa Comunal	1.000000	N	78.240000	W				http://data.biodiversitydata.nl/naturalis/specimen/L.4307850 http://data.biodiversitydata.nl/naturalis/specimen/L.4307849
Cremastosperma awaense Pirie	Tipaz		1718		et al.	U	17.000000	8.000000	1992.000000		Pirie, MD	2001.000000	f	f	Ecuador	Carchi	Tulcán	Reserva Etnica Awá	Parroquia Tobar Donoso. Reserva Indígena Awá. Centro El Baboso	0.530000	N	78.250000	W				http://data.biodiversitydata.nl/naturalis/specimen/L.4307850 http://data.biodiversitydata.nl/naturalis/specimen/L.4307849
Cremastosperma awaense Pirie	Tipaz		1912		et al.	U	17.000000	8.000000	1992.000000		Pirie, MD	2001.000000	f	f	Ecuador	Carchi	Tulcán	Reserva Etnica Awá	Parroquia Tobar Donoso. Reserva Indígena Awá. Centro El Baboso	0.530000	N	78.250000	W				http://data.biodiversitydata.nl/naturalis/specimen/L.4307850 http://data.biodiversitydata.nl/naturalis/specimen/L.4307849
Cremastosperma awaense Pirie	Tirado		591		et al.	MO,US	23.000000	10.000000	1993.000000		Pirie, MD	2001.000000	f	f	Ecuador	Esmeraldas	Eloy Elfaro	Eloy Elfaro		0.490000	N	78.450000	W				http://data.biodiversitydata.nl/naturalis/specimen/L.4307850 http://data.biodiversitydata.nl/naturalis/specimen/L.4307849
Cremastosperma awaense Pirie	Tirado		1083		et al.	U	17.000000	7.000000	1994.000000		Pirie, MD	2001.000000	f	f	Ecuador	Esmeraldas	Eloy Elfaro	Río Santiago	Esmeraldas: Eloy Alfaro. Reserva Ecologica Cotacachi Cayapas. Rio Santiago. Angostura.	0.490000	S	78.540000	W				http://data.biodiversitydata.nl/naturalis/specimen/L.4307850 http://data.biodiversitydata.nl/naturalis/specimen/L.4307849
Cremastosperma awaense Pirie	Van der Werff		12045		et al.	QCNE,U	26.000000	6.000000	1991.000000		Pirie, MD	2001.000000	f	f	Ecuador	Carchi		Lita-Alto Tambo Road, c. 20 km past Lita	Border area between Prov. Carchi and Esmeraldas, c. 20 km past Lita on Lita - Alto Tambo Road	0.550000	N	78.300000	W				http://data.biodiversitydata.nl/naturalis/specimen/L.4307850 http://data.biodiversitydata.nl/naturalis/specimen/L.4307849
Cremastosperma brachypodum Pirie & Chatrou	Woytkowski		7128			GH,MO,UC,US	3.000000	3.000000	1962.000000		Pirie, MD	2017.000000	b	f	Peru	San Martín	Huinguillo	Huinguillo	Huinguillo.	7.203960	S	76.405120	W				http://data.biodiversitydata.nl/naturalis/specimen/L.4307850 http://data.biodiversitydata.nl/naturalis/specimen/L.4307849
Cremastosperma brevipes (DC.) R.E.Fr.	Barrier		5166			CAY,L,P,U	3.000000	12.000000	1985.000000		Pirie, MD	2001.000000	f	f	French Guiana		Cayenne	Rivière Arataye, Saut Pararé	Fleuve Approuague, Riv. Arataye, Sauts Pararé	4.020000	N	52.420000	W				http://data.biodiversitydata.nl/naturalis/specimen/L.4307850 http://data.biodiversitydata.nl/naturalis/specimen/L.4307849
Cremastosperma brevipes (DC.) R.E.Fr.	Boom		10812			CAY,NY,U	11.000000	9.000000	1994.000000		Pirie, MD	2001.000000	f	f	French Guiana		Saint-Laurent-du-Maroni	Saül, Mont Galbao	Saül and vicinity: Mont Galbao, NW peak	3.360000	N	53.160000	W				http://data.biodiversitydata.nl/naturalis/specimen/L.4307850 http://data.biodiversitydata.nl/naturalis/specimen/L.4307849
Cremastosperma brevipes (DC.) R.E.Fr.	Cremers		15331			U	9.000000	9.000000	1997.000000		Pirie, MD	2001.000000	f	f	French Guiana		Cayenne	Mont Inéri	Mont Inéri - Bassin de l'Approuague	4.220000	N	52.100000	W				http://data.biodiversitydata.nl/naturalis/specimen/L.4307850 http://data.biodiversitydata.nl/naturalis/specimen/L.4307849
Cremastosperma brevipes (DC.) R.E.Fr.	Feuillet		10239		et al.	U	17.000000	6.000000	1988.000000		Pirie, MD	2001.000000	i	f	French Guiana		Cayenne	Régina, Montagne Tortue	Regina region: Mt. Tortue, 11 km WNW of Approuague river, at the end of the road	4.180000	N	52.220000	W				http://data.biodiversitydata.nl/naturalis/specimen/L.4307850 http://data.biodiversitydata.nl/naturalis/specimen/L.4307849
Cremastosperma brevipes (DC.) R.E.Fr.	Feuillet		10337		et al.	U	20.000000	6.000000	1988.000000		Pirie, MD	2001.000000	f	f	French Guiana		Cayenne	Régina, Montagne Tortue	Regina region: Mt. Tortue: 11 km WNW of Approuague river; near the road. Trail on slope on opposite side	4.180000	N	52.220000	W				http://data.biodiversitydata.nl/naturalis/specimen/L.4307850 http://data.biodiversitydata.nl/naturalis/specimen/L.4307849
Cremastosperma brevipes (DC.) R.E.Fr.	Forget		305			CAY	3.000000	8.000000	1984.000000		Pirie, MD	2001.000000	f	f	French Guiana		Cayenne	Rivière Arataye, Saut Pararé	Arataye Saut Pararé	0.000000		0.000000					http://data.biodiversitydata.nl/naturalis/specimen/L.4307850 http://data.biodiversitydata.nl/naturalis/specimen/L.4307849
Cremastosperma brevipes (DC.) R.E.Fr.	De Granville		390			CAY,P,U	18.000000	4.000000	1970.000000		Pirie, MD	2001.000000	s		French Guiana		Cayenne	Saut Taïnoua, Rivière Yaroupi	Forêt sur la rive gauche du Yarupi (affluent de l'Oyapock) à 6 km en aval de Saut Taïnoua	0.000000		0.000000					http://data.biodiversitydata.nl/naturalis/specimen/L.4307850 http://data.biodiversitydata.nl/naturalis/specimen/L.4307849
Cremastosperma brevipes (DC.) R.E.Fr.	De Granville	B	5186			CAY,P,U	26.000000	9.000000	1974.000000		Pirie, MD	2001.000000	f	f	French Guiana		Saint-Laurent-du-Maroni	Saül, Crique Piquant	Saül: Tracé Montagne Galbao, Crique Piquant	0.000000		0.000000					http://data.biodiversitydata.nl/naturalis/specimen/L.4307850 http://data.biodiversitydata.nl/naturalis/specimen/L.4307849
Cremastosperma brevipes (DC.) R.E.Fr.	De Granville		5670			CAY,U	1.000000	10.000000	1983.000000		Pirie, MD	2001.000000	s		French Guiana		Cayenne	Rivière Arataye, Saut Pararé	Riv. Arataye, Saut Pararé, Station Museum. Arbre nr. F. 5897	0.000000		0.000000					http://data.biodiversitydata.nl/naturalis/specimen/L.4307850 http://data.biodiversitydata.nl/naturalis/specimen/L.4307849
Cremastosperma brevipes (DC.) R.E.Fr.	De Granville		5672			CAY	1.000000	10.000000	1983.000000		Pirie, MD	2001.000000	s		French Guiana		Cayenne	Rivière Arataye, Saut Pararé	Riv. Arataye, Saut Pararé, Station Museum. Arbre nr. F.5899	0.000000		0.000000					http://data.biodiversitydata.nl/naturalis/specimen/L.4307850 http://data.biodiversitydata.nl/naturalis/specimen/L.4307849
Cremastosperma brevipes (DC.) R.E.Fr.	De Granville		7555			CAY,U	16.000000	8.000000	1985.000000		Pirie, MD	2001.000000	i	f	French Guiana		Saint-Laurent-du-Maroni	Bellevue de l'Inini	Montagne Bellevue de l'Inini. Extremite S-W versant N-W	0.000000		0.000000					http://data.biodiversitydata.nl/naturalis/specimen/L.4307850 http://data.biodiversitydata.nl/naturalis/specimen/L.4307849
Cremastosperma brevipes (DC.) R.E.Fr.	De Granville		7672		et al.	CAY,G,L,U	20.000000	8.000000	1985.000000		Pirie, MD	2001.000000	i	f	French Guiana		Saint-Laurent-du-Maroni	Bellevue de l'Inini	Montagne Bellevue de l'Inini. Zone centrale. Versant au vent, proximité du sommet	0.000000		0.000000					http://data.biodiversitydata.nl/naturalis/specimen/L.4307850 http://data.biodiversitydata.nl/naturalis/specimen/L.4307849
Cremastosperma brevipes (DC.) R.E.Fr.	De Granville		7799		et al.	CAY	24.000000	8.000000	1985.000000		Pirie, MD	2001.000000	s		French Guiana		Saint-Laurent-du-Maroni	Bellevue de l'Inini	Montagne Bellevue de l'Inini	0.000000		0.000000					http://data.biodiversitydata.nl/naturalis/specimen/L.4307850 http://data.biodiversitydata.nl/naturalis/specimen/L.4307849
Cremastosperma brevipes (DC.) R.E.Fr.	De Granville		8714		et al.	CAY	15.000000	1.000000	1986.000000		Pirie, MD	2001.000000	i	f	French Guiana		Saint-Laurent-du-Maroni	Saül, Mont Galbao	Mont Galbao. Secteur Est	3.360000	N	53.170000	W				http://data.biodiversitydata.nl/naturalis/specimen/L.4307850 http://data.biodiversitydata.nl/naturalis/specimen/L.4307849
Cremastosperma brevipes (DC.) R.E.Fr.	De Granville		8876			CAY,P,U,US	21.000000	1.000000	1986.000000		Pirie, MD	2001.000000	i	f	French Guiana		Saint-Laurent-du-Maroni	Saül, Mont Galbao	Mont Galbao. Secteur Est	3.360000	N	53.170000	W				http://data.biodiversitydata.nl/naturalis/specimen/L.4307850 http://data.biodiversitydata.nl/naturalis/specimen/L.4307849
Cremastosperma brevipes (DC.) R.E.Fr.	Grenand		1509			CAY,U	21.000000	9.000000	1977.000000		Pirie, MD	2001.000000	s		French Guiana		Cayenne	Trois Sauts	Trois Sauts, Kalakwa, haut Oyapock	0.000000		0.000000					http://data.biodiversitydata.nl/naturalis/specimen/L.4307850 http://data.biodiversitydata.nl/naturalis/specimen/L.4307849
Cremastosperma brevipes (DC.) R.E.Fr.	Hequet		432			P,U	28.000000	7.000000	1997.000000		Pirie, MD	2001.000000			French Guiana		Cayenne	Approuague		4.280000	N	52.020000	W				http://data.biodiversitydata.nl/naturalis/specimen/L.4307850 http://data.biodiversitydata.nl/naturalis/specimen/L.4307849
Cremastosperma brevipes (DC.) R.E.Fr.	Irwin		47562		et al.	NY,U	17.000000	9.000000	1960.000000		Pirie, MD	2001.000000	f	f	French Guiana		Cayenne	Pedra Alice, River Oiapoque	Pedra Alice. Plants collected on a survey of Territorio Amapa, Brasil; Río Oiapoque	3.400000	N	52.010000	W				http://data.biodiversitydata.nl/naturalis/specimen/L.4307850 http://data.biodiversitydata.nl/naturalis/specimen/L.4307849
Cremastosperma brevipes (DC.) R.E.Fr.	Jacquemin		2349			CAY,P,U	25.000000	3.000000	1979.000000		Pirie, MD	2001.000000	f		French Guiana		Cayenne	Trois Sauts	Trois-Sauts	0.000000		0.000000					http://data.biodiversitydata.nl/naturalis/specimen/L.4307850 http://data.biodiversitydata.nl/naturalis/specimen/L.4307849
Cremastosperma brevipes (DC.) R.E.Fr.	Lescure		549			CAY	6.000000	3.000000	1975.000000		Pirie, MD	2001.000000	s		French Guiana		Cayenne	Trois Sauts-Crique Kalakwa	Trois Sauts-Crique Kalakwa	0.000000		0.000000					http://data.biodiversitydata.nl/naturalis/specimen/L.4307850 http://data.biodiversitydata.nl/naturalis/specimen/L.4307849
Cremastosperma brevipes (DC.) R.E.Fr.	Maas		8064		et al.	MO,U	9.000000	2.000000	1993.000000		Pirie, MD	2001.000000	f		French Guiana		Saint-Laurent-du-Maroni	Route de Bélizon, Les Eaux Claires-Saül	Route de Belizon, entre Les Eaux Claires and Saül, S of Les Eaux Claires	3.370000	N	53.120000	W				http://data.biodiversitydata.nl/naturalis/specimen/L.4307850 http://data.biodiversitydata.nl/naturalis/specimen/L.4307849
Cremastosperma brevipes (DC.) R.E.Fr.	Maas		9328		et al.	U	22.000000	2.000000	2003.000000		Pirie, MD	2004.000000	f		French Guiana		Cayenne	Régina, Montagne Tortue	Bassin de ComtÚ, Montagnes Tortue, km 30 on Piste de BÚlizon (southeastern side road of Route Nationale 2: Cayenne-RÚgina), E side of road, same side as Mt. Tortue.	0.000000		0.000000					http://data.biodiversitydata.nl/naturalis/specimen/L.4307850 http://data.biodiversitydata.nl/naturalis/specimen/L.4307849
Cremastosperma brevipes (DC.) R.E.Fr.	Martin		s.n.			?,G,K	0.000000	0.000000	0.000000			0.000000	f	f	French Guiana			without precise locality		0.000000		0.000000					http://data.biodiversitydata.nl/naturalis/specimen/L.4307850 http://data.biodiversitydata.nl/naturalis/specimen/L.4307849
Cremastosperma brevipes (DC.) R.E.Fr.	Moretti		12			CAY	0.000000	0.000000	0.000000		Pirie, MD	2001.000000	f	f	French Guiana		Saint-Laurent-du-Maroni	Saül, Circuit Belvedère	Circuit Belvedere Saül	0.000000		0.000000					http://data.biodiversitydata.nl/naturalis/specimen/L.4307850 http://data.biodiversitydata.nl/naturalis/specimen/L.4307849
Cremastosperma brevipes (DC.) R.E.Fr.	Mori		8758		Bolten	U	13.000000	12.000000	1976.000000		Pirie, MD	2001.000000	f	f	French Guiana		Saint-Laurent-du-Maroni	Saül, Mont Galbao	Saül. Near the geographic center of the department of Guyane Francaise. At the base of Mont Galbao	0.000000		0.000000					http://data.biodiversitydata.nl/naturalis/specimen/L.4307850 http://data.biodiversitydata.nl/naturalis/specimen/L.4307849
Cremastosperma brevipes (DC.) R.E.Fr.	Mori		15079	a	et al.	CAY,U	14.000000	10.000000	1982.000000		Pirie, MD	2001.000000	f		French Guiana		Saint-Laurent-du-Maroni	Saül, Montagne La Fumée	Saül: Monts La Fumée	3.370000	N	53.120000	W				http://data.biodiversitydata.nl/naturalis/specimen/L.4307850 http://data.biodiversitydata.nl/naturalis/specimen/L.4307849
Cremastosperma brevipes (DC.) R.E.Fr.	Mori		15583		Pipoly	NY	11.000000	4.000000	1983.000000		Pirie, MD	2001.000000	f		French Guiana		Saint-Laurent-du-Maroni	Saül		3.370000	N	53.120000	W				http://data.biodiversitydata.nl/naturalis/specimen/L.4307850 http://data.biodiversitydata.nl/naturalis/specimen/L.4307849
Cremastosperma brevipes (DC.) R.E.Fr.	Mori		22721		et al.	CAY,P,U	31.000000	10.000000	1992.000000		Pirie, MD	2001.000000	f	f	French Guiana		Saint-Laurent-du-Maroni	Saül, Les Eaux Claires, Sentier Botanique	Saül. Vicinity of Eaux Claires, Sentier Botanique. Vicinity of Crique Tortue	3.370000	N	53.120000	W				http://data.biodiversitydata.nl/naturalis/specimen/L.4307850 http://data.biodiversitydata.nl/naturalis/specimen/L.4307849
Cremastosperma brevipes (DC.) R.E.Fr.	Mori		22744		et al.	NY	1.000000	11.000000	1992.000000		Pirie, MD	2001.000000	f	f	French Guiana		Saint-Laurent-du-Maroni	Saül		3.370000	N	53.120000	W				http://data.biodiversitydata.nl/naturalis/specimen/L.4307850 http://data.biodiversitydata.nl/naturalis/specimen/L.4307849
Cremastosperma brevipes (DC.) R.E.Fr.	Oldeman	T	19			NY,P,U	11.000000	7.000000	1968.000000		Pirie, MD	2001.000000	f	f	French Guiana		Cayenne	Saut Grand Canori	Fleuve, sur la rive gauche du Saut Grand Canori	0.000000		0.000000					http://data.biodiversitydata.nl/naturalis/specimen/L.4307850 http://data.biodiversitydata.nl/naturalis/specimen/L.4307849
Cremastosperma brevipes (DC.) R.E.Fr.	Oldeman	B	634			CAY,NY,P,U	12.000000	10.000000	1966.000000		Pirie, MD	2001.000000	f	f	French Guiana		Cayenne	Chantier Fourgassié, Orapu	Chantier Fourgassié, Orapu	0.000000		0.000000					http://data.biodiversitydata.nl/naturalis/specimen/L.4307850 http://data.biodiversitydata.nl/naturalis/specimen/L.4307849
Cremastosperma brevipes (DC.) R.E.Fr.	Oldeman	B	636			CAY,NY,P,U,US	12.000000	10.000000	1966.000000		Pirie, MD	2001.000000	f	f	French Guiana		Cayenne	Chantier Fourgassié, Orapu	Chantier Fourgassié, Orapu	0.000000		0.000000					http://data.biodiversitydata.nl/naturalis/specimen/L.4307850 http://data.biodiversitydata.nl/naturalis/specimen/L.4307849
Cremastosperma brevipes (DC.) R.E.Fr.	Oldeman	B	2165			CAY,L,U	24.000000	2.000000	1969.000000		Pirie, MD	2001.000000	f		French Guiana		Cayenne	Approuague, Crique Ipoucin	Approuague, sur la crique Ipoucin 2 km en amont du premier camp Salvat	0.000000		0.000000					http://data.biodiversitydata.nl/naturalis/specimen/L.4307850 http://data.biodiversitydata.nl/naturalis/specimen/L.4307849
Cremastosperma brevipes (DC.) R.E.Fr.	Prévost		2284		Sabatier	CAY,U	2.000000	5.000000	1987.000000		Pirie, MD	2001.000000	d		French Guiana		Cayenne	Crique Cacao	Crique Cacao - Bassin de la Haute-Camopi	2.200000	N	53.120000	W				http://data.biodiversitydata.nl/naturalis/specimen/L.4307850 http://data.biodiversitydata.nl/naturalis/specimen/L.4307849
Cremastosperma brevipes (DC.) R.E.Fr.	Prévost		2310		Sabatier	U	4.000000	5.000000	1987.000000		Pirie, MD	2001.000000	d	f	French Guiana		Cayenne	Crique Cacao	Crique Cacao, Bassin de la Haut-Camopi	2.200000	N	53.120000	W				http://data.biodiversitydata.nl/naturalis/specimen/L.4307850 http://data.biodiversitydata.nl/naturalis/specimen/L.4307849
Cremastosperma brevipes (DC.) R.E.Fr.	Prévost		3446			NY,U	21.000000	2.000000	1998.000000		Pirie, MD	2001.000000	f		French Guiana		Cayenne	Montagne de Kaw	Kaw Mt	4.330000	N	52.100000	W				http://data.biodiversitydata.nl/naturalis/specimen/L.4307850 http://data.biodiversitydata.nl/naturalis/specimen/L.4307849
Cremastosperma brevipes (DC.) R.E.Fr.	Riera		668			CAY,NY,P,U	28.000000	7.000000	1984.000000		Pirie, MD	2001.000000	f	f	French Guiana		Cayenne	Rivière Arataye, Saut Pararé	Fleuve Arataye, Saut Pararé	0.000000		0.000000					http://data.biodiversitydata.nl/naturalis/specimen/L.4307850 http://data.biodiversitydata.nl/naturalis/specimen/L.4307849
Cremastosperma brevipes (DC.) R.E.Fr.	Riera		685			CAY,P,U	3.000000	8.000000	1984.000000		Pirie, MD	2001.000000	f	f	French Guiana		Cayenne	Rivière Arataye, Saut Pararé	Fleuve Arataye. Saut Pararé	0.000000		0.000000					http://data.biodiversitydata.nl/naturalis/specimen/L.4307850 http://data.biodiversitydata.nl/naturalis/specimen/L.4307849
Cremastosperma brevipes (DC.) R.E.Fr.	Riera		1564			P	8.000000	10.000000	1992.000000		Pirie, MD	2001.000000	f	f	French Guiana		Cayenne	Les Nouragues	Station les Nouragues-Bassin de l'Arataye. Layon M 1740	4.030000	N	52.420000	W				http://data.biodiversitydata.nl/naturalis/specimen/L.4307850 http://data.biodiversitydata.nl/naturalis/specimen/L.4307849
Cremastosperma brevipes (DC.) R.E.Fr.	Sabatier		486			CAY	23.000000	9.000000	1983.000000		Pirie, MD	2001.000000	s		French Guiana		Cayenne	Rivière Arataye, Saut Pararé	Foret Ió Arataye Saut Pararé. Pied nó F 6767	0.000000		0.000000					http://data.biodiversitydata.nl/naturalis/specimen/L.4307850 http://data.biodiversitydata.nl/naturalis/specimen/L.4307849
Cremastosperma brevipes (DC.) R.E.Fr.	Sabatier		1486			CAY	17.000000	10.000000	1986.000000		Pirie, MD	2001.000000	f	f	French Guiana		Cayenne	Les Nouragues	Station de Nouragues-Bassin de l'Arataye. Arbre sans numéro	4.030000	N	52.420000	W				http://data.biodiversitydata.nl/naturalis/specimen/L.4307850 http://data.biodiversitydata.nl/naturalis/specimen/L.4307849
Cremastosperma brevipes (DC.) R.E.Fr.	Sastre		5670			CAY,P,U	15.000000	8.000000	1977.000000		Pirie, MD	2001.000000	f	f	French Guiana		Cayenne	Rivière Arataye, Saut Pararé	Fleuve Approuague, Riviere Arataye, Saut Pararé	0.000000		0.000000					http://data.biodiversitydata.nl/naturalis/specimen/L.4307850 http://data.biodiversitydata.nl/naturalis/specimen/L.4307849
Cremastosperma brevipes (DC.) R.E.Fr.	Sastre		5771			CAY,NY,P,U	26.000000	8.000000	1977.000000		Pirie, MD	2001.000000	f	f	French Guiana		Cayenne	Rivière Arataye, Saut Pararé	Fleuve Approuague, Riviere Arataye, Saut Pararé	0.000000		0.000000					http://data.biodiversitydata.nl/naturalis/specimen/L.4307850 http://data.biodiversitydata.nl/naturalis/specimen/L.4307849
Cremastosperma brevipes (DC.) R.E.Fr.	Scharf		76			U	0.000000	10.000000	2001.000000		Pirie, MD	2002.000000			French Guiana		Cayenne	Les Nouragues, basin of River Approuague	French Guiana: arrondissement Cayenne, canton Approuague-Kaw, Station Nouragues, Grand Plateau, quadrant M1870	4.045700	N	52.403870	W				http://data.biodiversitydata.nl/naturalis/specimen/L.4307850 http://data.biodiversitydata.nl/naturalis/specimen/L.4307849
Cremastosperma brevipes (DC.) R.E.Fr.	Scharf		77			U	0.000000	10.000000	2001.000000		Pirie, MD	2002.000000			French Guiana		Cayenne	Les Nouragues, basin of River Approuague	French Guiana: arrondissement Cayenne, canton Approuague-Kaw, Station Nouragues, Grand Plateau, quadrant M1870	4.045700	N	52.403870	W				http://data.biodiversitydata.nl/naturalis/specimen/L.4307850 http://data.biodiversitydata.nl/naturalis/specimen/L.4307849
Cremastosperma brevipes (DC.) R.E.Fr.	Scharf		78			U	0.000000	10.000000	2001.000000		Pirie, MD	2002.000000			French Guiana		Cayenne	Les Nouragues, basin of River Approuague	French Guiana: arrondissement Cayenne, canton Approuague-Kaw, Station Nouragues, Grand Plateau, quadrant M1870	4.045700	N	52.403870	W				http://data.biodiversitydata.nl/naturalis/specimen/L.4307850 http://data.biodiversitydata.nl/naturalis/specimen/L.4307849
Cremastosperma brevipes (DC.) R.E.Fr.	Tostain		33			CAY	12.000000	9.000000	1988.000000		Pirie, MD	2001.000000	f	f	French Guiana		Cayenne	Les Nouragues	Les Nouragues, en k-XVIII	4.050000	N	52.400000	W				http://data.biodiversitydata.nl/naturalis/specimen/L.4307850 http://data.biodiversitydata.nl/naturalis/specimen/L.4307849
Cremastosperma brevipes (DC.) R.E.Fr.	Villiers		2639			CAY	22.000000	11.000000	1985.000000		Pirie, MD	2001.000000	s		French Guiana		Cayenne	Rivière Arataye, Saut Pararé	Saut Pararé, riv. Arataye affluent Approuague, 70 km SW Regina. Parcelle I	4.020000	N	52.420000	W				http://data.biodiversitydata.nl/naturalis/specimen/L.4307850 http://data.biodiversitydata.nl/naturalis/specimen/L.4307849
Cremastosperma brevipes (DC.) R.E.Fr.	Wallnöfer		13477			P,U	10.000000	11.000000	1997.000000		Pirie, MD	2001.000000			French Guiana		Saint-Laurent-du-Maroni	Saül, Mont Galbao	French Guiana, Inini, Saul and vicinity, Mont Galbao W-WSW of Saul, upper course of the Mana River (on N slope of Mont Galbao)	3.371500	N	53.164500	W				http://data.biodiversitydata.nl/naturalis/specimen/L.4307850 http://data.biodiversitydata.nl/naturalis/specimen/L.4307849
Cremastosperma brevipes (DC.) R.E.Fr.	Wallnöfer		13499		et al.	P,U	12.000000	11.000000	1997.000000		Pirie, MD	2001.000000			French Guiana		Saint-Laurent-du-Maroni	Saül, Mont Galbao	Galbao Mt	3.364800	N	53.172900	W				http://data.biodiversitydata.nl/naturalis/specimen/L.4307850 http://data.biodiversitydata.nl/naturalis/specimen/L.4307849
Cremastosperma brevipes (DC.) R.E.Fr.	Ek		1615		Van der Riet & Hartmann	U	0.000000	0.000000	0.000000		Maas, PJM	0.000000	Y	Y	French Guiana		Cayenne	Trésor Reserve, Creek 4, middle part	Trésor Reserve, Creek 4, middle part.	4.350000	N	52.160000	W			m	http://data.biodiversitydata.nl/naturalis/specimen/L.4307850 http://data.biodiversitydata.nl/naturalis/specimen/L.4307849
Cremastosperma brevipes (DC.) R.E.Fr.	De Granville		10176			CAY,P,U,US	29.000000	11.000000	1987.000000		Maas, PJM	1995.000000			French Guiana		Cayenne	Piste de Saint-Elie	Piste deSaint-Elie	5.200000	N	53.000000	W			m	http://data.biodiversitydata.nl/naturalis/specimen/L.4307850 http://data.biodiversitydata.nl/naturalis/specimen/L.4307849
Cremastosperma brevipes (DC.) R.E.Fr.	De Granville	B	5168			P	26.000000	9.000000	1974.000000			0.000000			French Guiana		Saint-Laurent-du-Maroni	Saül, Crique Piquant		0.000000		0.000000					http://data.biodiversitydata.nl/naturalis/specimen/L.4307850 http://data.biodiversitydata.nl/naturalis/specimen/L.4307849
Cremastosperma brevipes (DC.) R.E.Fr.	Munzinger		1818		Heuret	P	28.000000	8.000000	2003.000000		Munzinger, J; Heuret, P	2003.000000			French Guiana		Saint-Laurent-du-Maroni	Saül, Piste de Galbao	Saül Piste de Galbao	4.368900	N	54.162500	W				http://data.biodiversitydata.nl/naturalis/specimen/L.4307850 http://data.biodiversitydata.nl/naturalis/specimen/L.4307849
Cremastosperma bullatum Pirie	Jaramillo		942		et al.	MO,U	20.000000	1.000000	1996.000000		Pirie, MD	2001.000000	f	f	Peru	Amazonas	Bagua	Bagua, Yamayakat		4.550000	S	78.190000	W				http://data.biodiversitydata.nl/naturalis/specimen/L.4307850 http://data.biodiversitydata.nl/naturalis/specimen/L.4307849
Cremastosperma bullatum Pirie	Jaramillo		972		et al.	HUT,MO,U	25.000000	1.000000	1996.000000		Pirie, MD	2001.000000	f	f	Peru	Amazonas	Bagua	Bagua, Yamayakat		4.550000	S	78.190000	W				http://data.biodiversitydata.nl/naturalis/specimen/L.4307850 http://data.biodiversitydata.nl/naturalis/specimen/L.4307849
Cremastosperma bullatum Pirie	Pirie		66		Zapata & Apanu	HAO,U,USM	22.000000	11.000000	2003.000000		Pirie, MD	2004.000000	s		Peru	Amazonas	Bagua	Bagua, Yamayakat, trail to Putuim	District Imaza, community Yamayakat, trail to Putuim	5.030900	S	78.205800	W				http://data.biodiversitydata.nl/naturalis/specimen/L.4307850 http://data.biodiversitydata.nl/naturalis/specimen/L.4307849
Cremastosperma bullatum Pirie	Pirie		68		Zapata & Apanu	HAO,U,USM	22.000000	11.000000	2003.000000		Pirie, MD	2004.000000	f	f	Peru	Amazonas	Bagua	Bagua, Yamayakat, trail to Putuim	District Imaza, community Yamayakat, trail to Putuim	5.030900	S	78.205800	W				http://data.biodiversitydata.nl/naturalis/specimen/L.4307850 http://data.biodiversitydata.nl/naturalis/specimen/L.4307849
Cremastosperma bullatum Pirie	Pirie		71		Zapata & Apanu	AAU,AMAZ,CUZ,F,HAO,HUT,K,MO,N/A,NY,U,U,US,USM,WU	22.000000	11.000000	2003.000000		Pirie, MD	2004.000000	f		Peru	Amazonas	Bagua	Bagua, Yamayakat, trail to Putuim	District Imaza, community Yamayakat, trail to Putuim	5.025500	S	78.210600	W				http://data.biodiversitydata.nl/naturalis/specimen/L.4307850 http://data.biodiversitydata.nl/naturalis/specimen/L.4307849
Cremastosperma bullatum Pirie	Pirie		94		Van Velzen & Botermans	AMAZ,CUZ,HAO,HUT,MO,U,USM	25.000000	11.000000	2003.000000		Pirie, MD	2004.000000	f		Peru	Amazonas	Bagua	Bagua, Putuim	District Imaza, community Putuim, path leading west along Quebrada Shimutaz	5.014400	S	78.224300	W				http://data.biodiversitydata.nl/naturalis/specimen/L.4307850 http://data.biodiversitydata.nl/naturalis/specimen/L.4307849
Cremastosperma bullatum Pirie	E. Rodríguez		1152		et al.	U	20.000000	6.000000	1996.000000		Pirie, MD	2001.000000	f	f	Peru	Amazonas	Bagua	Bagua, Putuim	District Imaza, community Aguaruna de Putuim	4.550000	S	78.190000	W				http://data.biodiversitydata.nl/naturalis/specimen/L.4307850 http://data.biodiversitydata.nl/naturalis/specimen/L.4307849
Cremastosperma bullatum Pirie	Vásquez		24891		et al.	U	15.000000	11.000000	1997.000000		Pirie, MD	2001.000000	f	f	Peru	Amazonas	Bagua	Bagua, Yamayakat	District Imaza, community Yamayakat	5.030000	S	78.200000	W				http://data.biodiversitydata.nl/naturalis/specimen/L.4307850 http://data.biodiversitydata.nl/naturalis/specimen/L.4307849
Cremastosperma bullatum Pirie	Wisum		446		Kajekai	US	1.000000	6.000000	2006.000000		Pirie, MD	2017.000000	f	f	Ecuador	Morona-Santiago	Tiwintza	Región de la Cordillera del Cóndor	Región de la Cordillera del Cóndor. Centro Shuar Chimius	3.051300	S	78.042300	W				http://data.biodiversitydata.nl/naturalis/specimen/L.4307850 http://data.biodiversitydata.nl/naturalis/specimen/L.4307849
Cremastosperma cauliflorum R.E.Fr.	Aulestia		3238		Omehuat	QCNE	18.000000	1.000000	1995.000000		Pirie, MD	2001.000000	f		Ecuador	Napo	Aguarico	Reserva Etnica Huaorani	Aguarico, Reserva Etnica Huorani. Carretera y oleoducto de Maxus. Area SPF	0.590000	S	76.120000	W				http://data.biodiversitydata.nl/naturalis/specimen/L.4307850 http://data.biodiversitydata.nl/naturalis/specimen/L.4307849
Cremastosperma cauliflorum R.E.Fr.	Aulestia		3395		Mipo	U	11.000000	2.000000	1995.000000		Pirie, MD	2001.000000			Ecuador	Napo	Aguarico	Reserva Etnica Huaorani	Reserva Etnica Huaorani	1.040000	S	76.120000	W				http://data.biodiversitydata.nl/naturalis/specimen/L.4307850 http://data.biodiversitydata.nl/naturalis/specimen/L.4307849
Cremastosperma cauliflorum R.E.Fr.	Ayala Flores		15		et al.	U	15.000000	1.000000	1986.000000		Pirie, MD	2001.000000	f	f	Peru	Loreto	Maynas	Allpahuayo, near Iquitos	Alpahuyao.-Iquitos	0.000000		0.000000					http://data.biodiversitydata.nl/naturalis/specimen/L.4307850 http://data.biodiversitydata.nl/naturalis/specimen/L.4307849
Cremastosperma cauliflorum R.E.Fr.	Brandbyge		31854		Asanza; et al.	AAU,U	14.000000	6.000000	1980.000000		Pirie, MD	2001.000000	f	f	Ecuador	Morona-Santiago	Taisha	Taisha	Morona-Santiago. Taisha. About 5 km N-NW of the military camp	2.230000	S	77.300000	W				http://data.biodiversitydata.nl/naturalis/specimen/L.4307850 http://data.biodiversitydata.nl/naturalis/specimen/L.4307849
Cremastosperma cauliflorum R.E.Fr.	Brandbyge		32225		Asanza; et al.	AAU,U	22.000000	6.000000	1980.000000		Pirie, MD	2001.000000	f	f	Ecuador	Morona-Santiago	Taisha	Taisha	Morona-Santiago: Taisha. 5 km E of the military camp	2.230000	S	77.300000	W				http://data.biodiversitydata.nl/naturalis/specimen/L.4307850 http://data.biodiversitydata.nl/naturalis/specimen/L.4307849
Cremastosperma cauliflorum R.E.Fr.	Brandbyge		33503		Asanza; et al.	AAU,MO,NY,U	13.000000	8.000000	1981.000000		Pirie, MD	2001.000000	f	f	Ecuador	Napo		Río Wai si ayá	Río Wai si ay . 1.5-2 km upriver from the outlet in Río Aguarico	0.150000	S	76.210000	W				http://data.biodiversitydata.nl/naturalis/specimen/L.4307850 http://data.biodiversitydata.nl/naturalis/specimen/L.4307849
Cremastosperma cauliflorum R.E.Fr.	Cazalet		7528		et al.	B,K,NY,S,US	26.000000	1.000000	1962.000000		Pirie, MD	2001.000000	f		Ecuador	Morona-Santiago	Taisha	Taisha	Santiago-Zamora. Taisha	2.230000	S	77.300000	W				http://data.biodiversitydata.nl/naturalis/specimen/L.4307850 http://data.biodiversitydata.nl/naturalis/specimen/L.4307849
Cremastosperma cauliflorum R.E.Fr.	Chatrou		224		Oosterhof & Daza	MOL,U	31.000000	12.000000	1998.000000		Pirie, MD	2001.000000			Peru	Loreto	Maynas	Yanamono Explorama Reserve	Explorama tourist camp on Quebrada Yanamono, affluent of Río Amazonas, 60 km northeast of Iquitos	3.270000	S	72.510000	W				http://data.biodiversitydata.nl/naturalis/specimen/L.4307850 http://data.biodiversitydata.nl/naturalis/specimen/L.4307849
Cremastosperma cauliflorum R.E.Fr.	Chatrou		233		Oosterhof & Daza	L,MOL	2.000000	1.000000	1999.000000		Pirie, MD	2001.000000			Peru	Loreto	Maynas	Allpahuayo-IIAP	Allpahuayo, research locality of Instituto de Investigaciones de la Amazonía Peruana (IIAP), 20.5 km southwest of Iquitos	3.500000	S	73.250000	W				http://data.biodiversitydata.nl/naturalis/specimen/L.4307850 http://data.biodiversitydata.nl/naturalis/specimen/L.4307849
Cremastosperma cauliflorum R.E.Fr.	Chatrou		238		Oosterhof & Daza	MOL	2.000000	1.000000	1999.000000		Pirie, MD	2001.000000			Peru	Loreto	Maynas	Allpahuayo-IIAP	Allpahuayo, research locality of Instituto de Investigaciones de la Amazonía Peruana (IIAP), 20.5 km southwest of Iquitos	3.500000	S	73.250000	W				http://data.biodiversitydata.nl/naturalis/specimen/L.4307850 http://data.biodiversitydata.nl/naturalis/specimen/L.4307849
Cremastosperma cauliflorum R.E.Fr.	Cheta	6/	173			K	8.000000	8.000000	1985.000000		Pirie, MD	2001.000000	f	f	Peru	Loreto	Requena	Prov. Requena (locality unknown)		4.500000	S	73.450000	W				http://data.biodiversitydata.nl/naturalis/specimen/L.4307850 http://data.biodiversitydata.nl/naturalis/specimen/L.4307849
Cremastosperma cauliflorum R.E.Fr.	Cid Ferreira		5262		et al.	NY	26.000000	8.000000	1984.000000		Pirie, MD	2001.000000	f		Brazil	Amazonas	Boca do Acre	Mun. Canamarí, 18 km from Cruzeiro do Sul	Divisa dos Estados Acre e Amazonas. Estrada para Canamarí 18 km de Cruziero do Sul, Mun. Canamarí	0.000000		0.000000					http://data.biodiversitydata.nl/naturalis/specimen/L.4307850 http://data.biodiversitydata.nl/naturalis/specimen/L.4307849
Cremastosperma cauliflorum R.E.Fr.	Cid Ferreira		10019		et al.	NY	12.000000	10.000000	1989.000000		Pirie, MD	2001.000000	f		Brazil	Acre	Mancio Lima	Mun. Mancio Lima, Rio Moa	Mun. Mancio Lima. Margem direita ao alto Rio Moa. Serra do Divisor entre o lugar Pedernal-Fazenda Boa Vista	7.250000	S	73.380000	W				http://data.biodiversitydata.nl/naturalis/specimen/L.4307850 http://data.biodiversitydata.nl/naturalis/specimen/L.4307849
Cremastosperma cauliflorum R.E.Fr.	CID-JH	6	235			USM	8.000000	8.000000	1985.000000		Pirie, MD	2003.000000	f	f	Peru	Loreto	Requena	Prov. Requena (locality unknown)		0.000000		0.000000					http://data.biodiversitydata.nl/naturalis/specimen/L.4307850 http://data.biodiversitydata.nl/naturalis/specimen/L.4307849
Cremastosperma cauliflorum R.E.Fr.	Croat		18494			F,L,WAG	26.000000	7.000000	1972.000000		Pirie, MD	2001.000000	f	f	Peru	Loreto	Maynas	Yanamono Explorama Reserve	14 km s.w. of Iquitos	3.500000	S	73.250000	W				http://data.biodiversitydata.nl/naturalis/specimen/L.4307850 http://data.biodiversitydata.nl/naturalis/specimen/L.4307849
Cremastosperma cauliflorum R.E.Fr.	Cuatrecasas		10726			COL,F,S	22.000000	11.000000	1940.000000		Pirie, MD	2001.000000	f	f	Colombia	Putamayo		Río Putumayo	selva higrófila del Río Putumayo; Puerto Porvenir, arriba de Puerto Ospina, hacia la Loma	0.000000		0.000000					http://data.biodiversitydata.nl/naturalis/specimen/L.4307850 http://data.biodiversitydata.nl/naturalis/specimen/L.4307849
Cremastosperma cauliflorum R.E.Fr.	Cuatrecasas		11125			COL,F,NY,US	16.000000	12.000000	1940.000000		Pirie, MD	2001.000000	f		Colombia	Putamayo		Río San Miguel	selva higrófila del Río San Miguel, en el afluente izquierda Quebrada de la Hormiga	0.000000		0.000000					http://data.biodiversitydata.nl/naturalis/specimen/L.4307850 http://data.biodiversitydata.nl/naturalis/specimen/L.4307849
Cremastosperma cauliflorum R.E.Fr.	Dávila		1958		et al.	L	21.000000	8.000000	2005.000000		Pirie, MD	2017.000000	f	f	Peru	Loreto	Requena	Prov. Requena (locality unknown)		7.121600	S	73.525800	W				http://data.biodiversitydata.nl/naturalis/specimen/L.4307850 http://data.biodiversitydata.nl/naturalis/specimen/L.4307849
Cremastosperma cauliflorum R.E.Fr.	Dávila		2784		et al.	L	26.000000	8.000000	2006.000000		Pirie, MD	2017.000000	f	f	Peru	Loreto	Maynas	Prov. Maynas, NW of Zona Protectado Pucacuro		2.081300	S	75.085800	W				http://data.biodiversitydata.nl/naturalis/specimen/L.4307850 http://data.biodiversitydata.nl/naturalis/specimen/L.4307849
Cremastosperma cauliflorum R.E.Fr.	C. Díaz		1229		Jaramillo	F,MO,U	27.000000	6.000000	1979.000000		Pirie, MD	2001.000000	f	f	Peru	Loreto	Loreto	Nauta-Iquitos road	Via Nauta-Iquitos, trocha lateral izquierda a 3 km de Nauta	4.300000	S	73.320000	W				http://data.biodiversitydata.nl/naturalis/specimen/L.4307850 http://data.biodiversitydata.nl/naturalis/specimen/L.4307849
Cremastosperma cauliflorum R.E.Fr.	Espinoza		399		Coba	MO,U	1.000000	10.000000	1990.000000		Pirie, MD	2001.000000	f	f	Ecuador	Pastaza	Pastaza	Pozo petrolero 'Danta 2' de UNOCAL	Pozo petrolero 'Danta 2' de UNOCAL. 50 km al sur-sureste de Curaray	1.470000	S	76.480000	W				http://data.biodiversitydata.nl/naturalis/specimen/L.4307850 http://data.biodiversitydata.nl/naturalis/specimen/L.4307849
Cremastosperma cauliflorum R.E.Fr.	Fróes		23962			S	24.000000	1.000000	1949.000000		Pirie, MD	2001.000000	f		Brazil	Amazonas		Camatian	Camatian	0.000000		0.000000					http://data.biodiversitydata.nl/naturalis/specimen/L.4307850 http://data.biodiversitydata.nl/naturalis/specimen/L.4307849
Cremastosperma cauliflorum R.E.Fr.	Gentry		29126		et al.	MO,NY,U	27.000000	7.000000	1980.000000		Pirie, MD	2001.000000	f	f	Peru	Loreto	Maynas	Yanamono Explorama Reserve	Yanamono, Explorama Tourist Camp on Río Amazonas between Indiana and mouth of Río Napo	3.280000	S	72.480000	W				http://data.biodiversitydata.nl/naturalis/specimen/L.4307850 http://data.biodiversitydata.nl/naturalis/specimen/L.4307849
Cremastosperma cauliflorum R.E.Fr.	Gentry		37169		et al.	MO,NY,U,USM	25.000000	6.000000	1982.000000		Pirie, MD	2001.000000	f	f	Peru	Loreto	Maynas	Yanamono Explorama Reserve	Yanamono, Explorama Tourist Camp, Río Amazonas above mouth of Río Napo	3.280000	S	72.480000	W				http://data.biodiversitydata.nl/naturalis/specimen/L.4307850 http://data.biodiversitydata.nl/naturalis/specimen/L.4307849
Cremastosperma cauliflorum R.E.Fr.	Gentry		60865		et al.	F,MO,NY,U,USM	23.000000	1.000000	1988.000000		Pirie, MD	2001.000000	f		Peru	Loreto	Maynas	Yanamono Explorama Reserve	Yanamono, Explorama Tourist Camp, halfway between Indiana and mouth of Río Napo	3.280000	S	72.480000	W				http://data.biodiversitydata.nl/naturalis/specimen/L.4307850 http://data.biodiversitydata.nl/naturalis/specimen/L.4307849
Cremastosperma cauliflorum R.E.Fr.	Gentry		65601		et al.	MO	11.000000	2.000000	1989.000000		Pirie, MD	2001.000000	s		Peru	Loreto	Maynas	Allpahuayo, Iquitos-Nauta road	Allpahuayo, km 30 Iquitos-Nauta. TRANSECT 7	3.500000	S	73.250000	W				http://data.biodiversitydata.nl/naturalis/specimen/L.4307850 http://data.biodiversitydata.nl/naturalis/specimen/L.4307849
Cremastosperma cauliflorum R.E.Fr.	Gentry		72235		et al.	MO	7.000000	1.000000	1991.000000		Pirie, MD	2001.000000	f		Peru	Loreto	Maynas	Yanamono Explorama Reserve	Explorama Lodge Tourist Camp; Yanamono, Río Amazonas halfway between Indiana and mouth of Río Napo	3.280000	S	72.500000	W				http://data.biodiversitydata.nl/naturalis/specimen/L.4307850 http://data.biodiversitydata.nl/naturalis/specimen/L.4307849
Cremastosperma cauliflorum R.E.Fr.	Gentry		76343			MO	28.000000	3.000000	1992.000000		Pirie, MD	2001.000000	f		Peru	Loreto	Maynas	Yanamono Explorama Reserve		3.280000	S	72.500000	W				http://data.biodiversitydata.nl/naturalis/specimen/L.4307850 http://data.biodiversitydata.nl/naturalis/specimen/L.4307849
Cremastosperma cauliflorum R.E.Fr.	Grández		1591		et al.	LPB,MO,U	21.000000	6.000000	1990.000000		Pirie, MD	2001.000000	f	f	Peru	Loreto	Maynas	Caserío Gamitana, Reserva del Río Mazán	Caserío Gamitana, Reserva del Río Mazán	3.300000	S	73.100000	W				http://data.biodiversitydata.nl/naturalis/specimen/L.4307850 http://data.biodiversitydata.nl/naturalis/specimen/L.4307849
Cremastosperma cauliflorum R.E.Fr.	Holm-Nielsen		21501		et al.	AAU,K,MO,U	20.000000	2.000000	1980.000000		Pirie, MD	2001.000000	f		Ecuador	Napo		Río Aguarico, E of mouth of Río Cuyabeno	Río Aguarico. E of the mouth of Río Cuyabeno	0.160000	S	75.540000	W				http://data.biodiversitydata.nl/naturalis/specimen/L.4307850 http://data.biodiversitydata.nl/naturalis/specimen/L.4307849
Cremastosperma cauliflorum R.E.Fr.	Huamantupa		12928		et al.	L	16.000000	10.000000	2009.000000		Pirie, MD	2017.000000	f	f	Peru	Loreto	Maynas	Prov. Maynas, NW of Area de Conservación Ampiyacu		2.524000	S	73.004600	W				http://data.biodiversitydata.nl/naturalis/specimen/L.4307850 http://data.biodiversitydata.nl/naturalis/specimen/L.4307849
Cremastosperma cauliflorum R.E.Fr.	Jaramillo		686		et al.	MO,U	18.000000	7.000000	1995.000000		Pirie, MD	2001.000000	f	f	Peru	Loreto	Maynas	Allpahuayo-IIAP	Estación Biológica, Allpahuayo-IIAPBosque primario	3.530000	S	73.250000	W				http://data.biodiversitydata.nl/naturalis/specimen/L.4307850 http://data.biodiversitydata.nl/naturalis/specimen/L.4307849
Cremastosperma cauliflorum R.E.Fr.	Klug		902			B,F,NY,S,US	0.000000	2.000000	1930.000000		Pirie, MD	2001.000000	f		Peru	Loreto	Maynas	near Iquitos	near Iquitos	0.000000		0.000000					http://data.biodiversitydata.nl/naturalis/specimen/L.4307850 http://data.biodiversitydata.nl/naturalis/specimen/L.4307849
Cremastosperma cauliflorum R.E.Fr.	Lleras	P	16879		et al.	K,MO,NY,S,U,US	27.000000	7.000000	1973.000000		Pirie, MD	2001.000000	f	f	Brazil	Amazonas	Reposa	Reposa, Rio Javari	Rio Javari	0.000000		0.000000					http://data.biodiversitydata.nl/naturalis/specimen/L.4307850 http://data.biodiversitydata.nl/naturalis/specimen/L.4307849
Cremastosperma cauliflorum R.E.Fr.	Maas		6271		et al.	F,L,P,U	12.000000	11.000000	1984.000000		Pirie, MD	2001.000000	b		Peru	Loreto	Maynas	Quistacocha, near Iquitos	Quistacocha, near Iquitos	0.000000		0.000000					http://data.biodiversitydata.nl/naturalis/specimen/L.4307850 http://data.biodiversitydata.nl/naturalis/specimen/L.4307849
Cremastosperma cauliflorum R.E.Fr.	Maas		9029		et al.	U	0.000000	0.000000	2001.000000		Pirie, MD	2005.000000			Brazil	Acre	Cruzeiro do Sul	Cruzeiro do Sul-Boa Fé road, km 12	Brazil. Acre, Mun. Cruzeiro do Sul: Km 12 of Cruzeiro do Sul - Boa Fé	7.340000	S	72.440000	W				http://data.biodiversitydata.nl/naturalis/specimen/L.4307850 http://data.biodiversitydata.nl/naturalis/specimen/L.4307849
Cremastosperma cauliflorum R.E.Fr.	Maas		9251		et al.	U	0.000000	0.000000	2001.000000		Pirie, MD	2005.000000			Brazil	Acre	Cruzeiro do Sul	Mun. Cruzeiro do Sul, BR-307	Brazil. Acre, Mun. Cruzeiro do Sul: BR-307, km3, then access road towards Bairro 7 de Septembro	7.340000	S	72.450000	W				http://data.biodiversitydata.nl/naturalis/specimen/L.4307850 http://data.biodiversitydata.nl/naturalis/specimen/L.4307849
Cremastosperma cauliflorum R.E.Fr.	McDaniel		20761		et al.	MO,NY	17.000000	6.000000	1976.000000		Pirie, MD	2001.000000	f	f	Peru	Loreto	Maynas	Iquitos, Río Nanay above Puerto Almendras	Dtto. Iquitos. Río Nanay, Nina Rumi above Puerto Almendro	0.000000		0.000000					http://data.biodiversitydata.nl/naturalis/specimen/L.4307850 http://data.biodiversitydata.nl/naturalis/specimen/L.4307849
Cremastosperma cauliflorum R.E.Fr.	Murillo		565		A. Rodríguez	U	10.000000	7.000000	1996.000000		Pirie, MD	2004.000000	f	f	Colombia	Amazonas		Río Caquetá, Isla Sumaeta	Río Caquetá Isla Sumaeta	0.000000		0.000000					http://data.biodiversitydata.nl/naturalis/specimen/L.4307850 http://data.biodiversitydata.nl/naturalis/specimen/L.4307849
Cremastosperma cauliflorum R.E.Fr.	Palacios		7602			U	25.000000	9.000000	1991.000000		Pirie, MD	2001.000000	f	f	Ecuador	Napo	Aguarico	Cuyabeno Wildlife Reserve	Ecuador, Napo, Aguarico Canton, Reserva Faunistica Cuyabeno, Rio Aguarico, Zancudo, detras del campamento militar	0.290000	S	75.320000	W				http://data.biodiversitydata.nl/naturalis/specimen/L.4307850 http://data.biodiversitydata.nl/naturalis/specimen/L.4307849
Cremastosperma cauliflorum R.E.Fr.	Palacios		8043		et al.	MO,U	20.000000	10.000000	1991.000000		Pirie, MD	2001.000000	f	f	Ecuador	Sucumbíos	Lago Agrio	Reserva Cuyabeno	Ecuador, Sucumbios, Lago Agrio Canton, Reserva Faunistica Cuyabeno, Zancudo	0.290000	S	75.320000	W				http://data.biodiversitydata.nl/naturalis/specimen/L.4307850 http://data.biodiversitydata.nl/naturalis/specimen/L.4307849
Cremastosperma cauliflorum R.E.Fr.	Pipoly		12982		et al.	MO,U	15.000000	2.000000	1991.000000		Pirie, MD	2001.000000	f		Peru	Loreto	Maynas	Las Amazonas, ExplorNapo Camp	Region de Amazonas, Dtto. Las Amazonas. Explornapo Camp. Inventario MacArthur; cerca de Sucusari, a lo largo del Río Napo. Parcela A	3.200000	S	72.550000	W				http://data.biodiversitydata.nl/naturalis/specimen/L.4307850 http://data.biodiversitydata.nl/naturalis/specimen/L.4307849
Cremastosperma cauliflorum R.E.Fr.	Prance		23783		et al.	L,MO,NY,S,U,US	14.000000	10.000000	1976.000000		Pirie, MD	2001.000000	f	f	Brazil	Amazonas		Paumari, Rio Javari above Attalaia	Paumari, Rio Javari above Attalaia	0.000000		0.000000					http://data.biodiversitydata.nl/naturalis/specimen/L.4307850 http://data.biodiversitydata.nl/naturalis/specimen/L.4307849
Cremastosperma cauliflorum R.E.Fr.	Prance		24094		et al.	K,MO,NY,S,U,Z	24.000000	10.000000	1976.000000		Pirie, MD	2001.000000	f	f	Peru	Loreto		Río Javari	Río Javari, 2 hours above Río Javarizinho	0.000000		0.000000					http://data.biodiversitydata.nl/naturalis/specimen/L.4307850 http://data.biodiversitydata.nl/naturalis/specimen/L.4307849
Cremastosperma cauliflorum R.E.Fr.	Raffauf		102			COL,ECON	0.000000	8.000000	1964.000000		Pirie, MD	2001.000000	f	f	Colombia	Amazonas	Leticia	Puerto Nariño, Altura de Loreto Yacu	'Altura de Loretoyacu' at 30 minutes walking from Puerto Nariño, in trail to Putumayo	0.000000		0.000000					http://data.biodiversitydata.nl/naturalis/specimen/L.4307850 http://data.biodiversitydata.nl/naturalis/specimen/L.4307849
Cremastosperma cauliflorum R.E.Fr.	Revilla		2265			MO,USM	4.000000	2.000000	1977.000000		Pirie, MD	2001.000000	f		Peru	Loreto	Maynas	Caserio Lupuna, Río Nanay	Caserio Lupuna, Río Nanay	0.000000		0.000000					http://data.biodiversitydata.nl/naturalis/specimen/L.4307850 http://data.biodiversitydata.nl/naturalis/specimen/L.4307849
Cremastosperma cauliflorum R.E.Fr.	Rimachi		2397			F,MO,NY	9.000000	7.000000	1976.000000		Pirie, MD	2001.000000	f	f	Peru	Loreto	Maynas	Río Amazonas, ca. 10 km below mouth of Río Nanay	Dtto. Iquitos. Río Amazonas, ca. 10 km below mouth of Río Nanay, trail from Santa María de Ojeal	0.000000		0.000000					http://data.biodiversitydata.nl/naturalis/specimen/L.4307850 http://data.biodiversitydata.nl/naturalis/specimen/L.4307849
Cremastosperma cauliflorum R.E.Fr.	Rimachi		7588			MO,NY	17.000000	7.000000	1984.000000		Pirie, MD	2001.000000	f	f	Peru	Loreto	Maynas	Distr. Iquitos, Carretera del Varillal	Dtto. Iquitos. Carretera del Varillal, 7 km de Quisto Cocha a Nauta, trocha del caserio del Varilla	0.000000		0.000000					http://data.biodiversitydata.nl/naturalis/specimen/L.4307850 http://data.biodiversitydata.nl/naturalis/specimen/L.4307849
Cremastosperma cauliflorum R.E.Fr.	Ríos		4491		et al.	F,L	16.000000	10.000000	2014.000000		Pirie, MD	2017.000000	f		Peru	Loreto	Requena	Prov. Requena, Quebrada Yanayacu-Río Tapiche	Prov. Requena. Distr. Tapiche. Quebrada Yanayacu-Río Tapiche	6.154900	S	73.543090	W				http://data.biodiversitydata.nl/naturalis/specimen/L.4307850 http://data.biodiversitydata.nl/naturalis/specimen/L.4307849
Cremastosperma cauliflorum R.E.Fr.	Rubio		812		Coba	U	1.000000	10.000000	1990.000000		Pirie, MD	2001.000000	f	f	Ecuador	Pastaza	Pastaza	Pozo petrolero 'Danta 2' de UNOCAL	Pozo petrolero 'Danta 2' de UNOCAL. 50 km al sur-sureste de Curaray	1.470000	S	76.480000	W				http://data.biodiversitydata.nl/naturalis/specimen/L.4307850 http://data.biodiversitydata.nl/naturalis/specimen/L.4307849
Cremastosperma cauliflorum R.E.Fr.	Rudas		4514		et al.	MO	30.000000	6.000000	1992.000000		Pirie, MD	2001.000000	f	f	Colombia	Amazonas	Tarapaca	Tarapaca		3.020000	S	70.000000	W				http://data.biodiversitydata.nl/naturalis/specimen/L.4307850 http://data.biodiversitydata.nl/naturalis/specimen/L.4307849
Cremastosperma cauliflorum R.E.Fr.	Schunke V.		200			F,NY,US	8.000000	2.000000	1935.000000		Pirie, MD	2001.000000	f		Peru	Loreto		Gamitanagocha, Río Mazán	Gamitanagocha, Río Mazán	0.000000		0.000000					http://data.biodiversitydata.nl/naturalis/specimen/L.4307850 http://data.biodiversitydata.nl/naturalis/specimen/L.4307849
Cremastosperma cauliflorum R.E.Fr.	Vásquez		18236		et al.	MO	15.000000	4.000000	1992.000000		Pirie, MD	2001.000000	f		Peru	Loreto	Maynas	Yanamono Explorama Reserve	Loreto: Maynas Province. Indiana, Explorama Reserve (Yanamono).	3.280000	S	72.520000	W				http://data.biodiversitydata.nl/naturalis/specimen/L.4307850 http://data.biodiversitydata.nl/naturalis/specimen/L.4307849
Cremastosperma cauliflorum R.E.Fr.	Vásquez		1938		Jaramillo	F,MO,U	5.000000	6.000000	1981.000000		Pirie, MD	2001.000000	f	f	Peru	Loreto	Alto Amazonas	Andoas	Andoas (margen izquierda del Río Pastaza) Campemento OXI	2.550000	S	76.250000	W				http://data.biodiversitydata.nl/naturalis/specimen/L.4307850 http://data.biodiversitydata.nl/naturalis/specimen/L.4307849
Cremastosperma cauliflorum R.E.Fr.	Vásquez		8425		Jaramillo	F,MO,NY,U	17.000000	11.000000	1986.000000		Pirie, MD	2001.000000	b		Peru	Loreto	Maynas	Iquitos, Buena Suerte, Río Itaya	Iquitos Buena Suerte, (Río Itaya)	0.000000		0.000000					http://data.biodiversitydata.nl/naturalis/specimen/L.4307850 http://data.biodiversitydata.nl/naturalis/specimen/L.4307849
Cremastosperma cauliflorum R.E.Fr.	Vásquez		10637			F,MOL,NY,U	14.000000	5.000000	1988.000000		Pirie, MD	2001.000000	f	f	Peru	Loreto	Maynas	Maniti, Recreo	Maniti, Recreo	3.420000	S	72.500000	W				http://data.biodiversitydata.nl/naturalis/specimen/L.4307850 http://data.biodiversitydata.nl/naturalis/specimen/L.4307849
Cremastosperma cauliflorum R.E.Fr.	Vásquez		11423		Jaramillo	MO,U,USM	14.000000	12.000000	1988.000000		Pirie, MD	2001.000000	b		Peru	Loreto	Maynas	Iquitos-Nauta road	Peru, Loreto, Maynas province, Iquitos, km 44, carretera Iquitos - Nauta (terrenos del Comite de Reforestacion Iquitos, CPI)	4.100000	S	73.200000	W				http://data.biodiversitydata.nl/naturalis/specimen/L.4307850 http://data.biodiversitydata.nl/naturalis/specimen/L.4307849
Cremastosperma cauliflorum R.E.Fr.	Vásquez		11438		Jaramillo	MO,U	14.000000	12.000000	1988.000000		Pirie, MD	2001.000000	f	f	Peru	Loreto	Maynas	Iquitos-Nauta road	Iquitos, km 44, carretera Iquitos-Nauta, (terrenos del Comite de Reforestación Iquitos, CPI)	4.100000	S	73.200000	W				http://data.biodiversitydata.nl/naturalis/specimen/L.4307850 http://data.biodiversitydata.nl/naturalis/specimen/L.4307849
Cremastosperma cauliflorum R.E.Fr.	Vásquez		12358		T. Soto	MO,U,USM	20.000000	6.000000	1989.000000		Pirie, MD	2001.000000	f	f	Peru	Loreto	Maynas	Puerto Almendras	Puerto Almendras	3.480000	S	73.250000	W				http://data.biodiversitydata.nl/naturalis/specimen/L.4307850 http://data.biodiversitydata.nl/naturalis/specimen/L.4307849
Cremastosperma cauliflorum R.E.Fr.	Vásquez		12655		et al.	MO	8.000000	8.000000	1989.000000		Pirie, MD	2001.000000	f	f	Colombia	Amazonas	Puerto Narino	Parque Nacional Amacayacu	Amazonas. Puerto Narino Department. Parque Nacional Amacayacu. (Proyecto: Inventario y Ecología de las aves del parque Amacayacu.)	3.450000	S	70.150000	W				http://data.biodiversitydata.nl/naturalis/specimen/L.4307850 http://data.biodiversitydata.nl/naturalis/specimen/L.4307849
Cremastosperma cauliflorum R.E.Fr.	Warush Juwa	RBAE	119			U	11.000000	9.000000	1985.000000		Pirie, MD	2001.000000	f	f	Ecuador	Morona-Santiago		El Centro Shuar Pampants	Morona-Santiago: El Centro Shuar Pampants; Río Kankaim (Cangaime)	2.470000	S	77.360000	W				http://data.biodiversitydata.nl/naturalis/specimen/L.4307850 http://data.biodiversitydata.nl/naturalis/specimen/L.4307849
Cremastosperma cauliflorum R.E.Fr.	Van der Werff		13838		Vásquez	USM	11.000000	12.000000	1995.000000		Pirie, MD	2003.000000	f		Peru	Loreto	Maynas	Iquitos-Nauta road	Iquitos-Nauta road 30 km from Iquitos	0.000000		0.000000					http://data.biodiversitydata.nl/naturalis/specimen/L.4307850 http://data.biodiversitydata.nl/naturalis/specimen/L.4307849
Cremastosperma cauliflorum R.E.Fr.	Wisum		1165		Kajekai	WAG	16.000000	7.000000	2007.000000		Pirie, MD	2017.000000	f	f	Ecuador	Morona-Santiago	Taisha	Cordillera de Cutucú	Taisha, Cordillera de Cutucú en la veriente nororiental, Centro Shuar Wisui, parroquia Macuma.	2.064800	S	77.443900	W				http://data.biodiversitydata.nl/naturalis/specimen/L.4307850 http://data.biodiversitydata.nl/naturalis/specimen/L.4307849
Cremastosperma cauliflorum R.E.Fr.	Zak		5272			U	21.000000	2.000000	1990.000000		Pirie, MD	2001.000000	f		Ecuador	Pastaza	Pastaza	Pozo petrolero 'Ramirez'	Ecuador, Pastaza, Pastaza Canton, Pozo petrolero 'Ramirez', 20 km al sur de la poblacion de Curaray	1.320000	S	76.510000	W				http://data.biodiversitydata.nl/naturalis/specimen/L.4307850 http://data.biodiversitydata.nl/naturalis/specimen/L.4307849
Cremastosperma cauliflorum R.E.Fr.	Suárez		1331			COL	19.000000	1.000000	2000.000000		Pirie, MD	2018.000000			Colombia	Putamayo		Puerto Leguízamo, Puerto Leguízamo-La Tagua road	PUTUMAYO, PUERTO LEGUÍZAMO, vía Puerto Leguízamo-La Tagua	0.920000	S	74.464000	W				http://data.biodiversitydata.nl/naturalis/specimen/L.4307850 http://data.biodiversitydata.nl/naturalis/specimen/L.4307849
Cremastosperma cauliflorum R.E.Fr.	Dávila		2848		et al.	F	28.000000	8.000000	2006.000000			0.000000			Peru	Loreto	Maynas	Alto Río Arabela, Quebrada Panguana		2.081300	S	75.085800	W				http://data.biodiversitydata.nl/naturalis/specimen/L.4307850 http://data.biodiversitydata.nl/naturalis/specimen/L.4307849
Cremastosperma cauliflorum R.E.Fr.	Lewis		12049		Elvin-Lewis	MO	21.000000	11.000000	1986.000000		Pirie, MD	0.000000			Peru	Loreto	Alto Amazonas	Puranchim, Río Sinchiyacu	Puranchim, Río Sinchiyacu. Low secondary and primary rainforests, terra firma	2.500000	S	76.550000	W				http://data.biodiversitydata.nl/naturalis/specimen/L.4307850 http://data.biodiversitydata.nl/naturalis/specimen/L.4307849
Cremastosperma cauliflorum R.E.Fr.	Rimachi		480			FSU,IBE,MISS,MO,UNA,USMS	2.000000	8.000000	1973.000000		Pirie, MD	2018.000000			Peru	Loreto	Maynas	Near mouth of Río Nanay	Troacha de la Astoria hasta Mazan, near mouth of Rio Nanay, upland humid rainforest, clay soil	0.000000		0.000000					http://data.biodiversitydata.nl/naturalis/specimen/L.4307850 http://data.biodiversitydata.nl/naturalis/specimen/L.4307849
Cremastosperma cauliflorum R.E.Fr.	Gentry		31447		et al.	MO	18.000000	2.000000	1981.000000		Johnson, DM	0.000000			Peru	Loreto	Maynas	Yanamono Explorama Reserve	Yanomono, Explorama Tourist Camp between Indiana and Mouth of Río Napo, non-inudated forest on lateritic soil.	3.280000	S	72.480000	W			m	http://data.biodiversitydata.nl/naturalis/specimen/L.4307850 http://data.biodiversitydata.nl/naturalis/specimen/L.4307849
Cremastosperma cenepense Pirie & Zapata	Kayap		1078			MO,U	15.000000	7.000000	1974.000000		Pirie, MD	2001.000000	f	f	Peru	Amazonas	Condorcanqui	Río Cenepa region, Quebrada Nahem	Río Cenepa region, Quebrada Nahem	4.260000	S	76.110000	W				http://data.biodiversitydata.nl/naturalis/specimen/L.4307850 http://data.biodiversitydata.nl/naturalis/specimen/L.4307849
Cremastosperma cenepense Pirie & Zapata	R. Rojas	0	255		et al.	U	9.000000	8.000000	1997.000000		Pirie, MD	2001.000000	f	f	Peru	Amazonas	Condorcanqui	Río Cenepa region, community Mamayaque	Río Cenepa region, community Mamayaque	4.340000	S	78.140000	W				http://data.biodiversitydata.nl/naturalis/specimen/L.4307850 http://data.biodiversitydata.nl/naturalis/specimen/L.4307849
Cremastosperma cenepense Pirie & Zapata	R. Rojas	0	269		et al.	AMAZ,HUT,MO,U,USM	11.000000	8.000000	1997.000000		Pirie, MD	2001.000000	f	f	Peru	Amazonas	Condorcanqui	Río Cenepa region, community Mamayaque	Río Cenepa region, community Mamayaque	4.340000	S	78.140000	W				http://data.biodiversitydata.nl/naturalis/specimen/L.4307850 http://data.biodiversitydata.nl/naturalis/specimen/L.4307849
Cremastosperma cenepense Pirie & Zapata	R. Rojas		0351		et al.	MO	18.000000	8.000000	1997.000000		Pirie, MD	0.000000			Peru	Amazonas	Condorcanqui	Río Cenepa region, community Mamayaque	Distrito El Cenepa, Comunidad de Mamayaque, Cabecera de la quebrada Saasá. Bosque primario	4.370800	S	78.134600	W			m	http://data.biodiversitydata.nl/naturalis/specimen/L.4307850 http://data.biodiversitydata.nl/naturalis/specimen/L.4307849
Cremastosperma cf. megalophyllum cf. R.E.Fr.	Lawesson		39598		et al.	AAU	3.000000	5.000000	1983.000000		Pirie, MD	2001.000000	f	f	Ecuador	Napo	Añangu	Río Napo, Añangu	Anangu, Río Collected at SEF-point 132	0.310000	S	76.230000	W				http://data.biodiversitydata.nl/naturalis/specimen/L.4307850 http://data.biodiversitydata.nl/naturalis/specimen/L.4307849
Cremastosperma cf. megalophyllum cf. R.E.Fr.	Pitman		211		Aulestia	MO,QCNE,U	8.000000	6.000000	1994.000000		Pirie, MD	2017.000000	b	f	Ecuador	Napo	Orellana	Parque Nacional Yasuní	Orellana. Yasuní National Park. Maxus road and pipeline under construction, km 29-30	0.360000	S	76.290000	W				http://data.biodiversitydata.nl/naturalis/specimen/L.4307850 http://data.biodiversitydata.nl/naturalis/specimen/L.4307849
Cremastosperma cf. megalophyllum cf. R.E.Fr.	H. Vargas		612		et al.	MO,U	20.000000	1.000000	1996.000000		Pirie, MD	2017.000000			Ecuador	Napo	Loreto	Hollín-Loreto-Coca road, S of Campo Alegre road	500m al sur de la carretera a Campo Alegre, carretera Hillon - Loreto - Coca, bloque 19, linea sismica 4, helipuerto 4, Compania Triton	0.360000	S	77.200000	W				http://data.biodiversitydata.nl/naturalis/specimen/L.4307850 http://data.biodiversitydata.nl/naturalis/specimen/L.4307849
Cremastosperma cf. megalophyllum cf. R.E.Fr.	Vásquez		24428		et al.	MOL	28.000000	7.000000	1997.000000		Pirie, MD	2003.000000	f		Peru	Amazonas	Condorcanqui	Condorcanqui		4.330500	S	78.125400	W				http://data.biodiversitydata.nl/naturalis/specimen/L.4307850 http://data.biodiversitydata.nl/naturalis/specimen/L.4307849
Cremastosperma chococola Pirie	Espina		3188		et al.	HUA,MO	1.000000	9.000000	1989.000000		Pirie, MD	2001.000000	f	f	Colombia	Chocó	Bahia Solano	Punta Lanas	Punta Lanas. camino a Mecana	6.210000	N	76.260000	W				http://data.biodiversitydata.nl/naturalis/specimen/L.4307850 http://data.biodiversitydata.nl/naturalis/specimen/L.4307849
Cremastosperma chococola Pirie	F. García		390		Agualimpia	MO	5.000000	6.000000	1990.000000		Pirie, MD	2001.000000	f	f	Colombia	Chocó		Parque Nacional Utría	Parque National de Utría	6.200000	N	77.200000	W				http://data.biodiversitydata.nl/naturalis/specimen/L.4307850 http://data.biodiversitydata.nl/naturalis/specimen/L.4307849
Cremastosperma chococola Pirie	Gentry		7286		Forero	COL,MO	8.000000	1.000000	1973.000000		Pirie, MD	2001.000000	f	f	Colombia	Chocó		Alto de Buey	Alto de Buey.	6.080000	N	77.050000	W				http://data.biodiversitydata.nl/naturalis/specimen/L.4307850 http://data.biodiversitydata.nl/naturalis/specimen/L.4307849
Cremastosperma confusum Pirie	Acevedo-Rodríguez		8635		et al.	MO,P,U,USM	12.000000	1.000000	1997.000000		Pirie, MD	2004.000000	f	f	Peru	Cuzco	Cuzco	Camisea, Campamento San Martín-C	Campamento San Martín-C, Camisea Production Unit	11.470800	S	72.415700	W				http://data.biodiversitydata.nl/naturalis/specimen/L.4307850 http://data.biodiversitydata.nl/naturalis/specimen/L.4307849
Cremastosperma confusum Pirie	Acevedo-Rodríguez		9132		et al.	USM	26.000000	1.000000	1997.000000		Pirie, MD	2004.000000	f	f	Peru	Cuzco	Cuzco	Prov. Cuzco (locality unknown)		11.470000	S	72.415700	W				http://data.biodiversitydata.nl/naturalis/specimen/L.4307850 http://data.biodiversitydata.nl/naturalis/specimen/L.4307849
Cremastosperma confusum Pirie	Barbour		4851			AAU,F,MO,NY,U	19.000000	4.000000	1980.000000		Pirie, MD	2004.000000	f	f	Peru	Madre de Dios	Tambopata	Tambopata Reserve	ca. 30 air km or 70-80 river km SSW Puerto Maldonado at effluence Río La Torre (Río D'Orbigny)/Río Tambopata (SE bank); Tambopata Nature reserve	12.490000	S	69.170000	W				http://data.biodiversitydata.nl/naturalis/specimen/L.4307850 http://data.biodiversitydata.nl/naturalis/specimen/L.4307849
Cremastosperma confusum Pirie	Barbour		4856			MO,U	19.000000	4.000000	1980.000000		Pirie, MD	2004.000000	f	f	Peru	Madre de Dios	Tambopata	Tambopata Reserve	ca. 30 air km or 70-80 river km SSW Puerto Maldonado at effluence Río La Torre (Río D'Orbigny)/Río Tambopata (SE bank); Tambopata Nature Reserve	12.490000	S	69.170000	W				http://data.biodiversitydata.nl/naturalis/specimen/L.4307850 http://data.biodiversitydata.nl/naturalis/specimen/L.4307849
Cremastosperma confusum Pirie	Barbour		5111			MO	3.000000	5.000000	1980.000000		Pirie, MD	2004.000000	f	f	Peru	Madre de Dios	Tambopata	Tambopata Reserve	ca. 30 air km or 70-80 river km SSW Puerto Maldonado at effluence Río La Torre (Río D'Orbigny)/Río Tambopata (SE bank); Tambopata Nature Reserve	12.490000	S	69.170000	W				http://data.biodiversitydata.nl/naturalis/specimen/L.4307850 http://data.biodiversitydata.nl/naturalis/specimen/L.4307849
Cremastosperma confusum Pirie	Beltran		3245		et al.	USM	2.000000	11.000000	1998.000000		Pirie, MD	2004.000000	f		Peru	Cuzco	La Convención	La Convención, Distr. Echarati	Distrito de Echarati	11.468000	S	72.421000	W				http://data.biodiversitydata.nl/naturalis/specimen/L.4307850 http://data.biodiversitydata.nl/naturalis/specimen/L.4307849
Cremastosperma confusum Pirie	R.B. Foster		2512			K,MO	8.000000	8.000000	1973.000000		Pirie, MD	2004.000000	f		Peru	Madre de Dios	Manu	Parque Nacional Manu, Cocha Cashu	Dtto. Manu, Parque Nacional del Manu. In forest behind old park station at jct. of Río Panagua with Río Manu	12.000000	S	70.000000	W				http://data.biodiversitydata.nl/naturalis/specimen/L.4307850 http://data.biodiversitydata.nl/naturalis/specimen/L.4307849
Cremastosperma confusum Pirie	R.B. Foster		3105		et al.	F	8.000000	8.000000	1974.000000		Pirie, MD	2004.000000	f	f	Peru	Madre de Dios	Manu	Shintuya	Shintuya, forest ca. 1 km up small stream from Río Alto Madre de Dios	0.000000		0.000000					http://data.biodiversitydata.nl/naturalis/specimen/L.4307850 http://data.biodiversitydata.nl/naturalis/specimen/L.4307849
Cremastosperma confusum Pirie	R.B. Foster		3128		et al.	USM	8.000000	8.000000	1974.000000		Pirie, MD	2004.000000	f	f	Peru	Madre de Dios	Manu	Shintuya	Shintuya, forest ca. 1 km up small stream from Río Alto Madre de Dios	0.000000		0.000000					http://data.biodiversitydata.nl/naturalis/specimen/L.4307850 http://data.biodiversitydata.nl/naturalis/specimen/L.4307849
Cremastosperma confusum Pirie	R.B. Foster		3157		Augspurger	US,USM	15.000000	8.000000	1976.000000		Pirie, MD	2004.000000	f		Peru	Madre de Dios	Manu	Río Manu	Río Manu, playa 16 above de Boca, in forest near river	0.000000		0.000000					http://data.biodiversitydata.nl/naturalis/specimen/L.4307850 http://data.biodiversitydata.nl/naturalis/specimen/L.4307849
Cremastosperma confusum Pirie	R.B. Foster		5083		Terborgh	US	29.000000	9.000000	1976.000000		Pirie, MD	2004.000000	f		Peru	Madre de Dios	Manu	Parque Nacional Manu, Cocha Cashu	Cocha Cashu	11.520000	S	71.220000	W				http://data.biodiversitydata.nl/naturalis/specimen/L.4307850 http://data.biodiversitydata.nl/naturalis/specimen/L.4307849
Cremastosperma confusum Pirie	R.B. Foster		6589		Terborgh	US,USM	10.000000	8.000000	1978.000000		Pirie, MD	2004.000000	f		Peru	Madre de Dios	Manu	Parque Nacional Manu, Cocha Cashu	Cocha Cashu Station	11.520000	S	71.220000	W				http://data.biodiversitydata.nl/naturalis/specimen/L.4307850 http://data.biodiversitydata.nl/naturalis/specimen/L.4307849
Cremastosperma confusum Pirie	R.B. Foster		11495		Achille	U,USM	28.000000	9.000000	1986.000000		Pirie, MD	2004.000000	f		Peru	Madre de Dios	Manu	Parque Nacional Manu, Tayakome	Parque Nacional Manu. Río Manu: Tayakome	11.410000	S	71.360000	W				http://data.biodiversitydata.nl/naturalis/specimen/L.4307850 http://data.biodiversitydata.nl/naturalis/specimen/L.4307849
Cremastosperma confusum Pirie	Gentry		32009		et al.	MO	5.000000	3.000000	1981.000000		Pirie, MD	2004.000000	f	f	Peru	Madre de Dios	Tambopata	Tambopata Reserve, Río Tambopata	Tambopata Reserve, Río Tambopata at mouth of Río D'Orbigny	12.500000	S	69.170000	W				http://data.biodiversitydata.nl/naturalis/specimen/L.4307850 http://data.biodiversitydata.nl/naturalis/specimen/L.4307849
Cremastosperma confusum Pirie	Knapp		6450		Mallet	F,NY,US	14.000000	5.000000	1984.000000		Pirie, MD	2004.000000	f	f	Peru	Madre de Dios	Manu	Shintuya-Salvación road	6-10 km W of Shintuya on road to Salvacion (Paucartambo-Lucre)	12.400000	S	71.150000	W				http://data.biodiversitydata.nl/naturalis/specimen/L.4307850 http://data.biodiversitydata.nl/naturalis/specimen/L.4307849
Cremastosperma confusum Pirie	Núñez		10146		et al.	MO,U	3.000000	2.000000	1989.000000		Pirie, MD	2004.000000	f	f	Peru	Cuzco	La Convención	La Convención, Manguyari	Abajo de Echarate en el Alto Urubamba. Manguyari	12.470000	S	72.400000	W				http://data.biodiversitydata.nl/naturalis/specimen/L.4307850 http://data.biodiversitydata.nl/naturalis/specimen/L.4307849
Cremastosperma confusum Pirie	Núñez		12446		et al.	MO	30.000000	8.000000	1990.000000		Pirie, MD	2004.000000	f		Peru	Madre de Dios	Manu	Parque Nacional Manu, Cocha Cashu	Cocha Cashu	11.520000	S	71.220000	W				http://data.biodiversitydata.nl/naturalis/specimen/L.4307850 http://data.biodiversitydata.nl/naturalis/specimen/L.4307849
Cremastosperma confusum Pirie	Núñez		12951			U,USM	18.000000	2.000000	1991.000000		Pirie, MD	2004.000000	f	f	Peru	Cuzco	Quispicanchi	Camanti	254 km from Cuzco Road to Maldonado, 15 Quince Mil area	13.130000	S	70.450000	W				http://data.biodiversitydata.nl/naturalis/specimen/L.4307850 http://data.biodiversitydata.nl/naturalis/specimen/L.4307849
Cremastosperma confusum Pirie	Núñez		19079		et al.	USM	15.000000	2.000000	1997.000000		Pirie, MD	2004.000000	f	f	Peru	Cuzco	La Convención	La Convención, Distr. Echarati	Distrito Echarati	11.468000	S	72.421000	W				http://data.biodiversitydata.nl/naturalis/specimen/L.4307850 http://data.biodiversitydata.nl/naturalis/specimen/L.4307849
Cremastosperma confusum Pirie	Núñez		19232		et al.	USM	10.000000	3.000000	1997.000000		Pirie, MD	2004.000000	f	f	Peru	Cuzco	La Convención	La Convención, Distr. Echarati	Distrito de Echarati	11.468000	S	72.421000	W				http://data.biodiversitydata.nl/naturalis/specimen/L.4307850 http://data.biodiversitydata.nl/naturalis/specimen/L.4307849
Cremastosperma confusum Pirie	Núñez		19240		et al.	USM	15.000000	2.000000	1997.000000		Pirie, MD	2004.000000	f	f	Peru	Cuzco	La Convención	La Convención, Distr. Echarati	Distrito Echarati	11.468000	S	72.421000	W				http://data.biodiversitydata.nl/naturalis/specimen/L.4307850 http://data.biodiversitydata.nl/naturalis/specimen/L.4307849
Cremastosperma confusum Pirie	Núñez		19495		et al.	USM	10.000000	3.000000	1997.000000		Pirie, MD	2004.000000	f	f	Peru	Cuzco	La Convención	La Convención, Distr. Echarati	Distrito de Echarati	11.468000	S	72.421000	W				http://data.biodiversitydata.nl/naturalis/specimen/L.4307850 http://data.biodiversitydata.nl/naturalis/specimen/L.4307849
Cremastosperma confusum Pirie	Núñez		21737		et al.	USM	18.000000	4.000000	1998.000000		Pirie, MD	2004.000000	f	f	Peru	Cuzco	La Convención	La Convención, Distr. Echarati	Distrito Echarati	11.410000	S	73.000000	W				http://data.biodiversitydata.nl/naturalis/specimen/L.4307850 http://data.biodiversitydata.nl/naturalis/specimen/L.4307849
Cremastosperma confusum Pirie	S.F. Smith		504		et al.	F,MO,P,US	1.000000	10.000000	1985.000000		Pirie, MD	2004.000000	f		Peru	Madre de Dios	Tambopata	Tambopata Reserve, Explorer's Inn	at 850 m along the Ant Trail, Explorer's Inn, near the confluence of Río Tambopata & Río La Torre, 39 km SW of Puerto Maldonado	12.500000	S	69.200000	W				http://data.biodiversitydata.nl/naturalis/specimen/L.4307850 http://data.biodiversitydata.nl/naturalis/specimen/L.4307849
Cremastosperma confusum Pirie	S.F. Smith		654		et al.	MO,NY,US	9.000000	10.000000	1985.000000		Pirie, MD	2004.000000	f		Peru	Madre de Dios	Tambopata	Tambopata Reserve, Explorer's Inn	at 150 m along the Río La Torre Trail, Explorer's Inn, near the confluence of Río Tambopata & Río La Torre, 39 km SW of Puerto Maldonado	12.500000	S	69.200000	W				http://data.biodiversitydata.nl/naturalis/specimen/L.4307850 http://data.biodiversitydata.nl/naturalis/specimen/L.4307849
Cremastosperma confusum Pirie	S.F. Smith		794		et al.	US	17.000000	10.000000	1985.000000		Pirie, MD	2004.000000	f		Peru	Madre de Dios	Tambopata	Tambopata Reserve, Explorer's Inn	Swamp Forest Hectare Plot # 2, lowland terra firme part, 1.8 km down the Main Trail from Explorer's Inn, near the confluence of Río Tambopata & Río La Torre, 39 km SW of Puerto M	12.500000	S	69.200000	W				http://data.biodiversitydata.nl/naturalis/specimen/L.4307850 http://data.biodiversitydata.nl/naturalis/specimen/L.4307849
Cremastosperma confusum Pirie	S.F. Smith		1577		et al.	G,MICH,US	24.000000	1.000000	1989.000000		Pirie, MD	2004.000000	f	f	Peru	Madre de Dios	Tambopata	Tambopata Reserve, Explorer's Inn	At the Big Tree, at the end of the Big Tree Trail. Explorer's Inn, near the confluence of Río Tambopata and Río La Torre, 39 km SW of Puerto Maldonado	12.500000	S	69.200000	W				http://data.biodiversitydata.nl/naturalis/specimen/L.4307850 http://data.biodiversitydata.nl/naturalis/specimen/L.4307849
Cremastosperma confusum Pirie	S.F. Smith		1578		et al.	NY,U,USM	24.000000	1.000000	1989.000000		Pirie, MD	2017.000000	f	f	Peru	Madre de Dios	Tambopata	Tambopata Reserve, Explorer's Inn	Explorer's Inn, near the confluence of Río Tambopata and Río La Torre, 39 km SW of Puerto Maldonado. Along the Big Tree Trail	12.500000	S	69.200000	W				http://data.biodiversitydata.nl/naturalis/specimen/L.4307850 http://data.biodiversitydata.nl/naturalis/specimen/L.4307849
Cremastosperma confusum Pirie	Timaná		1010			MO	15.000000	10.000000	1990.000000		Pirie, MD	2004.000000	f		Peru	Cuzco	Quispicanchi	Camanti, Maniri	Camanti, Maniri. Entre la represa del Río Yanamayo a lo largo del camino que va paralelo a la quebrada Toquimayo	13.170000	S	70.480000	W				http://data.biodiversitydata.nl/naturalis/specimen/L.4307850 http://data.biodiversitydata.nl/naturalis/specimen/L.4307849
Cremastosperma confusum Pirie	Vásquez		19322		et al.	MO,MOL,U	27.000000	9.000000	1994.000000		Pirie, MD	2004.000000	f		Peru	Madre de Dios	Tambopata	Tambopata Reserve, Explorer's Inn	Peru, Madre de Dios, Tambopata Province, Region Inka Madre de Dios, Explores in Reserva de Tambopata	12.500000	S	69.170000	W				http://data.biodiversitydata.nl/naturalis/specimen/L.4307850 http://data.biodiversitydata.nl/naturalis/specimen/L.4307849
Cremastosperma confusum Pirie	Vásquez		25605		et al.	L,MO,MOL	21.000000	9.000000	1998.000000		Pirie, MD	2004.000000	f		Peru	Madre de Dios	Tambopata	Tambopata Reserve, Explorer's Inn	Madre de Dios: Tambopata Campamento Explorers Inn.	12.470000	S	69.410000	W				http://data.biodiversitydata.nl/naturalis/specimen/L.4307850 http://data.biodiversitydata.nl/naturalis/specimen/L.4307849
Cremastosperma confusum Pirie	H.J. Young		219		Stratton	MO,U	21.000000	11.000000	1984.000000		Pirie, MD	2004.000000	f		Peru	Madre de Dios	Tambopata	Tambopata Reserve	Tambopata Wildlife Reserve, 30 km S of Puerto Maldonado	12.150000	S	69.170000	W				http://data.biodiversitydata.nl/naturalis/specimen/L.4307850 http://data.biodiversitydata.nl/naturalis/specimen/L.4307849
Cremastosperma confusum Pirie	Gentry		76947		et al.	MO	22.000000	5.000000	1992.000000		Johnson, DM	2018.000000	f	f	Peru	Puno		Ridge between Río Candamo and Río Guacamayo	Ridge between Río Candamo and Río Guacamayo	13.300000	S	69.500000	W				http://data.biodiversitydata.nl/naturalis/specimen/L.4307850 http://data.biodiversitydata.nl/naturalis/specimen/L.4307849
Cremastosperma confusum Pirie	R.B. Foster		6612		Terborgh	F	14.000000	8.000000	1978.000000		Pirie, MD	2018.000000			Peru	Madre de Dios	Prov. Manu	Parque Nacional Manu, Cocha Cashu Station		0.000000		0.000000					http://data.biodiversitydata.nl/naturalis/specimen/L.4307850 http://data.biodiversitydata.nl/naturalis/specimen/L.4307849
Cremastosperma confusum Pirie	Suclli		1943		Huamantupa	MO	17.000000	8.000000	2004.000000		Pirie, MD	0.000000			Peru	Madre de Dios	Tambopata	Las Piedras	Dist. Las Piedras, Fundo Concepción. Bosque Secundario	12.362300	S	69.045400	W			m	http://data.biodiversitydata.nl/naturalis/specimen/L.4307850 http://data.biodiversitydata.nl/naturalis/specimen/L.4307849
Cremastosperma confusum Pirie	Valenzuela		8643		et al.	CUZ,HUT,MO,USM	26.000000	2.000000	2007.000000		Pirie, MD	0.000000			Peru	Cuzco	Quispicanchi	Camanti	Distrito Camanti, Cerro Camanti. Bosque primario	13.171900	S	70.462700	W			m	http://data.biodiversitydata.nl/naturalis/specimen/L.4307850 http://data.biodiversitydata.nl/naturalis/specimen/L.4307849
Cremastosperma confusum Pirie	H.J. Young		155		Stratton	MO	11.000000	11.000000	1984.000000		Johnson, DM	0.000000			Peru	Madre de Dios	Tambopata	Tambopata Reserve	Tambopata Wildlife Reserve, 30 km S of Puerto Maldonado. above sea level	12.150000	S	69.170000	W			m	http://data.biodiversitydata.nl/naturalis/specimen/L.4307850 http://data.biodiversitydata.nl/naturalis/specimen/L.4307849
Cremastosperma confusum Pirie	Couvreur		159		Vargas, R	L,NY	18.000000	10.000000	2009.000000		Pirie, MD	0.000000			Bolivia	La Paz	Ixiamas	Ixiamas	Ixiamas	13.083400	S	68.035900	W				http://data.biodiversitydata.nl/naturalis/specimen/L.4307850 http://data.biodiversitydata.nl/naturalis/specimen/L.4307849
Cremastosperma confusum Pirie	Couvreur		262		Vargas, R	L,NY	29.000000	10.000000	2009.000000		Pirie, MD	0.000000			Bolivia	La Paz	Ixiamas	Ixiamas	Ixiamas	13.003900	S	68.041700	W				http://data.biodiversitydata.nl/naturalis/specimen/L.4307850 http://data.biodiversitydata.nl/naturalis/specimen/L.4307849
Cremastosperma confusum Pirie	Couvreur		267		Vargas, R	L,NY	29.000000	10.000000	2009.000000		Pirie, MD	0.000000			Bolivia	La Paz	Ixiamas	Ixiamas	Ixiamas	13.591600	S	67.482400	W				http://data.biodiversitydata.nl/naturalis/specimen/L.4307850 http://data.biodiversitydata.nl/naturalis/specimen/L.4307849
Cremastosperma confusum aff.	Valenzuela		9800		et al.	AMAZ,CUZ,HUT,MO,USM	11.000000	7.000000	2007.000000		Pirie, MD	2018.000000			Peru	Madre de Dios	Tambopata	Las Piedras	Distrito Las Piedras	12.315100	S	69.024300	W			m	http://data.biodiversitydata.nl/naturalis/specimen/L.4307850 http://data.biodiversitydata.nl/naturalis/specimen/L.4307849
Cremastosperma dolichocarpum Pirie	Callejas		3110		et al.	HUA,U	5.000000	12.000000	1986.000000		Pirie, MD	2004.000000	f		Colombia	Antioquia	Urrao	Parque Nacional Las Orquídeas	Las Orquídeas National Park	6.350000	N	76.300000	W				http://data.biodiversitydata.nl/naturalis/specimen/L.4307850 http://data.biodiversitydata.nl/naturalis/specimen/L.4307849
Cremastosperma dolichocarpum Pirie	Cogollo		6039		et al.	MO	2.000000	5.000000	1993.000000		Pirie, MD	2004.000000	f	f	Colombia	Antioquia	Urrao	Parque Nacional Las Orquídeas	Las Orquídeas National Park	6.320000	N	76.190000	W				http://data.biodiversitydata.nl/naturalis/specimen/L.4307850 http://data.biodiversitydata.nl/naturalis/specimen/L.4307849
Cremastosperma dolichocarpum Pirie	Cogollo		6040		et al.	MO	2.000000	5.000000	1993.000000		Pirie, MD	2004.000000	f	f	Colombia	Antioquia	Urrao	Parque Nacional Las Orquídeas	Las Orquídeas National Park	6.320000	N	76.190000	W				http://data.biodiversitydata.nl/naturalis/specimen/L.4307850 http://data.biodiversitydata.nl/naturalis/specimen/L.4307849
Cremastosperma dolichocarpum Pirie	Cogollo		6044		et al.	MO	2.000000	5.000000	1993.000000		Pirie, MD	2004.000000	f	f	Colombia	Antioquia	Urrao	Parque Nacional Las Orquídeas	Las Orquídeas National Park	6.320000	N	76.190000	W				http://data.biodiversitydata.nl/naturalis/specimen/L.4307850 http://data.biodiversitydata.nl/naturalis/specimen/L.4307849
Cremastosperma dolichocarpum Pirie	Cogollo		6052		et al.	MO	2.000000	5.000000	1993.000000		Pirie, MD	2004.000000	f	f	Colombia	Antioquia	Urrao	Parque Nacional Las Orquídeas	Las Orquídeas National Park	6.320000	N	76.190000	W				http://data.biodiversitydata.nl/naturalis/specimen/L.4307850 http://data.biodiversitydata.nl/naturalis/specimen/L.4307849
Cremastosperma dolichocarpum Pirie	Cogollo		6056		et al.	MO	2.000000	5.000000	1993.000000		Pirie, MD	2004.000000	f	f	Colombia	Antioquia	Urrao	Parque Nacional Las Orquídeas	Las Orquídeas National Park	6.320000	N	76.190000	W				http://data.biodiversitydata.nl/naturalis/specimen/L.4307850 http://data.biodiversitydata.nl/naturalis/specimen/L.4307849
Cremastosperma dolichocarpum Pirie	Cogollo		6345		et al.	MO	13.000000	8.000000	1993.000000		Pirie, MD	2004.000000	s		Colombia	Antioquia	Urrao	Parque Nacional Las Orquídeas	Las Orquídeas National Park	6.320000	N	76.140000	W				http://data.biodiversitydata.nl/naturalis/specimen/L.4307850 http://data.biodiversitydata.nl/naturalis/specimen/L.4307849
Cremastosperma dolichocarpum Pirie	Cogollo		7869		et al.	MO	6.000000	12.000000	1993.000000		Pirie, MD	2004.000000	s		Colombia	Antioquia	Urrao	Parque Nacional Las Orquídeas	Las Orquídeas National Park	6.320000	N	76.190000	W				http://data.biodiversitydata.nl/naturalis/specimen/L.4307850 http://data.biodiversitydata.nl/naturalis/specimen/L.4307849
Cremastosperma dolichocarpum Pirie	Gentry		79039		et al.	U	3.000000	3.000000	1993.000000		Pirie, MD	2004.000000	s		Colombia	Antioquia	Antadó	Parque Nacional Paramillo, Río San Jorge	Paramillo National Park, valley of Río San Jorge	7.150000	N	75.550000	W				http://data.biodiversitydata.nl/naturalis/specimen/L.4307850 http://data.biodiversitydata.nl/naturalis/specimen/L.4307849
Cremastosperma dolichocarpum Pirie	Pipoly		16951		et al.	MO	11.000000	12.000000	1992.000000		Pirie, MD	2004.000000	s		Colombia	Antioquia	Urrao	Urrao		6.290000	N	76.140000	W				http://data.biodiversitydata.nl/naturalis/specimen/L.4307850 http://data.biodiversitydata.nl/naturalis/specimen/L.4307849
Cremastosperma dolichocarpum Pirie	Pipoly		17006		et al.	MO	11.000000	12.000000	1992.000000		Pirie, MD	2004.000000	s		Colombia	Antioquia	Urrao	Urrao		6.290000	N	76.140000	W				http://data.biodiversitydata.nl/naturalis/specimen/L.4307850 http://data.biodiversitydata.nl/naturalis/specimen/L.4307849
Cremastosperma dolichocarpum Pirie	Pipoly		17073		et al.	MO	11.000000	12.000000	1992.000000		Pirie, MD	2004.000000	s		Colombia	Antioquia	Urrao	Urrao		6.290000	N	76.140000	W				http://data.biodiversitydata.nl/naturalis/specimen/L.4307850 http://data.biodiversitydata.nl/naturalis/specimen/L.4307849
Cremastosperma dolichocarpum Pirie	D. Sánchez		415		et al.	COL,MEDEL,U	15.000000	7.000000	1986.000000		Pirie, MD	2004.000000	f	f	Colombia	Antioquia	Frontino	Nutibara, Río Cuevas	Nutibara, upper watershed of the river Cuevas	6.481600	N	76.145100	W				http://data.biodiversitydata.nl/naturalis/specimen/L.4307850 http://data.biodiversitydata.nl/naturalis/specimen/L.4307849
Cremastosperma dolichocarpum Pirie	Pedraza		2146		et al.	MO,NY	31.000000	2.000000	2011.000000		Pirie, MD	0.000000			Colombia	Antioquia		Parque Nacional Natural Las Orquídeas	Corregimiento La Encarnación; Vereda Calles, Parque Nacional Natural Las Orquídeas, camino Calles-La Encarnación, después de la confluencia del río Polo y el río Calle y antes del río San Pedro, Sitio La Quiebra	6.303100	N	76.140000	W			m	http://data.biodiversitydata.nl/naturalis/specimen/L.4307850 http://data.biodiversitydata.nl/naturalis/specimen/L.4307849
Cremastosperma dolichopodum Pirie & Maas	R. Rojas		6485		Ortíz	HOXA,L,MO,USM	9.000000	9.000000	2009.000000		Pirie, MD	2017.000000	f		Peru	Pasco	Oxapampa	Palcazú, Communidad Nativa Alto Lagarto	Distrito Palcazú. Communidad Nativa Alto Lagarto - Villa Progreso. Reserva Comunal Yanesha	10.080000	S	75.220600	W				http://data.biodiversitydata.nl/naturalis/specimen/L.4307850 http://data.biodiversitydata.nl/naturalis/specimen/L.4307849
Cremastosperma dolichopodum Pirie & Maas	R. Rojas		6486		Ortíz	HOXA,L,MO,USM	9.000000	9.000000	2009.000000		Pirie, MD	2017.000000	f	f	Peru	Pasco	Oxapampa	Palcazú, Communidad Nativa Alto Lagarto	Distrito Palcazú. Communidad Nativa Alto Lagarto - Villa Progreso. Reserva Comunal Yanesha	10.080000	S	75.220600	W				http://data.biodiversitydata.nl/naturalis/specimen/L.4307850 http://data.biodiversitydata.nl/naturalis/specimen/L.4307849
Cremastosperma dolichopodum Pirie & Maas	R. Rojas		5758		Ortíz	HOXA,MO,USM	29.000000	6.000000	2008.000000		Pirie, MD	0.000000			Peru	Pasco	Oxapampa	Pozuzo, Alto Lagarto to Pozuzo Alto Victoria road	Dist. Pozuzo. Camino Alto Lagarto a Pozuzo Alto Victoria. Remanente de bosque primario	10.070900	S	75.292500	W			m	http://data.biodiversitydata.nl/naturalis/specimen/L.4307850 http://data.biodiversitydata.nl/naturalis/specimen/L.4307849
Cremastosperma gracilipes R.E.Fr.	Acevedo-Rodríguez		7543			US	27.000000	6.000000	1995.000000		Pirie, MD	2001.000000	f	f	Ecuador	Napo		Yasuní Forest Reserve	Yasuní Forest Reserve; 10 km E of Pontificia Universidad Católica del Ecuador Scientific Station, along road	0.400000	S	76.280000	W				http://data.biodiversitydata.nl/naturalis/specimen/L.4307850 http://data.biodiversitydata.nl/naturalis/specimen/L.4307849
Cremastosperma gracilipes R.E.Fr.	Alvarez		2405		et al.	MO	30.000000	8.000000	1997.000000		Pirie, MD	2001.000000	f	f	Ecuador	Pastaza	Pastaza	Pandanuque, S of oil well Villano 2 de ARCO	Pastaza: Pastaza Cant¾n. Villano. Pandanuque. Encima de colina al sur del pozo petrolero Villano 2 de ARCO.	1.280000	S	77.270000	W				http://data.biodiversitydata.nl/naturalis/specimen/L.4307850 http://data.biodiversitydata.nl/naturalis/specimen/L.4307849
Cremastosperma gracilipes R.E.Fr.	Aulestia		1513		et al.	MO	1.000000	12.000000	1993.000000		Pirie, MD	2001.000000	f	f	Ecuador	Napo	Aguarico	Reserva Etnica Huaorani	Reserva etnica Huaorani	0.490000	S	76.220000	W				http://data.biodiversitydata.nl/naturalis/specimen/L.4307850 http://data.biodiversitydata.nl/naturalis/specimen/L.4307849
Cremastosperma gracilipes R.E.Fr.	Aulestia		1726		et al.	U	17.000000	2.000000	1994.000000		Pirie, MD	2001.000000	f	f	Ecuador	Napo	Aguarico	Reserva Etnica Huaorani	Aguarico. Reserva Etnica Huorani. Carretera y oleoducto de Maxus en constucción km 75-76, entre el Río Tivacuno y Río Yasuní	0.500000	S	76.180000	W				http://data.biodiversitydata.nl/naturalis/specimen/L.4307850 http://data.biodiversitydata.nl/naturalis/specimen/L.4307849
Cremastosperma gracilipes R.E.Fr.	Aulestia		2127			U	15.000000	4.000000	1994.000000		Pirie, MD	2001.000000	f	f	Ecuador	Napo	Orellana	Parque Nacional Yasuní	Orellana. Parque Nacional Yasuní. Carretera y oleoducto de Maxus, km 40. Parcela permanente #10 de 1 hect rea	0.390000	S	76.260000	W				http://data.biodiversitydata.nl/naturalis/specimen/L.4307850 http://data.biodiversitydata.nl/naturalis/specimen/L.4307849
Cremastosperma gracilipes R.E.Fr.	Aulestia		3520			U	11.000000	3.000000	1995.000000		Pirie, MD	2001.000000			Ecuador	Napo	Aguarico	Reserva Etnica Huaorani	Reserva Etnica Huaorani	1.030000	S	76.120000	W				http://data.biodiversitydata.nl/naturalis/specimen/L.4307850 http://data.biodiversitydata.nl/naturalis/specimen/L.4307849
Cremastosperma gracilipes R.E.Fr.	Balslev		2418			QCA	9.000000	4.000000	1982.000000		Pirie, MD	2001.000000	f	f	Ecuador	Napo		Añangu, Río Napo	Añangu al lado sur de Río Napo, 2 h abajo de Coca	0.300000	S	76.250000	W				http://data.biodiversitydata.nl/naturalis/specimen/L.4307850 http://data.biodiversitydata.nl/naturalis/specimen/L.4307849
Cremastosperma gracilipes R.E.Fr.	Balslev		4634		et al.	AAU,NY	1.000000	12.000000	1983.000000		Pirie, MD	2001.000000	f	f	Ecuador	Napo		Comuna San José de Payamino	Comuna San José de Payamino at Río Payamino 4-5 hours upstream from Coca in motor canoe	0.300000	S	77.180000	W				http://data.biodiversitydata.nl/naturalis/specimen/L.4307850 http://data.biodiversitydata.nl/naturalis/specimen/L.4307849
Cremastosperma gracilipes R.E.Fr.	Balslev		62310		et al.	AAU	11.000000	4.000000	1986.000000		Pirie, MD	2001.000000	f	f	Ecuador	Napo	Añangu	Añangu, Río Napo	Anangu, south bank of Río Napo 95 km downstream from Coca	0.320000	S	76.230000	W				http://data.biodiversitydata.nl/naturalis/specimen/L.4307850 http://data.biodiversitydata.nl/naturalis/specimen/L.4307849
Cremastosperma gracilipes R.E.Fr.	Barclay		4755			MO	26.000000	7.000000	1957.000000		Pirie, MD	2001.000000	f	f	Colombia	Putamayo	Puerto Asís	Puerto Asís	1 hour by motor canoe upstream from Puerto Asis	0.000000		0.000000					http://data.biodiversitydata.nl/naturalis/specimen/L.4307850 http://data.biodiversitydata.nl/naturalis/specimen/L.4307849
Cremastosperma gracilipes R.E.Fr.	Brandbyge		30472		Asanza; et al.	AAU,MO,NY,U,WU	6.000000	4.000000	1980.000000		Pirie, MD	2001.000000	f	f	Ecuador	Napo		Punto Aguarico	2 km downstream from Punto Aguarico	0.050000	N	76.590000	W				http://data.biodiversitydata.nl/naturalis/specimen/L.4307850 http://data.biodiversitydata.nl/naturalis/specimen/L.4307849
Cremastosperma gracilipes R.E.Fr.	Brandbyge		32589		Asanza; et al.	AAU,U	7.000000	8.000000	1980.000000		Pirie, MD	2001.000000	s		Ecuador	Napo		San Pablo de Los Secoyas	San Pablo de los Secoyas. Río Wai si aya, a small northern tributary to Río Aguarico. A small path going in the direction S-SE	0.150000	S	76.210000	W				http://data.biodiversitydata.nl/naturalis/specimen/L.4307850 http://data.biodiversitydata.nl/naturalis/specimen/L.4307849
Cremastosperma gracilipes R.E.Fr.	Brandbyge		32681		Asanza; et al.	AAU,U	8.000000	8.000000	1980.000000		Pirie, MD	2001.000000	f		Ecuador	Napo		Río Wai si ayá	Río Wai si ay , a northern tributary to Río Aguarico. 1.5 km up the river on a small path going in the direction SE	0.150000	S	76.210000	W				http://data.biodiversitydata.nl/naturalis/specimen/L.4307850 http://data.biodiversitydata.nl/naturalis/specimen/L.4307849
Cremastosperma gracilipes R.E.Fr.	Brandbyge		32685		Asanza; et al.	AAU	8.000000	8.000000	1980.000000		Pirie, MD	2001.000000	i	f	Ecuador	Napo		Río Wai si ayá	Río Wai si ay , a northern tributary to Río Aguarico. 1.5 km up the river on a small path going in the direction SE	0.150000	S	76.210000	W				http://data.biodiversitydata.nl/naturalis/specimen/L.4307850 http://data.biodiversitydata.nl/naturalis/specimen/L.4307849
Cremastosperma gracilipes R.E.Fr.	Brandbyge		33337		Asanza; et al.	AAU,MO,NY,US,WU	8.000000	8.000000	1981.000000		Pirie, MD	2001.000000	f	f	Ecuador	Napo		San Pablo de Los Secoyas	San Pablo de los Secoyas. Path going in the direction W-SW	0.150000	S	76.210000	W				http://data.biodiversitydata.nl/naturalis/specimen/L.4307850 http://data.biodiversitydata.nl/naturalis/specimen/L.4307849
Cremastosperma gracilipes R.E.Fr.	Brandbyge		33434		Asanza; et al.	AAU,MO,NY,U,US,WU	11.000000	8.000000	1981.000000		Pirie, MD	2001.000000	f		Ecuador	Napo		San Pablo de Los Secoyas	San Pablo de los Secoyas	0.150000	S	76.210000	W				http://data.biodiversitydata.nl/naturalis/specimen/L.4307850 http://data.biodiversitydata.nl/naturalis/specimen/L.4307849
Cremastosperma gracilipes R.E.Fr.	Cerón		702			MO,U	17.000000	1.000000	1987.000000		Pirie, MD	2001.000000	f	f	Ecuador	Napo	Tena	Reserva Biológica Jatun Sacha	Reserva Biológica Jatun Sacha. Río Napo, 8 km abajo de Misahuallí	1.040000	S	77.360000	W				http://data.biodiversitydata.nl/naturalis/specimen/L.4307850 http://data.biodiversitydata.nl/naturalis/specimen/L.4307849
Cremastosperma gracilipes R.E.Fr.	Cerón		1353			MO	24.000000	4.000000	1987.000000		Pirie, MD	2001.000000	f	f	Ecuador	Napo	Tena	Reserva Biológica Jatun Sacha	Reserva Biológica Jatun Sacha. Río Napo, 8 km al E de Misahuallí	1.040000	S	77.360000	W				http://data.biodiversitydata.nl/naturalis/specimen/L.4307850 http://data.biodiversitydata.nl/naturalis/specimen/L.4307849
Cremastosperma gracilipes R.E.Fr.	Cerón		2321		et al.	MO	1.000000	10.000000	1987.000000		Pirie, MD	2001.000000	f	f	Ecuador	Napo	Payamino	El Chuncho Floristic Reserve	Payamino. Reserva Florística ' El Chuncho'	0.300000	S	77.010000	W				http://data.biodiversitydata.nl/naturalis/specimen/L.4307850 http://data.biodiversitydata.nl/naturalis/specimen/L.4307849
Cremastosperma gracilipes R.E.Fr.	Cerón		2361		Neill	MO,QAME,U	4.000000	10.000000	1987.000000		Pirie, MD	2001.000000	f	f	Ecuador	Napo	Payamino	El Chuncho Floristic Reserve	Payamino. Reserva Florística ' El Chuncho'. Estación Experimental INIAP-Napo 5 km al NW de Coca	0.300000	S	77.010000	W				http://data.biodiversitydata.nl/naturalis/specimen/L.4307850 http://data.biodiversitydata.nl/naturalis/specimen/L.4307849
Cremastosperma gracilipes R.E.Fr.	Cerón		2428		Neill	MO,U	8.000000	10.000000	1987.000000		Pirie, MD	2001.000000	f	f	Ecuador	Napo		El Coca-Los Sachas Road	Vía El Coca-Los Sachas. En borde de carretera	0.250000	S	76.550000	W				http://data.biodiversitydata.nl/naturalis/specimen/L.4307850 http://data.biodiversitydata.nl/naturalis/specimen/L.4307849
Cremastosperma gracilipes R.E.Fr.	Cerón		2675			MO	12.000000	11.000000	1987.000000		Pirie, MD	2001.000000	f	f	Ecuador	Napo	Tena	Reserva Biológica Jatun Sacha	Reserva Biológica Jatun Sacha.8 km de Puerto Misahuallí, margen derecha del Río Napo	1.040000	S	77.360000	W				http://data.biodiversitydata.nl/naturalis/specimen/L.4307850 http://data.biodiversitydata.nl/naturalis/specimen/L.4307849
Cremastosperma gracilipes R.E.Fr.	Cerón		3009		et al.	MO	13.000000	12.000000	1987.000000		Pirie, MD	2001.000000	f	f	Ecuador	Napo	Payamino	El Chuncho Floristic Reserve	Payamino. Reserva Florística ' El Chuncho'. Estación Experimental INIAP-Napo 5 km al NW de Coca	0.300000	S	77.010000	W				http://data.biodiversitydata.nl/naturalis/specimen/L.4307850 http://data.biodiversitydata.nl/naturalis/specimen/L.4307849
Cremastosperma gracilipes R.E.Fr.	Cerón		3037		F. Hurtado	U	26.000000	5.000000	1988.000000		Pirie, MD	2001.000000			Ecuador	Napo	Orellana	Parque Nacional Yasuní	Parque Nacional Yasuní	0.550000	S	76.110000	W				http://data.biodiversitydata.nl/naturalis/specimen/L.4307850 http://data.biodiversitydata.nl/naturalis/specimen/L.4307849
Cremastosperma gracilipes R.E.Fr.	Cerón		3939		et al.	MO,U	26.000000	5.000000	1988.000000		Pirie, MD	2001.000000	f	f	Ecuador	Napo	Orellana	Parque Nacional Yasuní	Parque Nacional Yasuní. Pozo petrolero Daimi 2	0.550000	S	76.110000	W				http://data.biodiversitydata.nl/naturalis/specimen/L.4307850 http://data.biodiversitydata.nl/naturalis/specimen/L.4307849
Cremastosperma gracilipes R.E.Fr.	Cerón		3949		et al.	MO	26.000000	5.000000	1988.000000		Pirie, MD	2001.000000	f	f	Ecuador	Napo	Orellana	Parque Nacional Yasuní	Parque Nacional Yasuní. Pozo petrolero Daimi 2	0.550000	S	76.110000	W				http://data.biodiversitydata.nl/naturalis/specimen/L.4307850 http://data.biodiversitydata.nl/naturalis/specimen/L.4307849
Cremastosperma gracilipes R.E.Fr.	Cerón		5358		et al.	MO	22.000000	10.000000	1988.000000		Pirie, MD	2001.000000	f	f	Ecuador	Napo	Tena	Reserva Biológica Jatun Sacha	Estación Biológica Jatun Sacha. Río Napo, 8 km al este de Misahuallí. Cerca a la parcela permanente 03	1.040000	S	77.360000	W				http://data.biodiversitydata.nl/naturalis/specimen/L.4307850 http://data.biodiversitydata.nl/naturalis/specimen/L.4307849
Cremastosperma gracilipes R.E.Fr.	Cerón		5436		Iguago	MO,U	22.000000	10.000000	1988.000000		Pirie, MD	2001.000000	f	f	Ecuador	Napo	Tena	Reserva Biológica Jatun Sacha	Estación Biológica Jatun Sacha. Río Napo, 8 km al este de Misahuallí. Cerca a la parcela permanente 03	1.040000	S	77.360000	W				http://data.biodiversitydata.nl/naturalis/specimen/L.4307850 http://data.biodiversitydata.nl/naturalis/specimen/L.4307849
Cremastosperma gracilipes R.E.Fr.	Cerón		5983			MO,U	23.000000	1.000000	1989.000000		Pirie, MD	2001.000000	f	f	Ecuador	Napo	Tena	Reserva Biológica Jatun Sacha	Canton Tena Estacion Biológica Jatun Sacha.8 km al este de Misahuallí	1.040000	S	77.360000	W				http://data.biodiversitydata.nl/naturalis/specimen/L.4307850 http://data.biodiversitydata.nl/naturalis/specimen/L.4307849
Cremastosperma gracilipes R.E.Fr.	Chatrou		267		Ozinga	U	28.000000	3.000000	1999.000000		Pirie, MD	2001.000000			Ecuador	Napo	Tena	Reserva Biológica Jatun Sacha	Estación Biologica Jatun Sacha, 8 km east of Misahuallí	1.040000	S	77.360000	W				http://data.biodiversitydata.nl/naturalis/specimen/L.4307850 http://data.biodiversitydata.nl/naturalis/specimen/L.4307849
Cremastosperma gracilipes R.E.Fr.	Coello		60			MO,U	11.000000	1.000000	1988.000000		Pirie, MD	2001.000000	b		Ecuador	Napo	Orellana	Parque Nacional Yasuní	Parque Nacional Yasuní. Pozo Petrolero ' Amo II' de Conoco	0.520000	S	76.050000	W				http://data.biodiversitydata.nl/naturalis/specimen/L.4307850 http://data.biodiversitydata.nl/naturalis/specimen/L.4307849
Cremastosperma gracilipes R.E.Fr.	X. Cornejo		4493		et al.	U	1.000000	9.000000	1995.000000		Pirie, MD	2001.000000	i	f	Ecuador	Napo	Orellana	Parque Nacional Yasuní	Parque Nacional Yasuní, cerca al Río Tiputini	0.430000	S	76.150000	W				http://data.biodiversitydata.nl/naturalis/specimen/L.4307850 http://data.biodiversitydata.nl/naturalis/specimen/L.4307849
Cremastosperma gracilipes R.E.Fr.	C. Díaz		1411		Jaramillo	U	15.000000	9.000000	1979.000000		Pirie, MD	2001.000000	f	f	Peru	Loreto		Oleoducto Secundario road betw. Bartra 1 & 4	Carretera Oleoducto Secundario entre los Campamentos Bartra 1 y Bartra 4	2.300000	S	75.450000	W				http://data.biodiversitydata.nl/naturalis/specimen/L.4307850 http://data.biodiversitydata.nl/naturalis/specimen/L.4307849
Cremastosperma gracilipes R.E.Fr.	Dik		1732			MO	6.000000	11.000000	1996.000000		Pirie, MD	2001.000000	f	f	Ecuador	Napo	Archidona	Parque Nacional Sumaco	Sumaco N.P	0.240000	S	77.230000	W				http://data.biodiversitydata.nl/naturalis/specimen/L.4307850 http://data.biodiversitydata.nl/naturalis/specimen/L.4307849
Cremastosperma gracilipes R.E.Fr.	Espinoza		578		et al.	MO	13.000000	11.000000	1990.000000		Pirie, MD	2001.000000	f	f	Ecuador	Pastaza		Pozo petrolero 'Namoyacu' de UNOCAL	Pozo petrolero 'Namoyacu' de UNOCAL. 30 km al sur del pueblo de Curaray	1.400000	S	76.570000	W				http://data.biodiversitydata.nl/naturalis/specimen/L.4307850 http://data.biodiversitydata.nl/naturalis/specimen/L.4307849
Cremastosperma gracilipes R.E.Fr.	Gentry		21928		et al.	MO,U	15.000000	5.000000	1978.000000		Pirie, MD	2001.000000	f	f	Peru	Loreto	Maynas	Río Gueppi	Río Gueppi, tributary of Río Putumayo, northernmost tip of Peru, on border with Ecuador. Trail from Puerto Peru (8 km from mouth of river) toward Río Napo	0.000000		0.000000					http://data.biodiversitydata.nl/naturalis/specimen/L.4307850 http://data.biodiversitydata.nl/naturalis/specimen/L.4307849
Cremastosperma gracilipes R.E.Fr.	Gentry		60032		et al.	MO	28.000000	12.000000	1987.000000		Pirie, MD	2001.000000	f		Ecuador	Napo	Tena	Reserva Biológica Jatun Sacha		1.040000	S	77.360000	W				http://data.biodiversitydata.nl/naturalis/specimen/L.4307850 http://data.biodiversitydata.nl/naturalis/specimen/L.4307849
Cremastosperma gracilipes R.E.Fr.	Grández		2488		et al.	MO	7.000000	5.000000	1991.000000		Pirie, MD	2001.000000	f	f	Peru	Loreto	Maynas	Prov. Maynas, NE of Comun Serafin Filomeno		4.080000	S	72.550000	W				http://data.biodiversitydata.nl/naturalis/specimen/L.4307850 http://data.biodiversitydata.nl/naturalis/specimen/L.4307849
Cremastosperma gracilipes R.E.Fr.	Gudiño		310			MO	1.000000	5.000000	1990.000000		Pirie, MD	2003.000000	f	f	Ecuador	Pastaza	Pastaza	Pozo petrolero 'Masaramu' de UNOCAL	Pozo petrolero 'Masaramu' de UNOCAL. 40 km al nor-nororiente de Montalvo	0.440000	S	76.520000	W				http://data.biodiversitydata.nl/naturalis/specimen/L.4307850 http://data.biodiversitydata.nl/naturalis/specimen/L.4307849
Cremastosperma gracilipes R.E.Fr.	Gudiño		1787		Grefa	MO	14.000000	9.000000	1992.000000		Pirie, MD	2001.000000	f	f	Ecuador	Napo	Pompeya	La Joya de los Sachas		0.250000	S	76.370000	W				http://data.biodiversitydata.nl/naturalis/specimen/L.4307850 http://data.biodiversitydata.nl/naturalis/specimen/L.4307849
Cremastosperma gracilipes R.E.Fr.	Harling		17581		Andersson	GB,U	21.000000	3.000000	1980.000000		Pirie, MD	2001.000000	i	f	Ecuador	Pastaza		Río Namoyacu, E of Curaray	Río Namoyacu ca 21 km E of Curaray (Jesus Pitishka)	0.000000		0.000000					http://data.biodiversitydata.nl/naturalis/specimen/L.4307850 http://data.biodiversitydata.nl/naturalis/specimen/L.4307849
Cremastosperma gracilipes R.E.Fr.	Huamantupa		7746			MO,WAG	22.000000	6.000000	2006.000000		Pirie, MD	2017.000000	f	f	Peru	Loreto	Nauta	Distr. Nauta, '20 Enero'	Dist. Nauta, localidad 20 Enero. Bosque de restinga	4.391200	S	73.491800	W				http://data.biodiversitydata.nl/naturalis/specimen/L.4307850 http://data.biodiversitydata.nl/naturalis/specimen/L.4307849
Cremastosperma gracilipes R.E.Fr.	F. Hurtado		3019			U	1.000000	12.000000	1991.000000		Pirie, MD	2001.000000			Ecuador	Pastaza	Pastaza	Pozo petrolero Villano 2 de ARCO	Pozo petrolero Villano 2 de ARCO	1.250000	S	77.200000	W				http://data.biodiversitydata.nl/naturalis/specimen/L.4307850 http://data.biodiversitydata.nl/naturalis/specimen/L.4307849
Cremastosperma gracilipes R.E.Fr.	Irvine		817			F	23.000000	4.000000	1984.000000		Pirie, MD	2017.000000	f	f	Ecuador	Napo		San José de Payamino, 40 km W of Coca	San José de Payamino	0.300000	S	77.200000	W				http://data.biodiversitydata.nl/naturalis/specimen/L.4307850 http://data.biodiversitydata.nl/naturalis/specimen/L.4307849
Cremastosperma gracilipes R.E.Fr.	J. Jaramillo		3577		et al.	AAU	16.000000	8.000000	1980.000000		Pirie, MD	2001.000000	f	f	Ecuador	Pastaza		Centro-Oriente, Tzapino	Pastaza. Centro-Oriente, Tzapino, colección en pica a Dayono, población Waorani (Aucas) suelo con mucha hojaraza	0.000000		0.000000					http://data.biodiversitydata.nl/naturalis/specimen/L.4307850 http://data.biodiversitydata.nl/naturalis/specimen/L.4307849
Cremastosperma gracilipes R.E.Fr.	J. Jaramillo		30773		et al.	AAU,U	24.000000	5.000000	1980.000000		Pirie, MD	2001.000000	f		Ecuador	Pastaza		Lorocachi	Pastaza: Lorocachi. Zona oeste del campamento militar a 3 km del Río Curaray	1.380000	S	75.580000	W				http://data.biodiversitydata.nl/naturalis/specimen/L.4307850 http://data.biodiversitydata.nl/naturalis/specimen/L.4307849
Cremastosperma gracilipes R.E.Fr.	Lawesson		39560		et al.	AAU	2.000000	5.000000	1983.000000		Pirie, MD	2001.000000	f	f	Ecuador	Napo		Añangu village	Village of Añangu, north side of Río Trail from village to Laguna	0.310000	S	76.230000	W				http://data.biodiversitydata.nl/naturalis/specimen/L.4307850 http://data.biodiversitydata.nl/naturalis/specimen/L.4307849
Cremastosperma gracilipes R.E.Fr.	Luna		4890		et al.	NY,U	16.000000	1.000000	1976.000000		Pirie, MD	2001.000000	f		Colombia	Caquetá		Florencia-Belém	14 km from Florencia towards Belém at turnoff to ICA (Instituto Colombiano Agropecuario) station	0.000000		0.000000					http://data.biodiversitydata.nl/naturalis/specimen/L.4307850 http://data.biodiversitydata.nl/naturalis/specimen/L.4307849
Cremastosperma gracilipes R.E.Fr.	Luna		8630		et al.	NY	9.000000	7.000000	1982.000000		Pirie, MD	2001.000000	f	f	Ecuador	Napo	Orellana	Parque Nacional Yasuní, Añangu	Parque Nacional Yasuní, Anango	0.300000	S	76.250000	W				http://data.biodiversitydata.nl/naturalis/specimen/L.4307850 http://data.biodiversitydata.nl/naturalis/specimen/L.4307849
Cremastosperma gracilipes R.E.Fr.	Luna		9057		et al.	NY,U	18.000000	2.000000	1983.000000		Pirie, MD	2001.000000	f	f	Ecuador	Napo	Orellana	Parque Nacional Yasuní, Añangu	Parque Nacional Yasuní, Añangu. Swamp forest along Río Añangu (black water) near jct. with Río Napo	0.310000	S	76.230000	W				http://data.biodiversitydata.nl/naturalis/specimen/L.4307850 http://data.biodiversitydata.nl/naturalis/specimen/L.4307849
Cremastosperma gracilipes R.E.Fr.	Naranjo		302		B. Freire	MO	0.000000	0.000000	0.000000		Pirie, MD	2005.000000	f	f	Ecuador	Napo	Orellana	Reserva Etnica Huaorani	Reserva Etnica Huaorani	1.094900	S	76.555400	W				http://data.biodiversitydata.nl/naturalis/specimen/L.4307850 http://data.biodiversitydata.nl/naturalis/specimen/L.4307849
Cremastosperma gracilipes R.E.Fr.	Naranjo		493		B. Freire	MO	0.000000	0.000000	0.000000		Pirie, MD	2005.000000	f	f	Ecuador	Napo	Orellana	Reserva Etnica Huaorani	Reserva Etnica Huaorani	0.394500	S	76.400000	W				http://data.biodiversitydata.nl/naturalis/specimen/L.4307850 http://data.biodiversitydata.nl/naturalis/specimen/L.4307849
Cremastosperma gracilipes R.E.Fr.	Neill		7195		et al.	MO	3.000000	8.000000	1986.000000		Pirie, MD	2001.000000	f	f	Ecuador	Napo		Via Loreto, 4 km W of Río Payamino	Via Loreto, 4 km al W del Río Payamino. Inventario forestal con la Mision Forestal Japonesa (JICA) y DINAF	1.280000	S	77.020000	W				http://data.biodiversitydata.nl/naturalis/specimen/L.4307850 http://data.biodiversitydata.nl/naturalis/specimen/L.4307849
Cremastosperma gracilipes R.E.Fr.	Neill		7568		et al.	MO,U	17.000000	1.000000	1987.000000		Pirie, MD	2001.000000	f	f	Ecuador	Napo	Tena	Reserva Biológica Jatun Sacha	Reserva Biológica Jatun Sacha. Río Napo, 8 km abajo de Misahuallí	1.040000	S	77.360000	W				http://data.biodiversitydata.nl/naturalis/specimen/L.4307850 http://data.biodiversitydata.nl/naturalis/specimen/L.4307849
Cremastosperma gracilipes R.E.Fr.	Neill		9118		Iguago	MO,U	26.000000	11.000000	1989.000000		Pirie, MD	2001.000000	f	f	Ecuador	Napo	Orellana	INIAP-Payamino Experimental Station	Cantón Orellana. INIAP Payamino Agricultural Experiment Station. Reserva ' El Chuncho' 6 km northwest of Coca	0.300000	S	77.010000	W				http://data.biodiversitydata.nl/naturalis/specimen/L.4307850 http://data.biodiversitydata.nl/naturalis/specimen/L.4307849
Cremastosperma gracilipes R.E.Fr.	Neill		9967		W. Rojas	MO,U	13.000000	11.000000	1991.000000		Pirie, MD	2001.000000	f	f	Ecuador	Napo	Orellana	Parque Nacional Yasuní, Añangu	Orellana Cantón. Yasuní National Park. Añangu, on south bank of Río Trail from village to Laguna Añangu Cocha	0.310000	S	76.230000	W				http://data.biodiversitydata.nl/naturalis/specimen/L.4307850 http://data.biodiversitydata.nl/naturalis/specimen/L.4307849
Cremastosperma gracilipes R.E.Fr.	Neill		11095		et al.	MO	19.000000	1.000000	1998.000000		Pirie, MD	2001.000000	f		Ecuador	Pastaza	Pastaza	Río Acaro or Challuayacu	Río Acaro or Challuayacu (erroneously as 'Río Manderoyacu' on IGM map). ARCO potential oil well site 'C'	1.230000	S	77.250000	W				http://data.biodiversitydata.nl/naturalis/specimen/L.4307850 http://data.biodiversitydata.nl/naturalis/specimen/L.4307849
Cremastosperma gracilipes R.E.Fr.	Ollgaard		35223		et al.	AAU	24.000000	7.000000	1980.000000		Pirie, MD	2001.000000	f	f	Ecuador	Pastaza		Río Pastaza	Río Pastaza, between Destacamento Chiriboga and Apachi Entza	2.200000	S	76.550000	W				http://data.biodiversitydata.nl/naturalis/specimen/L.4307850 http://data.biodiversitydata.nl/naturalis/specimen/L.4307849
Cremastosperma gracilipes R.E.Fr.	Ollgaard		38866		et al.	AAU	30.000000	5.000000	1982.000000		Pirie, MD	2001.000000	f	f	Ecuador	Napo	Orellana	Parque Nacional Yasuní, Añangu	Añangu, Parque Nacional Yasuní. Collections in the area of the SEF project	0.310000	S	76.230000	W				http://data.biodiversitydata.nl/naturalis/specimen/L.4307850 http://data.biodiversitydata.nl/naturalis/specimen/L.4307849
Cremastosperma gracilipes R.E.Fr.	Ollgaard		99056		et al.	AAU	21.000000	7.000000	1991.000000		Pirie, MD	2001.000000	f	f	Ecuador	Napo		Río Tiputini	Upper Río Tiputini, ca. 2 canoe-hours from bridge on Coca-Auca-oilfield road	0.430000	S	76.570000	W				http://data.biodiversitydata.nl/naturalis/specimen/L.4307850 http://data.biodiversitydata.nl/naturalis/specimen/L.4307849
Cremastosperma gracilipes R.E.Fr.	Palacios		783		Neill	MO,U	3.000000	9.000000	1985.000000		Pirie, MD	2001.000000	f	f	Ecuador	Pastaza		Río Curaray	Ecuador, Pastaza, Rio Curaray, costa do sur, boca del Rio Queramo	1.300000	S	76.320000	W				http://data.biodiversitydata.nl/naturalis/specimen/L.4307850 http://data.biodiversitydata.nl/naturalis/specimen/L.4307849
Cremastosperma gracilipes R.E.Fr.	Palacios		1651			MO	3.000000	7.000000	1987.000000		Pirie, MD	2001.000000	f		Ecuador	Napo	Tena	Reserva Biológica Jatun Sacha	Reserva Biológica Jatun Sacha. 8 km de Puerto de Misahuallí, margen derecha del Río Napo	1.040000	S	77.370000	W				http://data.biodiversitydata.nl/naturalis/specimen/L.4307850 http://data.biodiversitydata.nl/naturalis/specimen/L.4307849
Cremastosperma gracilipes R.E.Fr.	Palacios		2416			QAME,U	9.000000	1.000000	1988.000000		Pirie, MD	2001.000000	f	f	Ecuador	Napo	Orellana	Parque Nacional Yasuní	Parque Nacional Yasuní. Pozopetrolero Amo 2	0.570000	S	76.130000	W				http://data.biodiversitydata.nl/naturalis/specimen/L.4307850 http://data.biodiversitydata.nl/naturalis/specimen/L.4307849
Cremastosperma gracilipes R.E.Fr.	Palacios		2492			MO	22.000000	2.000000	1988.000000		Pirie, MD	2001.000000	f	f	Ecuador	Napo	Tena	Reserva Biológica Jatun Sacha	Estación Biológica Jatun Sacha. Río Napo, 8 km al E de Misahuallí	1.040000	S	77.360000	W				http://data.biodiversitydata.nl/naturalis/specimen/L.4307850 http://data.biodiversitydata.nl/naturalis/specimen/L.4307849
Cremastosperma gracilipes R.E.Fr.	Palacios		2992			U	7.000000	9.000000	1988.000000		Pirie, MD	2001.000000	s		Ecuador	Napo		Río Napo, 8 km from Puerto Misahuallí	Margen derecho del Río Napo, 8 km de Puerto Misahuallí	1.040000	S	77.370000	W				http://data.biodiversitydata.nl/naturalis/specimen/L.4307850 http://data.biodiversitydata.nl/naturalis/specimen/L.4307849
Cremastosperma gracilipes R.E.Fr.	Palacios		4759			MO,U	12.000000	12.000000	1989.000000		Pirie, MD	2001.000000	f	f	Ecuador	Napo	Tena	Reserva Biológica Jatun Sacha	Cantón Tena. Estación Biológica Jatun Sacha. Río Napo, 8 km al este de Misahuallí	1.040000	S	77.360000	W				http://data.biodiversitydata.nl/naturalis/specimen/L.4307850 http://data.biodiversitydata.nl/naturalis/specimen/L.4307849
Cremastosperma gracilipes R.E.Fr.	Palacios		7043			MO,U	14.000000	4.000000	1991.000000		Pirie, MD	2001.000000	f		Ecuador	Napo	Tena	Reserva Biológica Jatun Sacha	Tena Canton. Estación Biológica Jatun Sacha. Río Napo, 8 km al E de Misahuallí	1.040000	S	77.360000	W				http://data.biodiversitydata.nl/naturalis/specimen/L.4307850 http://data.biodiversitydata.nl/naturalis/specimen/L.4307849
Cremastosperma gracilipes R.E.Fr.	Palacios		10462		et al.	U	0.000000	0.000000	0.000000		Pirie, MD	2001.000000	f	f	Ecuador	Napo	Tena	Reserva Biológica Jatun Sacha	Tena Canton. Estación Biológica Jatun Sacha. 8 km al este de Misahuallí. Parcela Permanente 05	1.040000	S	77.360000	W				http://data.biodiversitydata.nl/naturalis/specimen/L.4307850 http://data.biodiversitydata.nl/naturalis/specimen/L.4307849
Cremastosperma gracilipes R.E.Fr.	Pitman		195			U	7.000000	6.000000	1994.000000		Pirie, MD	2001.000000	i	f	Ecuador	Napo	Orellana	Parque Nacional Yasuní	Orellana. Yasuní National Park. Maxus road and pipeline under construction, km 2	0.260000	S	76.350000	W				http://data.biodiversitydata.nl/naturalis/specimen/L.4307850 http://data.biodiversitydata.nl/naturalis/specimen/L.4307849
Cremastosperma gracilipes R.E.Fr.	Plowman		7248		et al.	GH	4.000000	5.000000	1977.000000		Pirie, MD	2003.000000	f	f	Peru	Loreto	Maynas	Río Ampiyacu, Pebas and vicintity	Río Ampiyacu, Pebas and vicintity	3.100000	S	71.490000	W				http://data.biodiversitydata.nl/naturalis/specimen/L.4307850 http://data.biodiversitydata.nl/naturalis/specimen/L.4307849
Cremastosperma gracilipes R.E.Fr.	D. Reyes		691		Carillo	MO	0.000000	0.000000	0.000000		Pirie, MD	2005.000000	f	f	Ecuador	Napo	Orellana	Comunidad Kichwa El Eden	Comunidad Kichwa El Eden	0.313500	S	76.054000	W				http://data.biodiversitydata.nl/naturalis/specimen/L.4307850 http://data.biodiversitydata.nl/naturalis/specimen/L.4307849
Cremastosperma gracilipes R.E.Fr.	Romoleroux		1834		Grefa	U	27.000000	8.000000	1995.000000		Pirie, MD	2001.000000	i	f	Ecuador	Napo	Orellana	Estación Científica Yasuní	Estación Científica Yasuní, Parcela de 50 Ha.; No. de rbol 50611	0.380000	S	76.300000	W				http://data.biodiversitydata.nl/naturalis/specimen/L.4307850 http://data.biodiversitydata.nl/naturalis/specimen/L.4307849
Cremastosperma gracilipes R.E.Fr.	Romoleroux		1883		R.B. Foster	U	23.000000	10.000000	1995.000000		Pirie, MD	2001.000000	f	f	Ecuador	Napo	Orellana	Estación Científica Yasuní	Estación Científica Yasuní, Parcela de 50 Ha, no. de arbol 141302	0.380000	S	76.300000	W				http://data.biodiversitydata.nl/naturalis/specimen/L.4307850 http://data.biodiversitydata.nl/naturalis/specimen/L.4307849
Cremastosperma gracilipes R.E.Fr.	Rubio		320			MO	3.000000	11.000000	1989.000000		Pirie, MD	2001.000000	f	f	Ecuador	Napo	Orellana	Sector Huashito	Canton Orellana. Sector Huashito, 20 km al norte de Coca.Propriedad de PALMORIENTE	0.200000	S	77.050000	W				http://data.biodiversitydata.nl/naturalis/specimen/L.4307850 http://data.biodiversitydata.nl/naturalis/specimen/L.4307849
Cremastosperma gracilipes R.E.Fr.	Soejarto		781		Cardozo	F,US	12.000000	9.000000	1963.000000		Pirie, MD	2017.000000	f	f	Colombia	Amazonas	Leticia	Puerto Nariño at Río Loreto Yacu	Puerto Narino at Loreto Yacu River	0.000000		0.000000					http://data.biodiversitydata.nl/naturalis/specimen/L.4307850 http://data.biodiversitydata.nl/naturalis/specimen/L.4307849
Cremastosperma gracilipes R.E.Fr.	Stein		3036		Suarez	AAU,MO,NY,U	10.000000	6.000000	1985.000000		Pirie, MD	2001.000000	i	f	Ecuador	Napo		Río Napo, 9 km below Puerto Misahuallí	9 km below Puerto Misahuallí on the Río Napo	1.040000	S	77.360000	W				http://data.biodiversitydata.nl/naturalis/specimen/L.4307850 http://data.biodiversitydata.nl/naturalis/specimen/L.4307849
Cremastosperma gracilipes R.E.Fr.	Tessmann		4748			B,S	0.000000	0.000000	1924.000000		Pirie, MD	2001.000000	f		Peru	Loreto		Pongo de Manseriche	Peru, Loreto, Pongo de Manseriche	0.000000	N	77.300000	W				http://data.biodiversitydata.nl/naturalis/specimen/L.4307850 http://data.biodiversitydata.nl/naturalis/specimen/L.4307849
Cremastosperma gracilipes R.E.Fr.	Vásquez		4423			MO	9.000000	9.000000	1983.000000		Pirie, MD	2001.000000	f	f	Peru	Loreto	Alto Amazonas	Andoas	Andoas	2.550000	S	76.250000	W				http://data.biodiversitydata.nl/naturalis/specimen/L.4307850 http://data.biodiversitydata.nl/naturalis/specimen/L.4307849
Cremastosperma gracilipes R.E.Fr.	Vásquez		12675		et al.	U	9.000000	8.000000	1989.000000		Pirie, MD	2003.000000	f	f	Colombia	Amazonas	Puerto Narino	Parque Nacional Amacayacu	Parque Nacional Amacayacu. Proyecto: Inventario y Ecología de las aves del parque Amacayacu	3.450000	S	70.150000	W				http://data.biodiversitydata.nl/naturalis/specimen/L.4307850 http://data.biodiversitydata.nl/naturalis/specimen/L.4307849
Cremastosperma gracilipes R.E.Fr.	Vásquez		13007		Jaramillo	MO,U	25.000000	10.000000	1989.000000		Pirie, MD	2001.000000	i	f	Peru	Loreto	Maynas	Yanamono Explorama Reserve	Indiana, Explorama Reserve (Río Amazonas)	3.300000	S	73.050000	W				http://data.biodiversitydata.nl/naturalis/specimen/L.4307850 http://data.biodiversitydata.nl/naturalis/specimen/L.4307849
Cremastosperma gracilipes R.E.Fr.	Vásquez		17376		et al.	MO	11.000000	7.000000	1991.000000		Pirie, MD	2001.000000	f	f	Peru	Loreto	Maynas	Allpahuayo-IIAP	Iquitos, Allpahuayo-IIAP	4.100000	S	73.300000	W				http://data.biodiversitydata.nl/naturalis/specimen/L.4307850 http://data.biodiversitydata.nl/naturalis/specimen/L.4307849
Cremastosperma gracilipes R.E.Fr.	Whitmore		737			U	19.000000	10.000000	1960.000000		Pirie, MD	2001.000000	f	f	Ecuador	Napo		Río Pacuno, Bimbino	Ecuador, Napo y Pastaza, Bimbino on the Rio Pacuno, 10 hrs W of confluence with the Rio Napo	0.400000	S	77.200000	W				http://data.biodiversitydata.nl/naturalis/specimen/L.4307850 http://data.biodiversitydata.nl/naturalis/specimen/L.4307849
Cremastosperma gracilipes R.E.Fr.	Whitmore		871			K,U	27.000000	10.000000	1960.000000		Pirie, MD	2001.000000	i	f	Ecuador	Napo		Coca	Napo y Pastaza: beyond south eastern end of airstrip. Coca	0.400000	S	77.200000	W				http://data.biodiversitydata.nl/naturalis/specimen/L.4307850 http://data.biodiversitydata.nl/naturalis/specimen/L.4307849
Cremastosperma gracilipes R.E.Fr.	Ll. Williams		2197			F	0.000000	8.000000	1929.000000		Pirie, MD	2004.000000	s		Peru	Loreto	Caballo-Cocha	Caballo-Cocha, Amazon River	Amazon River	0.000000		0.000000					http://data.biodiversitydata.nl/naturalis/specimen/L.4307850 http://data.biodiversitydata.nl/naturalis/specimen/L.4307849
Cremastosperma gracilipes R.E.Fr.	Zaruma		581			AAU,MO,NY,U	3.000000	9.000000	1986.000000		Pirie, MD	2001.000000	f	f	Ecuador	Napo	Orellana	INIAP-Payamino Experimental Station	Estación Experimental INIAP-Payamino. Reserva Florística El Chuncho	0.260000	S	77.010000	W				http://data.biodiversitydata.nl/naturalis/specimen/L.4307850 http://data.biodiversitydata.nl/naturalis/specimen/L.4307849
Cremastosperma gracilipes R.E.Fr.	Ríos		4422		et al.	F	15.000000	10.000000	2014.000000			0.000000			Peru	Loreto	Requena	Prov. Requena, Distr. Tapiche, Quebrada Yanayacu	Prov. Requena. Distr. Tapiche. Quebrada Yanayacu-Río Tapiche	6.154900	S	73.543090	W			m	http://data.biodiversitydata.nl/naturalis/specimen/L.4307850 http://data.biodiversitydata.nl/naturalis/specimen/L.4307849
Cremastosperma gracilipes R.E.Fr.	Romoleroux		2267		et al.	F	22.000000	4.000000	1996.000000		Johnson, DM	2004.000000			Ecuador	Napo		Estacíon Científica Yasuní	Estacíon Científica Yasuní	0.380000	S	76.300000	W			m	http://data.biodiversitydata.nl/naturalis/specimen/L.4307850 http://data.biodiversitydata.nl/naturalis/specimen/L.4307849
Cremastosperma gracilipes R.E.Fr.	Clark		10186		et al.	LOJA,MO,QCNE	21.000000	5.000000	2008.000000		Pirie, MD	2018.000000			Ecuador	Napo		Yasuní Forest Reserve	Yasuni Biosphere Reserve. Tiputini Biodiversity Station (owned by the Universidad San Francisco, Quito). Sendero Chorongo. Tierre firme rainforest	0.381100	S	76.085800	W				http://data.biodiversitydata.nl/naturalis/specimen/L.4307850 http://data.biodiversitydata.nl/naturalis/specimen/L.4307849
Cremastosperma juruense R.E.Fr.	Krukoff		4697			NY,S	6.000000	6.000000	1933.000000		Pirie, MD	2001.000000	f	f	Brazil	Amazonas		Río Embira	State of Amazonas; near mouth of Rio Embira (tributarry of Rio Tarauaca).	7.300000	S	70.150000	W				http://data.biodiversitydata.nl/naturalis/specimen/L.4307850 http://data.biodiversitydata.nl/naturalis/specimen/L.4307849
Cremastosperma killipii R.E.Fr.	Killip		29020		Smith	S,US	23.000000	8.000000	1929.000000		Pirie, MD	2001.000000	f	f	Peru	Loreto	Alto Amazonas	Yurimaguas	Yurimaguas	0.000000		0.000000					http://data.biodiversitydata.nl/naturalis/specimen/L.4307850 http://data.biodiversitydata.nl/naturalis/specimen/L.4307849
Cremastosperma leiophyllum R.E.Fr.	Arrazola		134			MO	12.000000	10.000000	1989.000000		Pirie, MD	2001.000000	f		Bolivia	Cochabamba	Puerto Aurora	Región del Chapare	Region del Chapare	0.000000		0.000000					http://data.biodiversitydata.nl/naturalis/specimen/L.4307850 http://data.biodiversitydata.nl/naturalis/specimen/L.4307849
Cremastosperma leiophyllum R.E.Fr.	Beck		1675			LPB,MO,U	14.000000	7.000000	1979.000000		Pirie, MD	2001.000000	d		Bolivia	Beni	Prov. José Ballivián	Puente Río Quiquibey	Puente Río Quiquibey 4 km hacia San Borja (viniendo de P. Lianres). En terraza alta del Valle del Río Quiquibey	0.000000		0.000000					http://data.biodiversitydata.nl/naturalis/specimen/L.4307850 http://data.biodiversitydata.nl/naturalis/specimen/L.4307849
Cremastosperma leiophyllum R.E.Fr.	Buchtien		705			B,HBG,MO,S,US	0.000000	0.000000	0.000000		Pirie, MD	2001.000000	f	f	Bolivia			without precise locality		0.000000		0.000000					http://data.biodiversitydata.nl/naturalis/specimen/L.4307850 http://data.biodiversitydata.nl/naturalis/specimen/L.4307849
Cremastosperma leiophyllum R.E.Fr.	Buchtien		706			B,S	12.000000	3.000000	1927.000000		Pirie, MD	2001.000000	f	f	Bolivia	La Paz	Sarampiuni	San Carlos, Sarampiuni	San Carlos, Sarampiuni	13.000000	S	65.000000	W				http://data.biodiversitydata.nl/naturalis/specimen/L.4307850 http://data.biodiversitydata.nl/naturalis/specimen/L.4307849
Cremastosperma leiophyllum R.E.Fr.	P.F. Foster		230			WAG	22.000000	9.000000	1995.000000		Pirie, MD	2017.000000	s		Bolivia	Santa Cruz	Velasco	Velasco, N of Puerto Frey		14.395000	S	61.093300	W				http://data.biodiversitydata.nl/naturalis/specimen/L.4307850 http://data.biodiversitydata.nl/naturalis/specimen/L.4307849
Cremastosperma leiophyllum R.E.Fr.	Hinojosa		1313		Seidel	LPB	4.000000	7.000000	1991.000000		Pirie, MD	2001.000000	f	f	Bolivia	La Paz	Sud Yungas	Santa Ana de Mosetenes	Santa Ana de Mosetenes. Reserva indígena	0.000000		0.000000					http://data.biodiversitydata.nl/naturalis/specimen/L.4307850 http://data.biodiversitydata.nl/naturalis/specimen/L.4307849
Cremastosperma leiophyllum R.E.Fr.	Killeen		3080		et al.	USZ	3.000000	5.000000	1991.000000		Pirie, MD	2001.000000	s		Bolivia	Beni	Prov. José Ballivián	Serrania del Pilón Lajas, Yucumo	Serrania Pilon Lajas, 24 km suroeste de Yucumo por la carretera a Quiquibey	15.150000	S	67.000000	W				http://data.biodiversitydata.nl/naturalis/specimen/L.4307850 http://data.biodiversitydata.nl/naturalis/specimen/L.4307849
Cremastosperma leiophyllum R.E.Fr.	Killeen		3085		et al.	USZ	3.000000	5.000000	1991.000000		Pirie, MD	2001.000000	s		Bolivia	Beni	Prov. José Ballivián	Serrania del Pilón Lajas, Yucumo	Serrania Pilon Lajas, 24 km suroeste de Yucumo por la carretera a Quiquibey	15.150000	S	67.000000	W				http://data.biodiversitydata.nl/naturalis/specimen/L.4307850 http://data.biodiversitydata.nl/naturalis/specimen/L.4307849
Cremastosperma leiophyllum R.E.Fr.	Killeen		3110		et al.	USZ	3.000000	5.000000	1991.000000		Pirie, MD	2001.000000	s		Bolivia	Beni	Prov. José Ballivián	Serrania del Pilón Lajas, Yucumo	Serrania Pilon Lajas, 24 km suroeste de Yucumo por la carretera a Quiquibey	15.150000	S	67.000000	W				http://data.biodiversitydata.nl/naturalis/specimen/L.4307850 http://data.biodiversitydata.nl/naturalis/specimen/L.4307849
Cremastosperma leiophyllum R.E.Fr.	Killeen		3238		et al.	LPB,U,USZ	8.000000	5.000000	1991.000000		Pirie, MD	2001.000000	f	f	Bolivia	Beni	Prov. José Ballivián	Serrania del Pilón Lajas, Yucumo	Serrania Pilon Lajas, 24 km suroeste de Yucumo por la carretera a Quiquibey	15.150000	S	67.000000	W				http://data.biodiversitydata.nl/naturalis/specimen/L.4307850 http://data.biodiversitydata.nl/naturalis/specimen/L.4307849
Cremastosperma leiophyllum R.E.Fr.	Krukoff		10556			A,F,G,K,L,MICH,MO,NY,S,U	27.000000	7.000000	1939.000000		Pirie, MD	2001.000000	f	f	Bolivia	La Paz	Sud Yungas	Río Bopi, Asunta, near Evenay	Basin of Río Bopi, Asunta, near Evenay	0.000000		0.000000					http://data.biodiversitydata.nl/naturalis/specimen/L.4307850 http://data.biodiversitydata.nl/naturalis/specimen/L.4307849
Cremastosperma leiophyllum R.E.Fr.	M.A. Lewis		37979			MO,U	11.000000	11.000000	1990.000000		Pirie, MD	2001.000000	f	f	Bolivia	La Paz	Sud Yungas	Río Quiquibey	Río Quiquibey, along a new logging road that begins from the Quiquibey-San Borja road about 2 km S of the Quiquibey Bridge and wanders off in a westerley direction about 4 km 30 km SW of Yacumo	15.290000	S	67.040000	W				http://data.biodiversitydata.nl/naturalis/specimen/L.4307850 http://data.biodiversitydata.nl/naturalis/specimen/L.4307849
Cremastosperma leiophyllum R.E.Fr.	Meneces		395		Terceros	MO,NY	14.000000	4.000000	1976.000000		Pirie, MD	2001.000000	f	f	Bolivia	Santa Cruz	Ichilo	Ayacucho Forest Reserve	Reserva forestal Ayacucho	17.000000	S	63.000000	W				http://data.biodiversitydata.nl/naturalis/specimen/L.4307850 http://data.biodiversitydata.nl/naturalis/specimen/L.4307849
Cremastosperma leiophyllum R.E.Fr.	Naessany		106			LPB,U	28.000000	6.000000	1989.000000		Pirie, MD	2001.000000	f	f	Bolivia	Cochabamba	Puerto Aurora	Puerto Aurora, Región del Chapare	Puerto Aurora - Region del Chapare	16.500000	S	65.100000	W				http://data.biodiversitydata.nl/naturalis/specimen/L.4307850 http://data.biodiversitydata.nl/naturalis/specimen/L.4307849
Cremastosperma leiophyllum R.E.Fr.	Nee		38126			LPB,MO,NY,U,USZ	13.000000	12.000000	1989.000000		Pirie, MD	2001.000000	f	f	Bolivia	Santa Cruz	Ichilo	Parque Nacional Amboró	Parque Nacional Amboró, slopes along Quebrada Yapoje, above confluence with Río Saguayo	17.340000	S	63.440000	W				http://data.biodiversitydata.nl/naturalis/specimen/L.4307850 http://data.biodiversitydata.nl/naturalis/specimen/L.4307849
Cremastosperma leiophyllum R.E.Fr.	Nee		38135			LPB,MO,NY,U,USZ	13.000000	12.000000	1989.000000		Pirie, MD	2001.000000	f	f	Bolivia	Santa Cruz	Ichilo	Parque Nacional Amboró	Parque Nacional Amboró, slopes along Quebrada Yapoje, above confluence with Río Saguayo	17.340000	S	63.440000	W				http://data.biodiversitydata.nl/naturalis/specimen/L.4307850 http://data.biodiversitydata.nl/naturalis/specimen/L.4307849
Cremastosperma leiophyllum R.E.Fr.	Nee		40971			LPB,NY	13.000000	6.000000	1991.000000		Pirie, MD	2001.000000	f	f	Bolivia	Santa Cruz	Ichilo	Parque Nacional Amboró	Parque Nacional Amboró, ridge between Quebrada Yapoje and Quebrada Caballo, 0.5-1 km upstream from the confluence with the Río Saguayo	17.340000	S	63.460000	W				http://data.biodiversitydata.nl/naturalis/specimen/L.4307850 http://data.biodiversitydata.nl/naturalis/specimen/L.4307849
Cremastosperma leiophyllum R.E.Fr.	Nee		41022			LPB,NY	14.000000	6.000000	1991.000000		Pirie, MD	2001.000000	f	f	Bolivia	Santa Cruz	Ichilo	Parque Nacional Amboró	Parque Nacional Amboró, along Río Saguayo, 0-0.5 km downstream from mouth of Quebrada Yapoje	17.340000	S	63.440000	W				http://data.biodiversitydata.nl/naturalis/specimen/L.4307850 http://data.biodiversitydata.nl/naturalis/specimen/L.4307849
Cremastosperma leiophyllum R.E.Fr.	Neill		9334		Quevedo	LPB,MO,U,USZ	16.000000	8.000000	1990.000000		Pirie, MD	2001.000000	i	f	Bolivia	Santa Cruz	Ichilo	Choré Forest Reserve, Río Ibabo	Reserva Forestal Choré, Río Ibabo. Bosque Experimental 'Elias Meneces'. Líneas 5 & 6 del inventario forestal	16.350000	S	64.310000	W				http://data.biodiversitydata.nl/naturalis/specimen/L.4307850 http://data.biodiversitydata.nl/naturalis/specimen/L.4307849
Cremastosperma leiophyllum R.E.Fr.	Pirie		2		Chatrou; D. Soto; et al.	F,U	25.000000	10.000000	2001.000000		Pirie, MD	2001.000000	f	f	Bolivia	Santa Cruz	Ichilo	Parque Nacional Amboró	Parque Nacional Amboro, trail	0.000000		0.000000					http://data.biodiversitydata.nl/naturalis/specimen/L.4307850 http://data.biodiversitydata.nl/naturalis/specimen/L.4307849
Cremastosperma leiophyllum R.E.Fr.	Pirie		3		Chatrou; D. Soto; et al.	U	25.000000	10.000000	2001.000000		Pirie, MD	2001.000000	s		Bolivia	Santa Cruz	Ichilo	Parque Nacional Amboró	Parque Nacional Amboro, trail	0.000000		0.000000					http://data.biodiversitydata.nl/naturalis/specimen/L.4307850 http://data.biodiversitydata.nl/naturalis/specimen/L.4307849
Cremastosperma leiophyllum R.E.Fr.	H. Ruiz	19	28		Pavón	F	0.000000	0.000000	0.000000		Pirie, MD	2001.000000	f		Bolivia			without precise locality		0.000000		0.000000					http://data.biodiversitydata.nl/naturalis/specimen/L.4307850 http://data.biodiversitydata.nl/naturalis/specimen/L.4307849
Cremastosperma leiophyllum R.E.Fr.	Saldías		530			MO,NY,U,USZ	22.000000	12.000000	1988.000000		Pirie, MD	2001.000000	f	f	Bolivia	Santa Cruz	Ichilo	Parque Nacional Amboró	Parque Nacional Amboró. Río Saguayo. Choza de ornitólogos. 14 km SW (línea recta) de Huayt£	17.410000	S	63.440000	W				http://data.biodiversitydata.nl/naturalis/specimen/L.4307850 http://data.biodiversitydata.nl/naturalis/specimen/L.4307849
Cremastosperma leiophyllum R.E.Fr.	Scolnik		581		et al.	US	25.000000	9.000000	1947.000000		Pirie, MD	2001.000000	f	f	Bolivia	Cochabamba		Santos-Cochabamba road	km 28, Camino ? Santos a Cochabamba	0.000000		0.000000					http://data.biodiversitydata.nl/naturalis/specimen/L.4307850 http://data.biodiversitydata.nl/naturalis/specimen/L.4307849
Cremastosperma leiophyllum R.E.Fr.	Seidel		2003			LPB	18.000000	7.000000	1987.000000		Pirie, MD	2001.000000			Bolivia	La Paz	Sud Yungas	Alto Beni	Alto Beni, Concesión de la Cooperativa San José de Popoy	0.000000		0.000000					http://data.biodiversitydata.nl/naturalis/specimen/L.4307850 http://data.biodiversitydata.nl/naturalis/specimen/L.4307849
Cremastosperma leiophyllum R.E.Fr.	Seidel		2265		Schulte	LPB,MO,U	29.000000	12.000000	1987.000000		Pirie, MD	2001.000000	f	f	Bolivia	La Paz	Sud Yungas	Alto Beni	Alto Beni, Concesión de San Jose de Popoy	0.000000		0.000000					http://data.biodiversitydata.nl/naturalis/specimen/L.4307850 http://data.biodiversitydata.nl/naturalis/specimen/L.4307849
Cremastosperma leiophyllum R.E.Fr.	Seidel		2878		et al.	LPB,U	28.000000	6.000000	1990.000000		Pirie, MD	2001.000000	f	f	Bolivia	La Paz	Sud Yungas	Alto Beni, Santa Ana	Alto Beni, reserva de los mocetene de Santa Ana	15.370000	S	67.250000	W				http://data.biodiversitydata.nl/naturalis/specimen/L.4307850 http://data.biodiversitydata.nl/naturalis/specimen/L.4307849
Cremastosperma leiophyllum R.E.Fr.	Seidel		2893		et al.	LPB,U	28.000000	6.000000	1990.000000		Pirie, MD	2001.000000	f	f	Bolivia	La Paz	Sud Yungas	Alto Beni, Santa Ana	Alto Beni, reserva de los mocetene de Santa Ana	15.370000	S	67.250000	W				http://data.biodiversitydata.nl/naturalis/specimen/L.4307850 http://data.biodiversitydata.nl/naturalis/specimen/L.4307849
Cremastosperma leiophyllum R.E.Fr.	Seidel		3543			LPB	31.000000	5.000000	2000.000000		Pirie, MD	2001.000000			Bolivia	Cochabamba	Carrasco	Río Blanco	Río Blanco	17.120000	S	64.250000	W				http://data.biodiversitydata.nl/naturalis/specimen/L.4307850 http://data.biodiversitydata.nl/naturalis/specimen/L.4307849
Cremastosperma leiophyllum R.E.Fr.	Seidel		7234			LPB	22.000000	4.000000	1993.000000		Pirie, MD	2001.000000			Bolivia	La Paz	Sud Yungas	Alto Beni	Alto Beni, Colonia Tarapacá	0.000000		0.000000					http://data.biodiversitydata.nl/naturalis/specimen/L.4307850 http://data.biodiversitydata.nl/naturalis/specimen/L.4307849
Cremastosperma leiophyllum R.E.Fr.	Seidel		7290		et al.	LPB,U	1.000000	5.000000	1993.000000		Pirie, MD	2001.000000	f	f	Bolivia	La Paz	Sud Yungas	Alto Beni	Alto Beni, serrania de Marimonos	0.000000		0.000000					http://data.biodiversitydata.nl/naturalis/specimen/L.4307850 http://data.biodiversitydata.nl/naturalis/specimen/L.4307849
Cremastosperma leiophyllum R.E.Fr.	D.N. Smith		13253		Quintanta & V. Garcia	LPB,MO,U,USZ	19.000000	5.000000	1989.000000		Pirie, MD	2001.000000	f	f	Bolivia	Beni	Prov. José Ballivián	Serranía del Pilón Lajas, Yucumo	Serrania del Pilón Lajas, vertiente oriental, 14-15 km de Yucumo	15.130000	S	67.030000	W				http://data.biodiversitydata.nl/naturalis/specimen/L.4307850 http://data.biodiversitydata.nl/naturalis/specimen/L.4307849
Cremastosperma leiophyllum R.E.Fr.	D.N. Smith		14006		et al.	LPB,MO,U,USZ	19.000000	2.000000	1990.000000		Pirie, MD	2001.000000	d	f	Bolivia	Beni	Prov. José Ballivián	Serranía del Pilón Lajas, Yucumo	Cumbre de la Serranía del Pilón Lajas, carretera Caranavi-San Borja, 25 km de Yucumo. Arbol no 4 en hect rea marcada	15.170000	S	67.040000	W				http://data.biodiversitydata.nl/naturalis/specimen/L.4307850 http://data.biodiversitydata.nl/naturalis/specimen/L.4307849
Cremastosperma leiophyllum R.E.Fr.	D.N. Smith		14058		et al.	MO,U	19.000000	2.000000	1990.000000		Pirie, MD	2001.000000	d		Bolivia	Beni	Prov. José Ballivián	Serranía del Pilón Lajas, Yucumo	Cumbre de la Serranía del Pilón Lajas, carretera Caranavi-San Borja, 25 km de Yucumo. En ladera; rbol no 164 en hect rea marcada	15.170000	S	67.040000	W				http://data.biodiversitydata.nl/naturalis/specimen/L.4307850 http://data.biodiversitydata.nl/naturalis/specimen/L.4307849
Cremastosperma leiophyllum R.E.Fr.	D.N. Smith		14148		E. García	LPB,MO,U	15.000000	7.000000	1990.000000		Pirie, MD	2001.000000	f	f	Bolivia	Beni	Prov. José Ballivián	Serranía del Pilón Lajas, Yucumo	Cumbre de la Serranía del Pilón Lajas, carretera Caranavi-San Borja, 25 km de Yucumo. Hect rea marcada, arbol no. 341	15.170000	S	67.040000	W				http://data.biodiversitydata.nl/naturalis/specimen/L.4307850 http://data.biodiversitydata.nl/naturalis/specimen/L.4307849
Cremastosperma leiophyllum R.E.Fr.	Solomon		6606		et al.	LPB,MO,U	15.000000	12.000000	1981.000000		Pirie, MD	2001.000000	f		Bolivia	La Paz	Larecaja	Consata	6 km N of Consata	15.200000	S	68.310000	W				http://data.biodiversitydata.nl/naturalis/specimen/L.4307850 http://data.biodiversitydata.nl/naturalis/specimen/L.4307849
Cremastosperma leiophyllum R.E.Fr.	I.G. Vargas		1113		et al.	F,LPB,NY,USZ	15.000000	11.000000	1991.000000		Pirie, MD	2001.000000	f	f	Bolivia	Santa Cruz	Ichilo	Parque Nacional Amboró	Parque Nacional Amboró, Río Yapojé y Saguayo, 8 km SW de la Localidad El Carmen. Terraza antigua 30 m W del Río Saguayo. Alrededores de la parcela permanente de estudio	17.330000	S	63.440000	W				http://data.biodiversitydata.nl/naturalis/specimen/L.4307850 http://data.biodiversitydata.nl/naturalis/specimen/L.4307849
Cremastosperma leiophyllum R.E.Fr.	I.G. Vargas		1193		Killeen & Contreras	F,LPB,MO,NY,USZ	15.000000	11.000000	1991.000000		Pirie, MD	2001.000000	i	f	Bolivia	Santa Cruz	Ichilo	Parque Nacional Amboró	Parque Nacional Amboró, Río Yapojé y Saguayo, 8 km SW de la Localidad El Carmen. Terraza antigua 30 m W del Río Saguayo. Alrededores de la parcela permanente de estudio	17.330000	S	63.440000	W				http://data.biodiversitydata.nl/naturalis/specimen/L.4307850 http://data.biodiversitydata.nl/naturalis/specimen/L.4307849
Cremastosperma leiophyllum R.E.Fr.	I.G. Vargas		1194		Killeen & Contreras	USZ	15.000000	11.000000	1991.000000		Pirie, MD	2001.000000			Bolivia	Santa Cruz	Ichilo	Parque Nacional Amboró	Parque Nacional Amboró, Río Yapojé y Saguayo, 8 km SW de la Localidad El Carmen. Terraza antigua 30 m W del Río Saguayo. Alrededores de la parcela permanente de estudio	17.330000	S	63.440000	W				http://data.biodiversitydata.nl/naturalis/specimen/L.4307850 http://data.biodiversitydata.nl/naturalis/specimen/L.4307849
Cremastosperma leiophyllum R.E.Fr.	Zárate		3176		et al.	BOLV,MO	3.000000	6.000000	2008.000000		Pirie, MD	0.000000			Bolivia	Cochabamba	Carrasco	Valle de Sacta	Valle de Sacta, a 240 km carretera principal Cochabamba-Santa Cruz, Estación de Valle Sacta. Margenes de río Izarsama. Varzea de pie de monte, serie de Xylopia ligustrifolia - Hura crepitans. Bosque poco intervenido	17.031300	S	64.424100	W			m	http://data.biodiversitydata.nl/naturalis/specimen/L.4307850 http://data.biodiversitydata.nl/naturalis/specimen/L.4307849
Cremastosperma leiophyllum R.E.Fr.	Thomas		1517		Berdeja, R	BOLV,MO,U	30.000000	3.000000	2005.000000		Pirie, MD	0.000000			Bolivia	Cochabamba	Chapare	Parque Nacional Isiboro-Secure	Territorio Indegiena Parque Nacional Isiboro-Secure, Parque Nacional Isiboro-Secure, community of El Carmen de la Nueva Esperanza Primary forest on sloping terrain	16.230000	S	65.570000	W			m	http://data.biodiversitydata.nl/naturalis/specimen/L.4307850 http://data.biodiversitydata.nl/naturalis/specimen/L.4307849
Cremastosperma leiophyllum R.E.Fr.	Thomas		1106			BOLV,MO,U	1.000000	10.000000	2004.000000		Pirie, MD	0.000000			Bolivia	Cochabamba	Chapare	Parque Nacional Isiboro-Secure	Territorio Indigena Parque Nacional Isiboro-Secure, community of Sanandita, tierra firme primary forest	16.320000	S	65.290000	W			m	http://data.biodiversitydata.nl/naturalis/specimen/L.4307850 http://data.biodiversitydata.nl/naturalis/specimen/L.4307849
Cremastosperma leiophyllum R.E.Fr.	Killeen		7640		et al.	MO,U,USZ	25.000000	9.000000	1995.000000		Pirie, MD	0.000000			Bolivia	Santa Cruz	Velasco	Reserva Forestal Bajo Paraguá	Reserva Forestal Bajo Paraguá; a 10 km al Norte del Aserradero Cerro Pelao. Bosque alto húmedo con manchas de bosque de lianas	14.231100	S	61.343800	W			m	http://data.biodiversitydata.nl/naturalis/specimen/L.4307850 http://data.biodiversitydata.nl/naturalis/specimen/L.4307849
Cremastosperma longicuspe R.E.Fr.	Alcorn		11		Mallet	MO,U,USM	27.000000	5.000000	1986.000000		Pirie, MD	2017.000000	d	f	Peru	San Martín		Río Shilcayo N of Tarapoto	Boca Toma del Shilcayo, N of Tarapoto along Río Shilcayo	6.274700	S	76.222900	W				http://data.biodiversitydata.nl/naturalis/specimen/L.4307850 http://data.biodiversitydata.nl/naturalis/specimen/L.4307849
Cremastosperma longicuspe R.E.Fr.	Aulestia		2072		Gonti	QCNE,U	20.000000	3.000000	1994.000000		Pirie, MD	2017.000000	f	f	Ecuador	Napo	Aguarico	Reserva Etnica Huaorani	Aguarico. Reserva Etnica Huaorani. Carretera y oleoducto de Maxus en construcción km 92-96, al norte de Río Yasuní	0.550000	S	76.090000	W				http://data.biodiversitydata.nl/naturalis/specimen/L.4307850 http://data.biodiversitydata.nl/naturalis/specimen/L.4307849
Cremastosperma longicuspe R.E.Fr.	Killip		28537		et al.	NY,US	29.000000	8.000000	1929.000000		Pirie, MD	2001.000000	f	f	Peru	Loreto	Alto Amazonas	Balsapuerto, lower Río Huallaga basin	Balsapuerto (lower Río Huallaga basin)	0.000000		0.000000					http://data.biodiversitydata.nl/naturalis/specimen/L.4307850 http://data.biodiversitydata.nl/naturalis/specimen/L.4307849
Cremastosperma longicuspe R.E.Fr.	Knapp		7178		Mallet	F,U,USM	22.000000	4.000000	1986.000000		Pirie, MD	2017.000000	f	f	Peru	San Martín	Lamas	Santa Rosa de Davidcillo, Tarapoto-Yurimaguas road	Santa Rosa de Dividcillo, trail to E of road to Tioyacu, km 72 of Tarapoto-Yurimaguas road	6.160000	S	76.170000	W				http://data.biodiversitydata.nl/naturalis/specimen/L.4307850 http://data.biodiversitydata.nl/naturalis/specimen/L.4307849
Cremastosperma longicuspe R.E.Fr.	Knapp		7183		Mallet	MO	22.000000	4.000000	1986.000000		Pirie, MD	2017.000000	f	f	Peru	San Martín	Lamas	Santa Rosa de Davidcillo, Tarapoto-Yurimaguas road	Santa Rosa de Davidcillo, trail to E of road to Tioyacu, Km 72 of Tarapoto-Yurimaguas road	6.160000	S	76.170000	W				http://data.biodiversitydata.nl/naturalis/specimen/L.4307850 http://data.biodiversitydata.nl/naturalis/specimen/L.4307849
Cremastosperma longicuspe R.E.Fr.	Knapp		7215		et al.	MO	26.000000	4.000000	1986.000000		Pirie, MD	2001.000000	f	f	Peru	San Martín	Lamas	Convento, Nuevo Lamas, Tarapoto-Yurimaguas road	Convento, trail to Nuevo Lamas, km 68 of Tarapoto-Yurimaguas road	6.160000	S	76.170000	W				http://data.biodiversitydata.nl/naturalis/specimen/L.4307850 http://data.biodiversitydata.nl/naturalis/specimen/L.4307849
Cremastosperma longicuspe R.E.Fr.	Knapp		7864			F,MO,NY,U,USM	4.000000	8.000000	1986.000000		Pirie, MD	2017.000000	f	f	Peru	San Martín	San Martín	Shapaja-Chazuta road, Río Huallaga	15 km E of Shapaja on road to Chazuta, along Quebrada Chumia near Mal Paso Chumia on Río Huallaga	6.360000	S	76.100000	W				http://data.biodiversitydata.nl/naturalis/specimen/L.4307850 http://data.biodiversitydata.nl/naturalis/specimen/L.4307849
Cremastosperma longicuspe R.E.Fr.	Knapp		8203		Mallet	USM	30.000000	8.000000	1986.000000		Pirie, MD	2003.000000	f	f	Peru	San Martín	San Martín	Tarapoto-Yurimaguas Road, km 46	Tarapoto-Yurimaguas Road, km 46	6.240000	S	76.180000	W				http://data.biodiversitydata.nl/naturalis/specimen/L.4307850 http://data.biodiversitydata.nl/naturalis/specimen/L.4307849
Cremastosperma longicuspe R.E.Fr.	Kuhlmann		1426			S	15.000000	2.000000	1924.000000		Pirie, MD	2001.000000	f	f	Peru	Loreto	Alto Amazonas	Río Huallaga, Yurimaguas	Río Huallaga, Yurimaguas	0.000000		0.000000					http://data.biodiversitydata.nl/naturalis/specimen/L.4307850 http://data.biodiversitydata.nl/naturalis/specimen/L.4307849
Cremastosperma longicuspe R.E.Fr.	Lewis		11166		et al.	USM	0.000000	0.000000	0.000000		Pirie, MD	2003.000000	f	f	Peru	Loreto	Alto Amazonas	Río Huasaga	Rio Huasaga	3.200000	S	76.200000	W				http://data.biodiversitydata.nl/naturalis/specimen/L.4307850 http://data.biodiversitydata.nl/naturalis/specimen/L.4307849
Cremastosperma longicuspe R.E.Fr.	Lewis		11831			MO,USM	13.000000	11.000000	1986.000000		Pirie, MD	2003.000000	f	f	Peru	Loreto	Alto Amazonas	Washientza	Washintsa and vicinity, Río Huasaga. Low secondary and primary rainforests, terra firma and flooded river banks	3.200000	S	76.200000	W				http://data.biodiversitydata.nl/naturalis/specimen/L.4307850 http://data.biodiversitydata.nl/naturalis/specimen/L.4307849
Cremastosperma longicuspe R.E.Fr.	Lewis		12186			MO,USM	21.000000	11.000000	1986.000000		Pirie, MD	2003.000000	f	f	Peru	Loreto	Alto Amazonas	Puranchim, Río Sinchiyacu	Puranchim, Ri|4o Sinchiyacu. Low secondary and primary rainforests, terra firma	2.500000	S	76.550000	W				http://data.biodiversitydata.nl/naturalis/specimen/L.4307850 http://data.biodiversitydata.nl/naturalis/specimen/L.4307849
Cremastosperma longicuspe R.E.Fr.	Poeppig		2091			F,US	0.000000	0.000000	1881.000000		Pirie, MD	2001.000000	f	f	Peru	Loreto	Maynas	Prov. Maynas (locality unknown)		0.000000		0.000000					http://data.biodiversitydata.nl/naturalis/specimen/L.4307850 http://data.biodiversitydata.nl/naturalis/specimen/L.4307849
Cremastosperma longicuspe R.E.Fr.	Poeppig		s.n.			LE,S	0.000000	0.000000	1881.000000		Pirie, MD	2001.000000	f	f	Peru	Loreto	Maynas	Maynas		0.000000		0.000000					http://data.biodiversitydata.nl/naturalis/specimen/L.4307850 http://data.biodiversitydata.nl/naturalis/specimen/L.4307849
Cremastosperma longicuspe R.E.Fr.	Quipuscoa		2324		Leiva; Y. Diaz; et al.	F,HAO,HUT	1.000000	9.000000	2000.000000		Pirie, MD	2003.000000	f	f	Peru	San Martín	Huallaga	Distr. Saposoa, betw. Descanso del Pastor & Anazco	Saposoa (distrito): Entre Descanso del Pastor y Anazco Pueblo	0.000000		0.000000					http://data.biodiversitydata.nl/naturalis/specimen/L.4307850 http://data.biodiversitydata.nl/naturalis/specimen/L.4307849
Cremastosperma longicuspe R.E.Fr.	Quipuscoa		2361		Leiva; Y. Diaz; et al.	F,HAO,HUT,U	4.000000	9.000000	2000.000000		Pirie, MD	2003.000000	f		Peru	San Martín	Huallaga	Distr. Saposoa, NE of Anazco	Saposoa (distrito): Al noroeste de Anazco pueblo	0.000000		0.000000					http://data.biodiversitydata.nl/naturalis/specimen/L.4307850 http://data.biodiversitydata.nl/naturalis/specimen/L.4307849
Cremastosperma longicuspe R.E.Fr.	Vásquez		4559		Jaramillo	MO,U	3.000000	11.000000	1983.000000		Pirie, MD	2003.000000	f	f	Peru	Loreto	Alto Amazonas	Andoas	Andoas	2.550000	S	76.250000	W				http://data.biodiversitydata.nl/naturalis/specimen/L.4307850 http://data.biodiversitydata.nl/naturalis/specimen/L.4307849
Cremastosperma longicuspe R.E.Fr.	Van der Werff		10161		et al.	MO,U	14.000000	8.000000	1988.000000		Pirie, MD	2001.000000	f	f	Peru	Loreto	Requena	Jenaro Herrera	Jenaro Herrera	0.000000		0.000000					http://data.biodiversitydata.nl/naturalis/specimen/L.4307850 http://data.biodiversitydata.nl/naturalis/specimen/L.4307849
Cremastosperma longicuspe R.E.Fr.	Ll. Williams		4092			F	25.000000	10.000000	1929.000000		Pirie, MD	2001.000000	f		Peru	Loreto	Alto Amazonas	Lower Río Huallaga, Yurimaguas	lower Río Huallaga, Yurimaguas	0.000000		0.000000					http://data.biodiversitydata.nl/naturalis/specimen/L.4307850 http://data.biodiversitydata.nl/naturalis/specimen/L.4307849
Cremastosperma longicuspe R.E.Fr.	Kuhlmann		24265			MO	15.000000	2.000000	1924.000000		Pirie, MD	0.000000			Peru	Loreto	Alto Amazonas	Yurimaguas	Yurimaguas, Huallaga	0.000000		0.000000					http://data.biodiversitydata.nl/naturalis/specimen/L.4307850 http://data.biodiversitydata.nl/naturalis/specimen/L.4307849
Cremastosperma longipes Pirie	J.L. Fernández		8872		et al.	COL	13.000000	9.000000	1991.000000		Pirie, MD	2001.000000	f	f	Colombia	Riseralda	Mistrató	Geguadas-Puerto de Oro road	Road between Geguadas and Puerto de Oro	5.230000	N	76.030000	W				http://data.biodiversitydata.nl/naturalis/specimen/L.4307850 http://data.biodiversitydata.nl/naturalis/specimen/L.4307849
Cremastosperma longipes Pirie	Forero		6576		et al.	COL,MO	3.000000	3.000000	1980.000000		Pirie, MD	2001.000000	f		Colombia	Chocó	San José del Palmar	Mouth of Torito Río (tributary of Río Hábita)	Mouth of river Torito (tributary of River Hábita), west slope	5.060000	N	76.200000	W				http://data.biodiversitydata.nl/naturalis/specimen/L.4307850 http://data.biodiversitydata.nl/naturalis/specimen/L.4307849
Cremastosperma longipes Pirie	Gentry		72995		et al.	F,MO	30.000000	1.000000	1991.000000		Pirie, MD	2001.000000	f		Ecuador	Esmeraldas		Fila de Bilsa	Fila de Bilsa	0.370000	N	79.510000	W				http://data.biodiversitydata.nl/naturalis/specimen/L.4307850 http://data.biodiversitydata.nl/naturalis/specimen/L.4307849
Cremastosperma macrocarpum Maas	W. Diaz		274		Niño	NY,U	3.000000	5.000000	1991.000000		Pirie, MD	2001.000000	f	f	Venezuela	Carabobo	Autonomo Mora	Río Morón valley	Cuenca hidrogr fica del Río Morón, parte alta	10.170000	N	68.100000	W				http://data.biodiversitydata.nl/naturalis/specimen/L.4307850 http://data.biodiversitydata.nl/naturalis/specimen/L.4307849
Cremastosperma macrocarpum Maas	Liesner		9763		González	MO,U	31.000000	3.000000	1980.000000		Pirie, MD	2001.000000	f	f	Venezuela	Yaracuy	Aroa	Río Carabobo	Estado Yaracuy: Sierra de Aroa. Cerro Tigre 10 km E of Aroa air distance. Río Carabobo	10.260000	N	68.490000	W				http://data.biodiversitydata.nl/naturalis/specimen/L.4307850 http://data.biodiversitydata.nl/naturalis/specimen/L.4307849
Cremastosperma macrocarpum Maas	T. Ruíz Z.		3499		et al.	U	10.000000	6.000000	1978.000000		Pirie, MD	2001.000000	f	f	Venezuela	Falcón		Cerro Galicia	Cerro Galicia, cerca del parador turístico de Curimagua	0.000000		0.000000					http://data.biodiversitydata.nl/naturalis/specimen/L.4307850 http://data.biodiversitydata.nl/naturalis/specimen/L.4307849
Cremastosperma macrocarpum Maas	Steyermark		123804			U	7.000000	12.000000	1980.000000		Pirie, MD	2001.000000	f	f	Venezuela	Yaracuy	San Felipe	San Felipe	Estado Yaracuy: Distr. San Felipe: selva nublada en las cabeceras del rio Taria, 10 km al norte de Salom, El Amparo. At vuelta de Pavo, 5 km S of Candelaria	10.150000	N	68.290000	W				http://data.biodiversitydata.nl/naturalis/specimen/L.4307850 http://data.biodiversitydata.nl/naturalis/specimen/L.4307849
Cremastosperma macrocarpum Maas	Van der Werff		937		Vera & Flora Falcón	U	26.000000	7.000000	1979.000000		Pirie, MD	2001.000000	f	f	Venezuela	Falcón	San Luis	Santa María	Sierra de San Luis, arriba de Sta Maria	0.000000		0.000000					http://data.biodiversitydata.nl/naturalis/specimen/L.4307850 http://data.biodiversitydata.nl/naturalis/specimen/L.4307849
Cremastosperma macrocarpum Maas	Wingfield		6751		Van der Werff	U	8.000000	10.000000	1978.000000		Pirie, MD	2001.000000	f	f	Venezuela	Falcón	San Luis	Santa María	Sierra San Luis, arriba de Santa María	0.000000		0.000000					http://data.biodiversitydata.nl/naturalis/specimen/L.4307850 http://data.biodiversitydata.nl/naturalis/specimen/L.4307849
Cremastosperma magdalenae Pirie	Cárdenas		2899		et al.	COL,MO	26.000000	6.000000	1990.000000		Pirie, MD	2004.000000	i	f	Colombia	Antioquia	San Luis	Al Prodigio	Corregimiento de al Prodigio. Stream el Tigre	6.060000	N	74.480000	W				http://data.biodiversitydata.nl/naturalis/specimen/L.4307850 http://data.biodiversitydata.nl/naturalis/specimen/L.4307849
Cremastosperma magdalenae Pirie	De Escobar		3309		Folsom	HUA,NY,NY,U	13.000000	3.000000	1983.000000		Pirie, MD	2001.000000	f	f	Colombia	Antioquia	San Luis	Mun. San Luis, Medellín-Bogotá road, Río Caldera	Medellín-Bogotá highway, 8.1 km east of bridge over river Caldera	6.000000	N	74.500000	W				http://data.biodiversitydata.nl/naturalis/specimen/L.4307850 http://data.biodiversitydata.nl/naturalis/specimen/L.4307849
Cremastosperma magdalenae Pirie	Hernandez		251			COL,HUA	19.000000	3.000000	1982.000000		Pirie, MD	2001.000000	f		Colombia	Antioquia	San Luis	Mun. San Luis, Medellín-Bogotá road, Río Samaná	Medellín-Bogotá highway, between river Samaná and river Claro	6.000000	N	74.500000	W				http://data.biodiversitydata.nl/naturalis/specimen/L.4307850 http://data.biodiversitydata.nl/naturalis/specimen/L.4307849
Cremastosperma magdalenae Pirie	Juncosa		736		et al.	MO	13.000000	3.000000	1983.000000		Pirie, MD	2001.000000	f	f	Colombia	Antioquia	San Luis	Mun. San Luis, Medellín-Bogotá road, Río Caldera	Medellín-Bogotá highway, 8 km east of bridge over river Caldera	6.000000	N	74.500000	W				http://data.biodiversitydata.nl/naturalis/specimen/L.4307850 http://data.biodiversitydata.nl/naturalis/specimen/L.4307849
Cremastosperma megalophyllum R.E.Fr.	Acevedo-Rodríguez		7512		Cedeño	U	23.000000	6.000000	1995.000000		Pirie, MD	2001.000000	f	f	Ecuador	Napo		Yasuní Forest Reserve	Yasuní Forest Reserve; 1-2 km E of Pontificia Universidad Católica del Ecuador Sci. Station	0.408530	S	76.236970	W				http://data.biodiversitydata.nl/naturalis/specimen/L.4307850 http://data.biodiversitydata.nl/naturalis/specimen/L.4307849
Cremastosperma megalophyllum R.E.Fr.	Acevedo-Rodríguez		7523		et al.	US	25.000000	6.000000	1995.000000		Pirie, MD	2001.000000	f	f	Ecuador	Napo		Yasuní Forest Reserve	Yasuní Forest Reserve; 2-3 km E of Pontificia Universidad Católica del Ecuador Sci. Station	0.400000	S	76.220000	W				http://data.biodiversitydata.nl/naturalis/specimen/L.4307850 http://data.biodiversitydata.nl/naturalis/specimen/L.4307849
Cremastosperma megalophyllum R.E.Fr.	Alvarado		298			AAU,GB,MO,NY,U	26.000000	6.000000	1989.000000		Pirie, MD	2001.000000	f	f	Ecuador	Napo	Archidona	Hollín-Loreto road, foothills of Volcán Sumaco	Cantón Archidona. Region al sureste del Volc n Sumaco. Carretera Hollín - Loreto, km 65. Cerca al pueblo de Huaticocha	0.440000	S	77.280000	W				http://data.biodiversitydata.nl/naturalis/specimen/L.4307850 http://data.biodiversitydata.nl/naturalis/specimen/L.4307849
Cremastosperma megalophyllum R.E.Fr.	Ayala Flores		2432			U	0.000000	11.000000	1979.000000		Pirie, MD	2001.000000	f	f	Peru	Loreto	Tigre	Tigre (without precise locality)	Tigre	0.000000		0.000000					http://data.biodiversitydata.nl/naturalis/specimen/L.4307850 http://data.biodiversitydata.nl/naturalis/specimen/L.4307849
Cremastosperma megalophyllum R.E.Fr.	Barrier		946			F,P	3.000000	6.000000	1978.000000		Pirie, MD	2017.000000	f	f	Peru	Loreto	Maynas	Com. Colonia, Río Zumun	Dep. du Loreto, prov. de Maynas, com. Colonia, rio Zumun, affluent du rio Yahuas-Yuca, affluent du rio Ampi-Yacu, affluent de l' Amazone à Pebas, commune de Colonia, territoires des indiens Bora	0.000000		0.000000					http://data.biodiversitydata.nl/naturalis/specimen/L.4307850 http://data.biodiversitydata.nl/naturalis/specimen/L.4307849
Cremastosperma megalophyllum R.E.Fr.	Beltran		5488		R. Foster; et al.	F,USM	1.000000	4.000000	2003.000000		Pirie, MD	2003.000000	f	f	Peru	Loreto	Mariscal Ram	Mariscal Ram	0789461 / 9465143 (coordinates UTM system)	0.000000		0.000000					http://data.biodiversitydata.nl/naturalis/specimen/L.4307850 http://data.biodiversitydata.nl/naturalis/specimen/L.4307849
Cremastosperma megalophyllum R.E.Fr.	Brandbyge		30017		Asanza; et al.	AAU,MO,U	25.000000	2.000000	1980.000000		Pirie, MD	2001.000000	f	f	Ecuador	Napo	Payamino	Payamino	Project of Payomino, Ministerio de Agricultura y Ganadería	0.260000	S	77.010000	W				http://data.biodiversitydata.nl/naturalis/specimen/L.4307850 http://data.biodiversitydata.nl/naturalis/specimen/L.4307849
Cremastosperma megalophyllum R.E.Fr.	Brandbyge		32566		Asanza; et al.	AAU,U	6.000000	8.000000	1980.000000		Pirie, MD	2001.000000	f	f	Ecuador	Napo		San Pablo de Los Secoyas	San Pablo de los Secoyas. On the path to Shushufindi W-SW of the village	0.150000	S	76.210000	W				http://data.biodiversitydata.nl/naturalis/specimen/L.4307850 http://data.biodiversitydata.nl/naturalis/specimen/L.4307849
Cremastosperma megalophyllum R.E.Fr.	Cerón		404			AAU,MO,U	22.000000	9.000000	1986.000000		Pirie, MD	2001.000000	f	f	Ecuador	Napo	Lago Agrio	Dureno, Comunidad Indigena Cofan	Cantón Lago Agrio, Dureno. Comunidad indígima Cof n	0.020000	S	76.420000	W				http://data.biodiversitydata.nl/naturalis/specimen/L.4307850 http://data.biodiversitydata.nl/naturalis/specimen/L.4307849
Cremastosperma megalophyllum R.E.Fr.	Cerón		612			MO,QAME,U	17.000000	1.000000	1987.000000		Pirie, MD	2001.000000	f	f	Ecuador	Napo	Tena	Reserva Biológica Jatun Sacha	Reserva Biológica Jatun Sacha. Río Napo, 8 km abajo de Misahuallí	1.040000	S	77.360000	W				http://data.biodiversitydata.nl/naturalis/specimen/L.4307850 http://data.biodiversitydata.nl/naturalis/specimen/L.4307849
Cremastosperma megalophyllum R.E.Fr.	Cerón		1268			MO,U	24.000000	4.000000	1987.000000		Pirie, MD	2001.000000	f	f	Ecuador	Napo	Tena	Reserva Biológica Jatun Sacha	Reserva Biológica Jatun Sacha. Río Napo, 8 km al E de Misahuallí	1.040000	S	77.360000	W				http://data.biodiversitydata.nl/naturalis/specimen/L.4307850 http://data.biodiversitydata.nl/naturalis/specimen/L.4307849
Cremastosperma megalophyllum R.E.Fr.	Cerón		2378		Palacios	MO	5.000000	10.000000	1987.000000		Pirie, MD	2001.000000	f	f	Ecuador	Napo	Payamino	El Chuncho Floristic Reserve	Payamino. Reserva Florística 'El Chuncho'. Estación Experimental INIAP-5 km al NW de Coca	0.300000	S	77.010000	W				http://data.biodiversitydata.nl/naturalis/specimen/L.4307850 http://data.biodiversitydata.nl/naturalis/specimen/L.4307849
Cremastosperma megalophyllum R.E.Fr.	Cerón		2483			MO,U	12.000000	10.000000	1987.000000		Pirie, MD	2001.000000	f		Ecuador	Napo	Payamino	El Chuncho Floristic Reserve	Reserva Florística 'El Chuncho' Payamino. Estación Experimental INIAP-5 km al NW de Coca	0.300000	S	77.010000	W				http://data.biodiversitydata.nl/naturalis/specimen/L.4307850 http://data.biodiversitydata.nl/naturalis/specimen/L.4307849
Cremastosperma megalophyllum R.E.Fr.	Cerón		2500			MO,U	12.000000	10.000000	1987.000000		Pirie, MD	2001.000000	f		Ecuador	Napo	Payamino	El Chuncho Floristic Reserve	Reserva Florística 'El Chuncho' Payamino. Estación Experimental INIAP-5 km al NW de Coca	0.300000	S	77.010000	W				http://data.biodiversitydata.nl/naturalis/specimen/L.4307850 http://data.biodiversitydata.nl/naturalis/specimen/L.4307849
Cremastosperma megalophyllum R.E.Fr.	Cerón		3031		et al.	MO,U	14.000000	12.000000	1987.000000		Pirie, MD	2001.000000	i	f	Ecuador	Napo	Payamino	Río Payamino, Coca-Loreto road	Río Payamino, 2-10 km al sur en la Carretera Coca-Loreto. Entre Potrero y bosque disturbado	0.300000	S	77.010000	W				http://data.biodiversitydata.nl/naturalis/specimen/L.4307850 http://data.biodiversitydata.nl/naturalis/specimen/L.4307849
Cremastosperma megalophyllum R.E.Fr.	Cerón		3036		Palacios	MO,U	14.000000	12.000000	1987.000000		Pirie, MD	2001.000000	f	f	Ecuador	Napo	Payamino	Río Payamino, Coca-Loreto road	Río Payamino, 2-10 km al Sur en la Carretera Coca-Loreto	0.300000	S	77.010000	W				http://data.biodiversitydata.nl/naturalis/specimen/L.4307850 http://data.biodiversitydata.nl/naturalis/specimen/L.4307849
Cremastosperma megalophyllum R.E.Fr.	Cerón		3125		et al.	MO,U	29.000000	12.000000	1987.000000		Pirie, MD	2001.000000	f	f	Ecuador	Napo	Lago Agrio	Cantón Lago Agrio, Parroquia Dureno	Cantón Lago Agrio. Parroquia Dureno. Comunidad indígena Cof n-Dureno	0.020000	S	76.420000	W				http://data.biodiversitydata.nl/naturalis/specimen/L.4307850 http://data.biodiversitydata.nl/naturalis/specimen/L.4307849
Cremastosperma megalophyllum R.E.Fr.	Cerón		4159		et al.	MO	26.000000	5.000000	1988.000000		Pirie, MD	2001.000000	f	f	Ecuador	Napo	Orellana	Parque Nacional Yasuní	Parque Nacional Yasuní. Pozo petrolero Daimi 2	0.550000	S	76.110000	W				http://data.biodiversitydata.nl/naturalis/specimen/L.4307850 http://data.biodiversitydata.nl/naturalis/specimen/L.4307849
Cremastosperma megalophyllum R.E.Fr.	Cerón		9324		et al.	U	23.000000	3.000000	1990.000000		Pirie, MD	2001.000000	f	f	Ecuador	Sucumbíos	Gonzalo Pizarro	Campo Bermejo 6 Norte	Gonzalo Pizarro Canton Campo Bermejo 6 Norte. 30 km al noroeste de Lago Agrio	0.140000	S	77.130000	W				http://data.biodiversitydata.nl/naturalis/specimen/L.4307850 http://data.biodiversitydata.nl/naturalis/specimen/L.4307849
Cremastosperma megalophyllum R.E.Fr.	Chatrou		259		Ozinga	U	25.000000	3.000000	1999.000000		Pirie, MD	2001.000000			Ecuador	Napo	Tena	Reserva Biológica Jatun Sacha	Estación Biologica Jatun Sacha, 8 km east of Misahuallí	1.040000	S	77.360000	W				http://data.biodiversitydata.nl/naturalis/specimen/L.4307850 http://data.biodiversitydata.nl/naturalis/specimen/L.4307849
Cremastosperma megalophyllum R.E.Fr.	Chatrou		265		Ozinga	U	28.000000	3.000000	1999.000000		Pirie, MD	2001.000000			Ecuador	Napo	Tena	Reserva Biológica Jatun Sacha	Estación Biologica Jatun Sacha, 8 km east of Misahuallí	1.040000	S	77.360000	W				http://data.biodiversitydata.nl/naturalis/specimen/L.4307850 http://data.biodiversitydata.nl/naturalis/specimen/L.4307849
Cremastosperma megalophyllum R.E.Fr.	Chatrou		268		Ozinga	U	28.000000	3.000000	1999.000000		Pirie, MD	2001.000000	f	f	Ecuador	Napo	Tena	Reserva Biológica Jatun Sacha	Estación Biologica Jatun Sacha, 8 km east of Misahuallí	1.040000	S	77.360000	W				http://data.biodiversitydata.nl/naturalis/specimen/L.4307850 http://data.biodiversitydata.nl/naturalis/specimen/L.4307849
Cremastosperma megalophyllum R.E.Fr.	Cid Ferreira		9959		et al.	NY	2.000000	1.000000	1989.000000		Pirie, MD	2001.000000	f	f	Peru	Amazonas		Atalaia do Norte. Río Javari	Mun. Atalaia do Norte. Río Javari. Fronteira entre Brasil e Peru, localidade Estirao do Equador, picada do Exercito a 4 km atr s da vila	4.330000	S	71.400000	W				http://data.biodiversitydata.nl/naturalis/specimen/L.4307850 http://data.biodiversitydata.nl/naturalis/specimen/L.4307849
Cremastosperma megalophyllum R.E.Fr.	Clark		3158		et al.	U	3.000000	11.000000	1996.000000		Pirie, MD	2004.000000	f		Ecuador	Zamora-Chinchipe	Zamora	Jamboe Bajo	Zamora-Chinchipe. Zamora Cantón. Jamboe Bajo. Eastern border of Podocarpus National Park	4.050000	S	78.550000	W				http://data.biodiversitydata.nl/naturalis/specimen/L.4307850 http://data.biodiversitydata.nl/naturalis/specimen/L.4307849
Cremastosperma megalophyllum R.E.Fr.	Couvreur		130		et al.	L	19.000000	6.000000	2009.000000		Pirie, MD	2017.000000	f	f	Ecuador	Napo	Tena	Galeras Cordillera, E of Río Pusuno	Napo. Tena. At South West base of Galeras Cordillera, on east side of Pusuno River.	0.882000	S	77.570700	W				http://data.biodiversitydata.nl/naturalis/specimen/L.4307850 http://data.biodiversitydata.nl/naturalis/specimen/L.4307849
Cremastosperma megalophyllum R.E.Fr.	Cuatrecasas		10575			COL	14.000000	11.000000	1940.000000		Pirie, MD	2001.000000	f		Colombia	Putamayo		Río Putumayo	selva higrófila del Río Putumayo en Puerto Ospina	0.000000		0.000000					http://data.biodiversitydata.nl/naturalis/specimen/L.4307850 http://data.biodiversitydata.nl/naturalis/specimen/L.4307849
Cremastosperma megalophyllum R.E.Fr.	Cuatrecasas		11331			COL	27.000000	12.000000	1940.000000		Pirie, MD	2004.000000	i	f	Colombia	Putamayo	Mocoa	Mocoa	selva higrófila en la Quebrada del Río Af n	0.000000		0.000000					http://data.biodiversitydata.nl/naturalis/specimen/L.4307850 http://data.biodiversitydata.nl/naturalis/specimen/L.4307849
Cremastosperma megalophyllum R.E.Fr.	Daly		6186		et al.	MO,NY,U	11.000000	9.000000	1989.000000		Pirie, MD	2001.000000	f		Peru	Loreto	Maynas	Río Marañón, San Rafael	Río Marañón, San Rafael, a short distance upstream from Indiana	3.460000	S	73.030000	W				http://data.biodiversitydata.nl/naturalis/specimen/L.4307850 http://data.biodiversitydata.nl/naturalis/specimen/L.4307849
Cremastosperma megalophyllum R.E.Fr.	Dik		323			MJG,MO,U	6.000000	9.000000	1993.000000		Pirie, MD	2001.000000	f	f	Ecuador	Napo	Orellana	Parque Nacional Yasuní	Parque Nacional Yasuní	0.410000	S	76.290000	W				http://data.biodiversitydata.nl/naturalis/specimen/L.4307850 http://data.biodiversitydata.nl/naturalis/specimen/L.4307849
Cremastosperma megalophyllum R.E.Fr.	Ducke	RB	19620			B,RB,S	23.000000	10.000000	1927.000000		Pirie, MD	2001.000000	f		Peru	Loreto		Boca de Pebas	Boca de Pebas.	0.000000		0.000000					http://data.biodiversitydata.nl/naturalis/specimen/L.4307850 http://data.biodiversitydata.nl/naturalis/specimen/L.4307849
Cremastosperma megalophyllum R.E.Fr.	Dziedzioch	21-	161098		Gottsberger	U	16.000000	10.000000	1998.000000		Pirie, MD	2017.000000	f		Ecuador	Loja		Loja-Zamora road	ECSF (Estacion Cientifica San Francisco) research station along the highway on the city of Loja to Zamora approx. at km 30; Tarabitaway	0.000000		0.000000					http://data.biodiversitydata.nl/naturalis/specimen/L.4307850 http://data.biodiversitydata.nl/naturalis/specimen/L.4307849
Cremastosperma megalophyllum R.E.Fr.	Espinoza		129			MJG,MO,NY,U	1.000000	5.000000	1990.000000		Pirie, MD	2001.000000	f	f	Ecuador	Pastaza	Pastaza	Pozo petrolero 'Masaramu' de UNOCAL	Pozo petrolero 'Masaramu' de UNOCAL. 40 km al nor-oriente de Montalvo	0.440000	S	76.520000	W				http://data.biodiversitydata.nl/naturalis/specimen/L.4307850 http://data.biodiversitydata.nl/naturalis/specimen/L.4307849
Cremastosperma megalophyllum R.E.Fr.	E. Freire		407		Cerda	U	16.000000	4.000000	1996.000000		Pirie, MD	2001.000000			Ecuador	Napo	Archidona	Parque Nacional Sumaco	Parque Nacional Sumaco Napo-Galeras, Faldas Galeras, Bloque 19, Linea sismica 30, Compania Triton	0.530000	S	77.330000	W				http://data.biodiversitydata.nl/naturalis/specimen/L.4307850 http://data.biodiversitydata.nl/naturalis/specimen/L.4307849
Cremastosperma megalophyllum R.E.Fr.	A. Grijalva		305		Grefa	U	23.000000	11.000000	1992.000000		Pirie, MD	2001.000000	b		Ecuador	Napo	Pompeya	La Joya de los Sachas	La Joya de los Sachas. Comunidad de Pompeya, lado sur del Río Campamento de Maxus. Río Jivino. Carretera de Maxus, km 5-7	0.250000	S	76.370000	W				http://data.biodiversitydata.nl/naturalis/specimen/L.4307850 http://data.biodiversitydata.nl/naturalis/specimen/L.4307849
Cremastosperma megalophyllum R.E.Fr.	Gudiño		310			U	1.000000	5.000000	1990.000000		Pirie, MD	2003.000000	f	f	Ecuador	Pastaza	Pastaza	Pozo petrolero 'Masaramu' de UNOCAL	Pozo petrolero 'Masaramu' de UNOCAL. 40 km al nor-nororiente de Montalvo	0.440000	S	76.520000	W				http://data.biodiversitydata.nl/naturalis/specimen/L.4307850 http://data.biodiversitydata.nl/naturalis/specimen/L.4307849
Cremastosperma megalophyllum R.E.Fr.	Gudiño		1123			U	25.000000	11.000000	1990.000000		Pirie, MD	2001.000000	f		Ecuador	Pastaza	Pastaza	Río Landayacu	Pozo petrolero 'Moretecocha' de ARCO. Río Landayacu. 75 km al este de Puyo	1.340000	S	77.250000	W				http://data.biodiversitydata.nl/naturalis/specimen/L.4307850 http://data.biodiversitydata.nl/naturalis/specimen/L.4307849
Cremastosperma megalophyllum R.E.Fr.	Holm-Nielsen		903		et al.	AAU	23.000000	6.000000	1968.000000		Pirie, MD	2001.000000	f	f	Ecuador	Napo		Río Suno, W of Río Napo	At Río Suno, 3 km W of Río Napo	0.420000	S	77.100000	W				http://data.biodiversitydata.nl/naturalis/specimen/L.4307850 http://data.biodiversitydata.nl/naturalis/specimen/L.4307849
Cremastosperma megalophyllum R.E.Fr.	Holm-Nielsen		22082			AAU,U	19.000000	3.000000	1980.000000		Pirie, MD	2001.000000	f	f	Ecuador	Pastaza		Curaray, NE of Destacamento	Curaray. Ridge NE of Destacamento	1.210000	S	76.560000	W				http://data.biodiversitydata.nl/naturalis/specimen/L.4307850 http://data.biodiversitydata.nl/naturalis/specimen/L.4307849
Cremastosperma megalophyllum R.E.Fr.	F. Hurtado		1385		et al.	U	10.000000	1.000000	1989.000000		Pirie, MD	2001.000000	f	f	Ecuador	Napo	Loreto	Huaticocha, Hollín-Loreto road	Canton Loreto. Huaticocha, carretera Hollín-Loreto, 20 km al oeste de Loreto	0.450000	S	77.280000	W				http://data.biodiversitydata.nl/naturalis/specimen/L.4307850 http://data.biodiversitydata.nl/naturalis/specimen/L.4307849
Cremastosperma megalophyllum R.E.Fr.	F. Hurtado		2430		Pauchi	U	14.000000	7.000000	1989.000000		Pirie, MD	2001.000000	f	f	Ecuador	Napo	Archidona	Hollín-Loreto road, foothills of Volcán Sumaco	Cantón Archidona. Area al sureste del Volc no Sumaco. Carretera Hollín-Loreto, km 65. Huaticocha	0.450000	S	77.280000	W				http://data.biodiversitydata.nl/naturalis/specimen/L.4307850 http://data.biodiversitydata.nl/naturalis/specimen/L.4307849
Cremastosperma megalophyllum R.E.Fr.	F. Hurtado		2445		Alvarado	MO,U	14.000000	7.000000	1989.000000		Pirie, MD	2001.000000	f	f	Ecuador	Napo	Archidona	Hollín-Loreto road, foothills of Volcán Sumaco	Cantón Archidona. Area al sureste del Volc no Sumaco. Carretera Hollín-Loreto, km 65. Huaticocha	0.450000	S	77.280000	W				http://data.biodiversitydata.nl/naturalis/specimen/L.4307850 http://data.biodiversitydata.nl/naturalis/specimen/L.4307849
Cremastosperma megalophyllum R.E.Fr.	F. Hurtado		2448		Pauchi	F,U	14.000000	7.000000	1989.000000		Pirie, MD	2001.000000	f	f	Ecuador	Napo	Archidona	Hollín-Loreto road, foothills of Volcán Sumaco	Cantón Archidona. Area al sureste del Volc no Sumaco. Carretera Hollín-Loreto, km 65. Huaticocha	0.450000	S	77.280000	W				http://data.biodiversitydata.nl/naturalis/specimen/L.4307850 http://data.biodiversitydata.nl/naturalis/specimen/L.4307849
Cremastosperma megalophyllum R.E.Fr.	F. Hurtado		3005			U	1.000000	12.000000	1991.000000		Pirie, MD	2001.000000			Ecuador	Pastaza	Pastaza	Pozo petrolero Villano 2 de ARCO	Pozo petrolero Villano 2 de ARCO	1.250000	S	77.200000	W				http://data.biodiversitydata.nl/naturalis/specimen/L.4307850 http://data.biodiversitydata.nl/naturalis/specimen/L.4307849
Cremastosperma megalophyllum R.E.Fr.	F. Hurtado		3156			U	1.000000	4.000000	1993.000000		Pirie, MD	2001.000000			Ecuador	Napo	Orellana	Parque Nacional Yasuní	Parque Nacional Yasuní, Carretera y oleoducto de Maxus en construccion, km 19	0.330000	S	76.310000	W				http://data.biodiversitydata.nl/naturalis/specimen/L.4307850 http://data.biodiversitydata.nl/naturalis/specimen/L.4307849
Cremastosperma megalophyllum R.E.Fr.	Irvine		374			F	3.000000	11.000000	1983.000000		Pirie, MD	2001.000000	f	f	Ecuador	Napo		San José de Payamino, 40 km W of Coca	San José de Payamino, 40 km W of Coca. Growing in forest near the edge of the forest fallow of Arcenio (C2tB87)	0.300000	S	77.200000	W				http://data.biodiversitydata.nl/naturalis/specimen/L.4307850 http://data.biodiversitydata.nl/naturalis/specimen/L.4307849
Cremastosperma megalophyllum R.E.Fr.	Irvine		734			F,U	3.000000	4.000000	1984.000000		Pirie, MD	2001.000000	f	f	Ecuador	Napo		San José de Payamino, 40 km W of Coca	San José de Payamino, 40 km W of Coca. In mature forest near Control Plot 1	0.300000	S	77.200000	W				http://data.biodiversitydata.nl/naturalis/specimen/L.4307850 http://data.biodiversitydata.nl/naturalis/specimen/L.4307849
Cremastosperma megalophyllum R.E.Fr.	J. Jaramillo		3533		et al.	AAU	14.000000	8.000000	1980.000000		Pirie, MD	2001.000000	f	f	Ecuador	Pastaza		Centro-Oriente, Toñampari-Población Waorani	Centro-Oriente, Toñampari-Población Waorani (Aucas), colección al norte de la población, pica	0.000000		0.000000					http://data.biodiversitydata.nl/naturalis/specimen/L.4307850 http://data.biodiversitydata.nl/naturalis/specimen/L.4307849
Cremastosperma megalophyllum R.E.Fr.	J. Jaramillo		8352			AAU,GB,MO,NY	5.000000	4.000000	1986.000000		Pirie, MD	2001.000000	f	f	Ecuador	Napo	Orellana	INIAP-Payamino Experimental Station	Estación experimental Paymino INIAP 'Reserva Florística El Cuncho'. 5 km NE de Coca	0.260000	S	77.010000	W				http://data.biodiversitydata.nl/naturalis/specimen/L.4307850 http://data.biodiversitydata.nl/naturalis/specimen/L.4307849
Cremastosperma megalophyllum R.E.Fr.	J. Jaramillo		8364			AAU,NY	5.000000	4.000000	1986.000000		Pirie, MD	2001.000000	f	f	Ecuador	Napo	Orellana	INIAP-Payamino Experimental Station	Estación experimental Paymino INIAP 'Reserva Florística El Cuncho'. 5 km NE de Coca	0.260000	S	77.010000	W				http://data.biodiversitydata.nl/naturalis/specimen/L.4307850 http://data.biodiversitydata.nl/naturalis/specimen/L.4307849
Cremastosperma megalophyllum R.E.Fr.	Klug		3069			A,F,G,K,MO,NY,S	0.000000	5.000000	1933.000000		Pirie, MD	2001.000000	f		Peru	Loreto		Balsapuerto	Balsapuerto	0.000000		0.000000					http://data.biodiversitydata.nl/naturalis/specimen/L.4307850 http://data.biodiversitydata.nl/naturalis/specimen/L.4307849
Cremastosperma megalophyllum R.E.Fr.	Lescure		2200			CAY,U	8.000000	11.000000	1984.000000		Pirie, MD	2001.000000	f	f	Ecuador	Napo		San Pablo de l'Aguarico	San Pablo de l'Aguarico, chemin de Shushufindi	0.000000		0.000000					http://data.biodiversitydata.nl/naturalis/specimen/L.4307850 http://data.biodiversitydata.nl/naturalis/specimen/L.4307849
Cremastosperma megalophyllum R.E.Fr.	Maas		8577		et al.	U	30.000000	1.000000	1997.000000		Pirie, MD	2001.000000	f	f	Ecuador	Napo	Tena	Reserva Biológica Jatun Sacha	Jatun Sacha Biological Station, 8 km E of Puerto Misahuallí, along Sendero Autoguiado	1.040000	S	77.360000	W				http://data.biodiversitydata.nl/naturalis/specimen/L.4307850 http://data.biodiversitydata.nl/naturalis/specimen/L.4307849
Cremastosperma megalophyllum R.E.Fr.	Maas		8595		et al.	U	31.000000	1.000000	1997.000000		Pirie, MD	2001.000000			Ecuador	Napo	Tena	Reserva Biológica Jatun Sacha	Jatun Sacha	1.040000	S	77.360000	W				http://data.biodiversitydata.nl/naturalis/specimen/L.4307850 http://data.biodiversitydata.nl/naturalis/specimen/L.4307849
Cremastosperma megalophyllum R.E.Fr.	J.S. Miller		794		et al.	U	4.000000	6.000000	1995.000000		Pirie, MD	2001.000000			Ecuador	Pastaza		Río Tigüeno	Tigüeno R	1.160000	S	77.110000	W				http://data.biodiversitydata.nl/naturalis/specimen/L.4307850 http://data.biodiversitydata.nl/naturalis/specimen/L.4307849
Cremastosperma megalophyllum R.E.Fr.	Naranjo		399		B. Freire	MO	0.000000	0.000000	0.000000		Pirie, MD	2005.000000	f	f	Ecuador	Napo	Orellana	Reserva Etnica Huaorani	Reserva Etnica Huaorani	0.394500	S	76.400000	W				http://data.biodiversitydata.nl/naturalis/specimen/L.4307850 http://data.biodiversitydata.nl/naturalis/specimen/L.4307849
Cremastosperma megalophyllum R.E.Fr.	Neill		6359		et al.	MO,QAME,U	5.000000	4.000000	1985.000000		Pirie, MD	2001.000000	f	f	Ecuador	Napo		Cañón de los Monos, 15 km N of Coca	Cañón de los Monos, 15 km al N de Coca al lado del Río Coca. Hacienda de Hector Noboa	0.200000	S	77.010000	W				http://data.biodiversitydata.nl/naturalis/specimen/L.4307850 http://data.biodiversitydata.nl/naturalis/specimen/L.4307849
Cremastosperma megalophyllum R.E.Fr.	Neill		7210		et al.	MO	8.000000	8.000000	1986.000000		Pirie, MD	2001.000000	f	f	Ecuador	Napo	Via de los Zorros	Via de los Zorros, 15 km SW of Coca	Via de los Zorros, 15 km al SW de Coca, al sur del Río Inventario Forestal JICA-DINAF	0.400000	S	77.070000	W				http://data.biodiversitydata.nl/naturalis/specimen/L.4307850 http://data.biodiversitydata.nl/naturalis/specimen/L.4307849
Cremastosperma megalophyllum R.E.Fr.	Neill		7883		et al.	MO,U	10.000000	10.000000	1987.000000		Pirie, MD	2001.000000	f	f	Ecuador	Napo		Coca-Loreto road. 10 km W of Río Payamino	Carretera Coca-Loreto. 10 km al W del Río Payamino	0.350000	S	77.100000	W				http://data.biodiversitydata.nl/naturalis/specimen/L.4307850 http://data.biodiversitydata.nl/naturalis/specimen/L.4307849
Cremastosperma megalophyllum R.E.Fr.	Neill		8466		et al.	MO,U	27.000000	5.000000	1988.000000		Pirie, MD	2001.000000	f	f	Ecuador	Napo	Orellana	Parque Nacional Yasuní	Parque Nacional Yasuní. Pozo Petrolero Daimi 2, de Conoco	1.020000	S	76.100000	W				http://data.biodiversitydata.nl/naturalis/specimen/L.4307850 http://data.biodiversitydata.nl/naturalis/specimen/L.4307849
Cremastosperma megalophyllum R.E.Fr.	Neill		10005		et al.	MO	18.000000	11.000000	1991.000000		Pirie, MD	2001.000000	f	f	Ecuador	Napo	Orellana	INIAP-Payamino Experimental Station	Orellana Canton. INIAP Payamino Experiment Station. Reserva Florística El Chuncho. 5 km NW of Coca	0.250000	S	77.100000	W				http://data.biodiversitydata.nl/naturalis/specimen/L.4307850 http://data.biodiversitydata.nl/naturalis/specimen/L.4307849
Cremastosperma megalophyllum R.E.Fr.	Palacios		1620			MO,U	8.000000	6.000000	1987.000000		Pirie, MD	2001.000000	f	f	Ecuador	Napo		Coca-Loreto road, 8 km after Loreto	Vía Coca-Loreto. 8 km antes de Loreto	0.350000	S	77.200000	W				http://data.biodiversitydata.nl/naturalis/specimen/L.4307850 http://data.biodiversitydata.nl/naturalis/specimen/L.4307849
Cremastosperma megalophyllum R.E.Fr.	Palacios		2311			MO,U	15.000000	12.000000	1987.000000		Pirie, MD	2001.000000	f	f	Ecuador	Napo		Río Payamino, road to Loreto	8 km de Río Payamino en via a Loreto	0.260000	S	77.060000	W				http://data.biodiversitydata.nl/naturalis/specimen/L.4307850 http://data.biodiversitydata.nl/naturalis/specimen/L.4307849
Cremastosperma megalophyllum R.E.Fr.	Palacios		2494			MO,QAME,U	22.000000	2.000000	1988.000000		Pirie, MD	2001.000000	d	f	Ecuador	Napo	Tena	Reserva Biológica Jatun Sacha	Estación Biológica Jatun Sacha. Río Napo, 8 km al E de Misahuallí	1.040000	S	77.360000	W				http://data.biodiversitydata.nl/naturalis/specimen/L.4307850 http://data.biodiversitydata.nl/naturalis/specimen/L.4307849
Cremastosperma megalophyllum R.E.Fr.	Palacios		2871			QAME,U	2.000000	9.000000	1988.000000		Pirie, MD	2001.000000	b	f	Ecuador	Napo	Tena	Reserva Biológica Jatun Sacha	Estacion Biológica Jatun Sacha. 8 km al este de Misahuallí, Río abajo en la margen derecha del Río Napo	1.080000	S	77.300000	W				http://data.biodiversitydata.nl/naturalis/specimen/L.4307850 http://data.biodiversitydata.nl/naturalis/specimen/L.4307849
Cremastosperma megalophyllum R.E.Fr.	Palacios		2937			U	7.000000	9.000000	1988.000000		Pirie, MD	2001.000000	f	f	Ecuador	Napo		Puerto de Misahuallí	8 km de Puerto de Misahuallí, margen derecha del Río Napo	1.040000	S	77.370000	W				http://data.biodiversitydata.nl/naturalis/specimen/L.4307850 http://data.biodiversitydata.nl/naturalis/specimen/L.4307849
Cremastosperma megalophyllum R.E.Fr.	Palacios		3270			U	6.000000	12.000000	1988.000000		Pirie, MD	2001.000000	f		Ecuador	Napo	Tena	Reserva Biológica Jatun Sacha	Canton Tena. Estación Biológica Jatun Sacha. Río Napo, 8 km al E de Misahuallí	1.050000	S	77.390000	W				http://data.biodiversitydata.nl/naturalis/specimen/L.4307850 http://data.biodiversitydata.nl/naturalis/specimen/L.4307849
Cremastosperma megalophyllum R.E.Fr.	Palacios		3276			U	6.000000	12.000000	1988.000000		Pirie, MD	2001.000000	f		Ecuador	Napo	Tena	Reserva Biológica Jatun Sacha	Estación Biológica Jatun Sacha. Río Napo, 8 km al E de Misahuallí	1.050000	S	77.390000	W				http://data.biodiversitydata.nl/naturalis/specimen/L.4307850 http://data.biodiversitydata.nl/naturalis/specimen/L.4307849
Cremastosperma megalophyllum R.E.Fr.	Palacios		4215			MO	17.000000	5.000000	1989.000000		Pirie, MD	2001.000000	f	f	Ecuador	Napo	Tena	Reserva Biológica Jatun Sacha	Jatun Sacha	1.040000	S	77.360000	W				http://data.biodiversitydata.nl/naturalis/specimen/L.4307850 http://data.biodiversitydata.nl/naturalis/specimen/L.4307849
Cremastosperma megalophyllum R.E.Fr.	Palacios		4261			AAU,GB,MO,NY,U	17.000000	5.000000	1989.000000		Pirie, MD	2001.000000	f	f	Ecuador	Napo	Tena	Reserva Biológica Jatun Sacha	Estación Biológica Jatun Sacha. Río Napo, 8 km al E de Misahuallí	1.040000	S	77.360000	W				http://data.biodiversitydata.nl/naturalis/specimen/L.4307850 http://data.biodiversitydata.nl/naturalis/specimen/L.4307849
Cremastosperma megalophyllum R.E.Fr.	Palacios		4323			AAU,MO,U	17.000000	5.000000	1989.000000		Pirie, MD	2001.000000	f	f	Ecuador	Napo	Tena	Reserva Biológica Jatun Sacha	Estación Biológica Jatun Sacha. Río Napo, 8 km al E de Misahuallí	1.040000	S	77.360000	W				http://data.biodiversitydata.nl/naturalis/specimen/L.4307850 http://data.biodiversitydata.nl/naturalis/specimen/L.4307849
Cremastosperma megalophyllum R.E.Fr.	Palacios		4902		et al.	U	6.000000	5.000000	1990.000000		Pirie, MD	2001.000000	f	f	Ecuador	Napo	Tena	Reserva Biológica Jatun Sacha	Canton Tena. Estación Biológica Jatun Sacha. 8 km al E de Misahuallí	1.040000	S	77.360000	W				http://data.biodiversitydata.nl/naturalis/specimen/L.4307850 http://data.biodiversitydata.nl/naturalis/specimen/L.4307849
Cremastosperma megalophyllum R.E.Fr.	Palacios		5123		E. Freire	MO,U	14.000000	5.000000	1990.000000		Pirie, MD	2001.000000	f	f	Ecuador	Napo	Tena	Reserva Biológica Jatun Sacha	Cantón Tena. Estacion Biológica Jatun Sacha, 8 km al este de Misahuallí	1.040000	S	77.360000	W				http://data.biodiversitydata.nl/naturalis/specimen/L.4307850 http://data.biodiversitydata.nl/naturalis/specimen/L.4307849
Cremastosperma megalophyllum R.E.Fr.	Palacios		8925		et al.	U	14.000000	11.000000	1991.000000		Pirie, MD	2001.000000	i	f	Ecuador	Sucumbíos	Lago Agrio	Reserva Cuyabeno	Lago Agrio Cantón. Reserva Cuyabeno. Tarapoa-Tipishca. Cruce del Río Cuyabeno	0.010000	S	76.150000	W				http://data.biodiversitydata.nl/naturalis/specimen/L.4307850 http://data.biodiversitydata.nl/naturalis/specimen/L.4307849
Cremastosperma megalophyllum R.E.Fr.	Palacios		10278			U	24.000000	7.000000	1992.000000		Pirie, MD	2001.000000	f	f	Ecuador	Pastaza	Pastaza	Pozo Petrolero Villano 2	Pozo Petrolero Villano 2. Cresta de colina hacia el Sur del campamento	1.290000	S	77.270000	W				http://data.biodiversitydata.nl/naturalis/specimen/L.4307850 http://data.biodiversitydata.nl/naturalis/specimen/L.4307849
Cremastosperma megalophyllum R.E.Fr.	Palacios		10663			U	23.000000	5.000000	1993.000000		Pirie, MD	2001.000000			Ecuador	Napo	Orellana	El Chuncho Floristic Reserve	Reserva Floristica El Chuncho	0.250000	S	77.010000	W				http://data.biodiversitydata.nl/naturalis/specimen/L.4307850 http://data.biodiversitydata.nl/naturalis/specimen/L.4307849
Cremastosperma megalophyllum R.E.Fr.	Palacios		11016			U	0.000000	8.000000	1993.000000		Pirie, MD	2001.000000	f	f	Ecuador	Napo	Orellana	Via Los Zorros, Sol Naciente	Via Los Zorros, Sol Naciente	0.400000	S	77.070000	W				http://data.biodiversitydata.nl/naturalis/specimen/L.4307850 http://data.biodiversitydata.nl/naturalis/specimen/L.4307849
Cremastosperma megalophyllum R.E.Fr.	Pinkley		558			S	26.000000	11.000000	1966.000000		Pirie, MD	2001.000000	d		Colombia	Putamayo		Santa Rosa on Río Guamírez	Santa Rosa on Río Guamírez	0.000000		0.000000					http://data.biodiversitydata.nl/naturalis/specimen/L.4307850 http://data.biodiversitydata.nl/naturalis/specimen/L.4307849
Cremastosperma megalophyllum R.E.Fr.	Pipoly		14155		et al.	MO,USM	3.000000	3.000000	1991.000000		Pirie, MD	2001.000000	f	f	Peru	Loreto	Maynas	Las Amazonas, ExplorNapo Camp	Región de Amazonas, Dtto. Las Amazonas. Explornapo Camp. Inventario MacArthur; cerca de Sucusari, a lo largo del Río Napo. Parcela A. PARCELA Y, subparcelas # 8-12	3.200000	S	72.550000	W				http://data.biodiversitydata.nl/naturalis/specimen/L.4307850 http://data.biodiversitydata.nl/naturalis/specimen/L.4307849
Cremastosperma megalophyllum R.E.Fr.	Quizhpe		1505		et al.	MJG,MO,U	19.000000	6.000000	2005.000000		Pirie, MD	2017.000000	f	f	Ecuador	Zamora-Chinchipe	Nangaritza	Cordillera del Condór	Cordillero del Condor	4.261400	S	78.371200	W				http://data.biodiversitydata.nl/naturalis/specimen/L.4307850 http://data.biodiversitydata.nl/naturalis/specimen/L.4307849
Cremastosperma megalophyllum R.E.Fr.	Revelo		264			MO	14.000000	11.000000	1996.000000		Pirie, MD	2001.000000	f	f	Ecuador	Napo	Orellana	Parque Nacional Sumaco	Zona de amortiguamiento del Parque Nacional Sumaco. Líneas sísmicas de la compañía petrolera Amoco, Bloque 18. Río Bigal	0.290000	S	77.210000	W				http://data.biodiversitydata.nl/naturalis/specimen/L.4307850 http://data.biodiversitydata.nl/naturalis/specimen/L.4307849
Cremastosperma megalophyllum R.E.Fr.	Rimachi		1027			MO	17.000000	5.000000	1974.000000		Pirie, MD	2001.000000	f	f	Peru	Loreto	Maynas	Iquitos, Momoncillo, Balcon	Dtto. Iquitos. Momoncillo, Balcon, tributary Río Nanay	0.000000		0.000000					http://data.biodiversitydata.nl/naturalis/specimen/L.4307850 http://data.biodiversitydata.nl/naturalis/specimen/L.4307849
Cremastosperma megalophyllum R.E.Fr.	Rimachi		10637			MO	1.000000	6.000000	1993.000000		Pirie, MD	2001.000000	f	f	Peru	Loreto	Maynas	Indiana, Río Amazonas, Quebrada de Yanayacu-Bombon	Indiana. Rio Amazonas, Quebrada de Yanayacu-Bombonaje, ca 2 horas de Iquitos	0.000000		0.000000					http://data.biodiversitydata.nl/naturalis/specimen/L.4307850 http://data.biodiversitydata.nl/naturalis/specimen/L.4307849
Cremastosperma megalophyllum R.E.Fr.	Sastre		503		et al.	COL,P	25.000000	1.000000	1969.000000		Pirie, MD	2001.000000	f	f	Colombia	Caquetá		Finca la Mesita, 5 km from Florencia	Finca la Mesita, 5 km de Florencia	0.000000		0.000000					http://data.biodiversitydata.nl/naturalis/specimen/L.4307850 http://data.biodiversitydata.nl/naturalis/specimen/L.4307849
Cremastosperma megalophyllum R.E.Fr.	Soejarto		1275			F	8.000000	8.000000	1964.000000		Pirie, MD	2001.000000	f	f	Colombia	Putamayo		Río Putumayo	Along Putumayo River, above the confluence with Mocoa River	0.000000		0.000000					http://data.biodiversitydata.nl/naturalis/specimen/L.4307850 http://data.biodiversitydata.nl/naturalis/specimen/L.4307849
Cremastosperma megalophyllum R.E.Fr.	Sprague		351			K	4.000000	5.000000	1899.000000		Pirie, MD	2001.000000	s		Colombia	Caquetá	Mocoa	Mocoa		2.000000	N	76.000000	W				http://data.biodiversitydata.nl/naturalis/specimen/L.4307850 http://data.biodiversitydata.nl/naturalis/specimen/L.4307849
Cremastosperma megalophyllum R.E.Fr.	Stein		2577		et al.	AAU,MO,NY,U	22.000000	4.000000	1985.000000		Pirie, MD	2001.000000	i	f	Ecuador	Napo		Río Napo, 20 km W of Coca	20 km W of Coca, south side of Río Napo, via de los Zorros	0.350000	S	77.030000	W				http://data.biodiversitydata.nl/naturalis/specimen/L.4307850 http://data.biodiversitydata.nl/naturalis/specimen/L.4307849
Cremastosperma megalophyllum R.E.Fr.	R. Valencia		67352		et al.	AAU,U	1.000000	4.000000	1988.000000		Pirie, MD	2001.000000	s		Ecuador	Sucumbíos		Reserva Cuyabeno	Reserva de Produccion Faunistica Cuyabeno, 1 km N of Laguna Grande. Hectare plot no. 1	0.000000	S	76.120000	W				http://data.biodiversitydata.nl/naturalis/specimen/L.4307850 http://data.biodiversitydata.nl/naturalis/specimen/L.4307849
Cremastosperma megalophyllum R.E.Fr.	R. Valencia		68807		et al.	U	0.000000	4.000000	1988.000000		Pirie, MD	2001.000000	f		Ecuador	Napo		Reserva de Producción Faunística Cuyabeno	Reserva de Producción Faunística Cuyabeno. North of Laguna Grande. Hectare plot no. 1. Tree no. 1503	0.000000	S	76.120000	W				http://data.biodiversitydata.nl/naturalis/specimen/L.4307850 http://data.biodiversitydata.nl/naturalis/specimen/L.4307849
Cremastosperma megalophyllum R.E.Fr.	R. Valencia		68807		et al.	AAU	1.000000	4.000000	1988.000000		Pirie, MD	2001.000000	f		Ecuador	Sucumbíos		Reserva Cuyabeno	Reserva de Produccion Faunistica Cuyabeno, 1 km N of Laguna Grande. Hectare plot no. 1	0.000000	S	76.120000	W				http://data.biodiversitydata.nl/naturalis/specimen/L.4307850 http://data.biodiversitydata.nl/naturalis/specimen/L.4307849
Cremastosperma megalophyllum R.E.Fr.	H. Vargas		671		Cerda	U	27.000000	1.000000	1996.000000		Pirie, MD	2001.000000			Ecuador	Napo	Loreto	Río Tutapishco	2 km al oeste del Rio Tutapshco, bloque 9, linea sismica 4, helipuerto 3, Compania Triton	0.360000	S	77.220000	W				http://data.biodiversitydata.nl/naturalis/specimen/L.4307850 http://data.biodiversitydata.nl/naturalis/specimen/L.4307849
Cremastosperma megalophyllum R.E.Fr.	H. Vargas		1025		Alvarado	MO	30.000000	9.000000	1996.000000		Pirie, MD	2001.000000	f	f	Ecuador	Napo	Orellana	Parque Nacional Sumaco	Parque National Sumaco Napo-Galeras	0.080000	S	77.080000	W				http://data.biodiversitydata.nl/naturalis/specimen/L.4307850 http://data.biodiversitydata.nl/naturalis/specimen/L.4307849
Cremastosperma megalophyllum R.E.Fr.	Vásquez		1969		Jaramillo	MO	6.000000	6.000000	1981.000000		Pirie, MD	2001.000000	f	f	Peru	Loreto	Alto Amazonas	Alto Amazonas		2.550000	S	76.250000	W				http://data.biodiversitydata.nl/naturalis/specimen/L.4307850 http://data.biodiversitydata.nl/naturalis/specimen/L.4307849
Cremastosperma megalophyllum R.E.Fr.	Vásquez		2994		et al.	F,K,MO,U,USM	24.000000	3.000000	1982.000000		Pirie, MD	2001.000000	f	f	Peru	Loreto	Alto Amazonas	Andoas, Río Pastaza	Andoas (Río Pastaza)	2.550000	S	76.250000	W				http://data.biodiversitydata.nl/naturalis/specimen/L.4307850 http://data.biodiversitydata.nl/naturalis/specimen/L.4307849
Cremastosperma megalophyllum R.E.Fr.	Vásquez		7237		Jaramillo	MO,U	24.000000	2.000000	1986.000000		Pirie, MD	2001.000000	f	f	Peru	Loreto	Maynas	Miraflores, Quebreda Tamshiyacu	Peru, Loreto, Maynas, Miraflores (Quebrada Tamshiyacu)	4.150000	S	72.400000	W				http://data.biodiversitydata.nl/naturalis/specimen/L.4307850 http://data.biodiversitydata.nl/naturalis/specimen/L.4307849
Cremastosperma megalophyllum R.E.Fr.	Vásquez		11076			F,U	28.000000	9.000000	1988.000000		Pirie, MD	2017.000000	f		Peru	Loreto	Maynas	Yanamono Explorama Reserve	Loreto: Maynas. Indiana, Yanamono, Rio Amazonas.	3.300000	S	72.500000	W				http://data.biodiversitydata.nl/naturalis/specimen/L.4307850 http://data.biodiversitydata.nl/naturalis/specimen/L.4307849
Cremastosperma megalophyllum R.E.Fr.	Vásquez		11192		et al.	MO,U	8.000000	11.000000	1988.000000		Pirie, MD	2001.000000	f	f	Peru	Loreto	Maynas	Iquitos-Nauta road	Habanillo, km 67 carretera Iquitos-Nautu	4.300000	S	73.300000	W				http://data.biodiversitydata.nl/naturalis/specimen/L.4307850 http://data.biodiversitydata.nl/naturalis/specimen/L.4307849
Cremastosperma megalophyllum R.E.Fr.	Vásquez		16885		et al.	MO,U	27.000000	6.000000	1991.000000		Pirie, MD	2001.000000	f	f	Peru	Loreto	Maynas	Las Amazonas, ExplorNapo Camp	Peru, Loreto, Maynas, Las Amazonas, Explor Napo Camp, (Sucursari). Cocha Shimigay	3.150000	S	72.540000	W				http://data.biodiversitydata.nl/naturalis/specimen/L.4307850 http://data.biodiversitydata.nl/naturalis/specimen/L.4307849
Cremastosperma megalophyllum R.E.Fr.	Villa		1499		et al.	F,U	24.000000	4.000000	2002.000000		Pirie, MD	2003.000000	f	f	Ecuador	Napo	Orellana	Estación Científica Yasuní	Estacion Cientifica Yasuni. Rio Tiputini, al noroeste de la confluencia con el R. Tivacuno; Este de la carretera Repsol-YPF, km 7 desvi¾ hacia el pozo Tivacuno. Parcela de 50 ha, placa no. 244738	0.380000	S	76.300000	W				http://data.biodiversitydata.nl/naturalis/specimen/L.4307850 http://data.biodiversitydata.nl/naturalis/specimen/L.4307849
Cremastosperma megalophyllum R.E.Fr.	Vriesendorp		428			L	31.000000	5.000000	2007.000000		Pirie, MD	2017.000000	f	f	Ecuador	Sucumbíos	Dureno	Dureno		0.020700	S	76.451700	W				http://data.biodiversitydata.nl/naturalis/specimen/L.4307850 http://data.biodiversitydata.nl/naturalis/specimen/L.4307849
Cremastosperma megalophyllum R.E.Fr.	Whitmore		717			K	18.000000	10.000000	1960.000000		Pirie, MD	2001.000000	f		Ecuador	Napo	Orellana	Ridge W of Hac. Cotapino, parallel to Río Cotapino	Napo y Pastaza. Ridge running west from Hac. Cotapino parallel with Río Cotapino	0.400000	S	77.200000	W				http://data.biodiversitydata.nl/naturalis/specimen/L.4307850 http://data.biodiversitydata.nl/naturalis/specimen/L.4307849
Cremastosperma megalophyllum R.E.Fr.	Whitmore		854			K	27.000000	10.000000	1960.000000		Pirie, MD	2001.000000	f	f	Ecuador	Napo		Near Duyutu, Río Suno	Napo y Pastaza. Near Duyutu; Río Suno 1 mile above confluence with Río Napo	0.400000	S	77.200000	W				http://data.biodiversitydata.nl/naturalis/specimen/L.4307850 http://data.biodiversitydata.nl/naturalis/specimen/L.4307849
Cremastosperma megalophyllum R.E.Fr.	Woytkowski		7592			U	10.000000	10.000000	1962.000000		Pirie, MD	2001.000000			Peru	Loreto		Previsto, confluence of Río Previsto and Urac	Previsto, confluence of ther rio Previsto and the rio Urac, on the way from Tingo Maria to Pucallpa	0.000000		0.000000					http://data.biodiversitydata.nl/naturalis/specimen/L.4307850 http://data.biodiversitydata.nl/naturalis/specimen/L.4307849
Cremastosperma megalophyllum R.E.Fr.	Zak		4202		Rubio	MO,U	31.000000	3.000000	1989.000000		Pirie, MD	2001.000000	f	f	Ecuador	Pastaza		Vía Auca, 115 km S of Coca, 6 km S of Río Tigüino	Carretera de PETRO-CANADA en construcción. Vía Auca, 115 km al sur de Coca, 6 km al sur del Río Tigüino	1.150000	S	76.550000	W				http://data.biodiversitydata.nl/naturalis/specimen/L.4307850 http://data.biodiversitydata.nl/naturalis/specimen/L.4307849
Cremastosperma megalophyllum R.E.Fr.	Zaruma		444			MO,QAME,U	18.000000	2.000000	1986.000000		Pirie, MD	2001.000000	f	f	Ecuador	Napo	Orellana	INIAP-Payamino Experimental Station	Estación Experimental INIAP-Payamino. 5 km NE de Coca	0.260000	S	77.010000	W				http://data.biodiversitydata.nl/naturalis/specimen/L.4307850 http://data.biodiversitydata.nl/naturalis/specimen/L.4307849
Cremastosperma megalophyllum R.E.Fr.	Zaruma		518		Arguello	MO,U	8.000000	6.000000	1986.000000		Pirie, MD	2001.000000	f	f	Ecuador	Morona-Santiago	Bomboiza	Misión Salesiana-Shuar	Ecuador, Morono-Santiago, Bomboiza, Mision Salesiana-Shuar y alrededores	3.250000	S	78.350000	W				http://data.biodiversitydata.nl/naturalis/specimen/L.4307850 http://data.biodiversitydata.nl/naturalis/specimen/L.4307849
Cremastosperma megalophyllum R.E.Fr.	Zaruma		657			MO	13.000000	9.000000	1986.000000		Pirie, MD	2001.000000	f	f	Ecuador	Napo		Payamino-Loreto road, 4-6 km from R Areas	Vía Payamino-Loreto 4-6 km del Río Areas de potreros y bosques secundarios	0.260000	S	77.020000	W				http://data.biodiversitydata.nl/naturalis/specimen/L.4307850 http://data.biodiversitydata.nl/naturalis/specimen/L.4307849
Cremastosperma megalophyllum R.E.Fr.	Zaruma		671			MO	13.000000	9.000000	1986.000000		Pirie, MD	2001.000000	f	f	Ecuador	Napo		Payamino-Loreto road, 4-6 km from R Areas	Vía Payamino-Loreto 4-6 km del Río Areas de potreros y bosques secundarios	0.260000	S	77.020000	W				http://data.biodiversitydata.nl/naturalis/specimen/L.4307850 http://data.biodiversitydata.nl/naturalis/specimen/L.4307849
Cremastosperma megalophyllum R.E.Fr.	Zuleta		175			U	6.000000	3.000000	1993.000000		Pirie, MD	2001.000000			Ecuador	Napo	Orellana	Parque Nacional Yasuní	Parque Nacional Yasuní	0.310000	S	76.320000	W				http://data.biodiversitydata.nl/naturalis/specimen/L.4307850 http://data.biodiversitydata.nl/naturalis/specimen/L.4307849
Cremastosperma megalophyllum R.E.Fr.	Aguinda		458		et al.	F	22.000000	11.000000	1998.000000		Pirie, MD	2018.000000			Ecuador	Sucumbíos		Rio Aguarico, Zabalo village		0.212400	S	75.395600	W			m	http://data.biodiversitydata.nl/naturalis/specimen/L.4307850 http://data.biodiversitydata.nl/naturalis/specimen/L.4307849
Cremastosperma megalophyllum R.E.Fr.	Aguinda		202		et al.	F	12.000000	11.000000	1998.000000		Pirie, MD	2018.000000			Ecuador	Sucumbíos		Rio Aguarico, Zabalo village		0.212400	S	75.395600	W			m	http://data.biodiversitydata.nl/naturalis/specimen/L.4307850 http://data.biodiversitydata.nl/naturalis/specimen/L.4307849
Cremastosperma megalophyllum R.E.Fr.	Rubio		19			ECUAMZ,MO,QCNE	29.000000	4.000000	1989.000000		Pirie, MD	2018.000000			Ecuador	Pastaza		Estación Cientifica Yasuní	Vía Auca, 115 km al S de Coca	1.150000	S	76.550000	W			m	http://data.biodiversitydata.nl/naturalis/specimen/L.4307850 http://data.biodiversitydata.nl/naturalis/specimen/L.4307849
Cremastosperma megalophyllum R.E.Fr.	Romoleroux		3197		et al.	MO	12.000000	11.000000	1997.000000		Pirie, MD	2018.000000			Ecuador	Napo		Estación Cientifica Yasuní	Estación Científica Yasuní. Río Tiputini, al noroeste de la confluencia con el R. Tivacuno; 6 km este de la carretera Maxus, km 44, desvio hacia el pozo Tivacuno. Parcela de 50 Ha, árbol con placa #110861. Terra firme; lomas de 30-50 m, de arcilla rojiza	0.590000	S	77.450000	W			m	http://data.biodiversitydata.nl/naturalis/specimen/L.4307850 http://data.biodiversitydata.nl/naturalis/specimen/L.4307849
Cremastosperma megalophyllum cf. R.E.Fr.	Rimachi		2121			IBE,MISS,MO,USMS	23.000000	3.000000	1976.000000		Pirie, MD	2018.000000			Peru	Loreto	Maynas	Río Nanay, trail from Astoria to Río Mazán	Río Nanay, trail from Astoria to Río Mazán	0.000000		0.000000					http://data.biodiversitydata.nl/naturalis/specimen/L.4307850 http://data.biodiversitydata.nl/naturalis/specimen/L.4307849
Cremastosperma megalophyllum cf. R.E.Fr.	Suin		1941		et al.	MO,QCNE	17.000000	5.000000	2002.000000		Pirie, MD	2018.000000			Ecuador	Morona-Santiago		Cordillera de Cutucú	Morona. Cordillera del Cutucú. Asociacíon Shuar Sevilla. Junto al camino Angel Ruby-Transcutucu. Cerro Nashipe.	2.205800	S	78.015400	W			m	http://data.biodiversitydata.nl/naturalis/specimen/L.4307850 http://data.biodiversitydata.nl/naturalis/specimen/L.4307849
Cremastosperma megalophyllum cf. R.E.Fr.	Palacios		14890			MO,QCNE	0.000000	9.000000	1999.000000		Pirie, MD	0.000000			Ecuador	Zamora-Chinchipe		Río Jamboé	Cuenca del Rio Jamboe. Bosque humedo pre-montano	4.080000	S	78.560000	W			m	http://data.biodiversitydata.nl/naturalis/specimen/L.4307850 http://data.biodiversitydata.nl/naturalis/specimen/L.4307849
Cremastosperma microcarpum R.E.Fr.	Ayala Flores		3485		et al.	MO,NY,U	24.000000	7.000000	1982.000000		Pirie, MD	2001.000000	f	f	Peru	Loreto	Maynas	Cocha Sarapanga Río Marañón	Cocha Sarapanga Río Marañón	0.000000		0.000000					http://data.biodiversitydata.nl/naturalis/specimen/L.4307850 http://data.biodiversitydata.nl/naturalis/specimen/L.4307849
Cremastosperma microcarpum R.E.Fr.	Beltran		5782		R. Foster; et al.	F,USM	11.000000	4.000000	2003.000000		Pirie, MD	2003.000000	f	f	Peru	Loreto	Mariscal Ram	Mariscal Ram	0178075 / 9500324 (coordinates UTM system)	0.000000		0.000000					http://data.biodiversitydata.nl/naturalis/specimen/L.4307850 http://data.biodiversitydata.nl/naturalis/specimen/L.4307849
Cremastosperma microcarpum R.E.Fr.	Chatrou		208		Oosterhof & Daza	MOL,U	30.000000	12.000000	1998.000000		Pirie, MD	2001.000000			Peru	Loreto	Maynas	Yanamono Explorama Reserve	Explorama tourist camp on Quebrada Yanamono, affluent of Río Amazonas, 60 km northeast of Iquitos	3.270000	S	72.510000	W				http://data.biodiversitydata.nl/naturalis/specimen/L.4307850 http://data.biodiversitydata.nl/naturalis/specimen/L.4307849
Cremastosperma microcarpum R.E.Fr.	Chatrou		227		Oosterhof & Daza	U	1.000000	1.000000	1999.000000		Pirie, MD	2001.000000			Peru	Loreto	Maynas	Yanamono Explorama Reserve	Explorama tourist camp on Quebrada Yanamono, affluent of Río Amazonas, 60 km northeast of Iquitos	3.270000	S	72.510000	W				http://data.biodiversitydata.nl/naturalis/specimen/L.4307850 http://data.biodiversitydata.nl/naturalis/specimen/L.4307849
Cremastosperma microcarpum R.E.Fr.	Croat		90749			MO,U	10.000000	7.000000	2004.000000		Pirie, MD	2017.000000	f	f	Ecuador	Morona-Santiago		Santiago-Río Morona road, E of Santiago	Morona-Santiago. Along road between Santiago and Rio Morona, 30.3 km E of Santiago.	2.582400	S	77.493600	W				http://data.biodiversitydata.nl/naturalis/specimen/L.4307850 http://data.biodiversitydata.nl/naturalis/specimen/L.4307849
Cremastosperma microcarpum R.E.Fr.	Daly		5764		et al.	NY,U	25.000000	11.000000	1988.000000		Pirie, MD	2001.000000	b		Peru	Loreto	Requena	Sapuena, Río Ucayali, Jenaro Herrera	Dtto. Sapuena. Basin of Río Ucayali, Jenaro Herrera and vicinity. Supay Cocha, Quebrada Braga, entrance 1/2-hour upstream by 25 h.p. outboard from Jenaro Herrera	4.550000	S	73.450000	W				http://data.biodiversitydata.nl/naturalis/specimen/L.4307850 http://data.biodiversitydata.nl/naturalis/specimen/L.4307849
Cremastosperma microcarpum R.E.Fr.	Del Carpio		1833		J. Ruiz	MO,USM	24.000000	11.000000	1992.000000		Pirie, MD	2001.000000	f		Peru	Loreto	Loreto	Reserva Nacional Pacaya-Samiria	Pacaya-Samiria Reserve	4.420000	S	73.510000	W				http://data.biodiversitydata.nl/naturalis/specimen/L.4307850 http://data.biodiversitydata.nl/naturalis/specimen/L.4307849
Cremastosperma microcarpum R.E.Fr.	Del Carpio		1923			USM	26.000000	4.000000	1993.000000		Pirie, MD	2003.000000	f	f	Peru	Loreto	Requena	Reserva Nacional Pacaya-Samiria	Reserva Nacional Pacaya-Samiria	0.000000		0.000000					http://data.biodiversitydata.nl/naturalis/specimen/L.4307850 http://data.biodiversitydata.nl/naturalis/specimen/L.4307849
Cremastosperma microcarpum R.E.Fr.	Del Carpio		1942			USM	28.000000	4.000000	1993.000000		Pirie, MD	2003.000000	f	f	Peru	Loreto	Requena	Reserva Nacional Pacaya-Samiria	Reserva Nacional Pacaya-Samiria	0.000000		0.000000					http://data.biodiversitydata.nl/naturalis/specimen/L.4307850 http://data.biodiversitydata.nl/naturalis/specimen/L.4307849
Cremastosperma microcarpum R.E.Fr.	Del Carpio		2213			MO	0.000000	0.000000	1993.000000		Pirie, MD	2001.000000	f	f	Peru	Loreto	Loreto	Nauta-Parimari	Nauta-Parimari	5.000000	S	74.150000	W				http://data.biodiversitydata.nl/naturalis/specimen/L.4307850 http://data.biodiversitydata.nl/naturalis/specimen/L.4307849
Cremastosperma microcarpum R.E.Fr.	Dominguez		52			MO	14.000000	8.000000	1979.000000		Pirie, MD	2017.000000	f	f	Peru	Loreto		La Poza, Río Santiago	2 km bajo de La Poza, entrando por la trocha frente de la isla de La Poza, Río Santiago	0.000000		0.000000					http://data.biodiversitydata.nl/naturalis/specimen/L.4307850 http://data.biodiversitydata.nl/naturalis/specimen/L.4307849
Cremastosperma microcarpum R.E.Fr.	Dominguez		59			MO	14.000000	8.000000	1979.000000		Pirie, MD	2017.000000	f	f	Peru	Loreto		La Poza, Río Santiago	2 km bajo de La Poza, entrando por la trocha frente de la isla de La Poza, Río Santiago	0.000000		0.000000					http://data.biodiversitydata.nl/naturalis/specimen/L.4307850 http://data.biodiversitydata.nl/naturalis/specimen/L.4307849
Cremastosperma microcarpum R.E.Fr.	Freitas		8			U	26.000000	10.000000	1988.000000		Pirie, MD	2001.000000	b		Peru	Loreto	Requena	Jenaro Herrera	Jenaro Herrera	4.550000	S	73.400000	W				http://data.biodiversitydata.nl/naturalis/specimen/L.4307850 http://data.biodiversitydata.nl/naturalis/specimen/L.4307849
Cremastosperma microcarpum R.E.Fr.	Gentry		25111		Aronson	U,USM	26.000000	2.000000	1979.000000		Pirie, MD	2001.000000	f	f	Peru	Loreto	Maynas	Mishana, Río Nanay	Mishana, Río Nanay, halfway between Iquitos and Santa María de Nanay. Transect 5	3.500000	S	73.300000	W				http://data.biodiversitydata.nl/naturalis/specimen/L.4307850 http://data.biodiversitydata.nl/naturalis/specimen/L.4307849
Cremastosperma microcarpum R.E.Fr.	Gentry		32153		et al.	MO,NY,U,USM	13.000000	3.000000	1981.000000		Pirie, MD	2001.000000	f	f	Peru	Loreto	Maynas	Quistacocha, near Iquitos	Quistacocha, 12 km SW of Iquitos	3.450000	S	73.200000	W				http://data.biodiversitydata.nl/naturalis/specimen/L.4307850 http://data.biodiversitydata.nl/naturalis/specimen/L.4307849
Cremastosperma microcarpum R.E.Fr.	Gentry		38085		et al.	MO,U	4.000000	8.000000	1982.000000		Pirie, MD	2001.000000	f	f	Peru	Loreto		Río Samiria, Flor de Yarina	Río Samiria, between Campamento 2 and Flor de Yarina	5.020000	S	74.300000	W				http://data.biodiversitydata.nl/naturalis/specimen/L.4307850 http://data.biodiversitydata.nl/naturalis/specimen/L.4307849
Cremastosperma microcarpum R.E.Fr.	Gentry		38127		et al.	MO	5.000000	8.000000	1982.000000		Pirie, MD	2001.000000	f	f	Peru	Loreto		Río Samiria, Flor de Yarina	Río Samiria, Flor de Yarina	5.020000	S	74.300000	W				http://data.biodiversitydata.nl/naturalis/specimen/L.4307850 http://data.biodiversitydata.nl/naturalis/specimen/L.4307849
Cremastosperma microcarpum R.E.Fr.	Gentry		42985		et al.	MO,U	14.000000	7.000000	1983.000000		Pirie, MD	2001.000000	s		Peru	Loreto	Maynas	Yanamono Explorama Reserve	Yanamono Explorama Tourist Camp, Río Amazonas halfway between Indiana and mouth of Río Napo. Transect 14	3.280000	S	72.500000	W				http://data.biodiversitydata.nl/naturalis/specimen/L.4307850 http://data.biodiversitydata.nl/naturalis/specimen/L.4307849
Cremastosperma microcarpum R.E.Fr.	Gentry		43174		et al.	MO,U	16.000000	7.000000	1983.000000		Pirie, MD	2001.000000	s		Peru	Loreto	Maynas	Yanamono Explorama Reserve	Yanamono, Explorama Tourist Camp, Río Amazonas halfway between Indiana and mouth of Río Napo. Tahuampa Transect 5	3.280000	S	72.500000	W				http://data.biodiversitydata.nl/naturalis/specimen/L.4307850 http://data.biodiversitydata.nl/naturalis/specimen/L.4307849
Cremastosperma microcarpum R.E.Fr.	Gentry		43776		et al.	MO,U	28.000000	8.000000	1983.000000		Pirie, MD	2001.000000	s		Peru	Loreto	Maynas	Yanamono Explorama Reserve	Yanamono, Explorama Tourist Camp, Río Amazonas halfway between Indiana and mouth of Río Napo. Tahuampa Transect 9	3.280000	S	72.500000	W				http://data.biodiversitydata.nl/naturalis/specimen/L.4307850 http://data.biodiversitydata.nl/naturalis/specimen/L.4307849
Cremastosperma microcarpum R.E.Fr.	Gentry		56210		et al.	F,MO,NY,U,USM	20.000000	2.000000	1987.000000		Pirie, MD	2001.000000	d	f	Peru	Loreto	Requena	Río Ucayali, Supay Forest Reserve, Jenaro Herrera	Río Ucayali; Supay Forest Reserve, Jenaro Herrera	4.550000	S	73.450000	W				http://data.biodiversitydata.nl/naturalis/specimen/L.4307850 http://data.biodiversitydata.nl/naturalis/specimen/L.4307849
Cremastosperma microcarpum R.E.Fr.	Gentry		72190		et al.	MO,U	6.000000	1.000000	1991.000000		Pirie, MD	2001.000000	f	f	Peru	Loreto	Maynas	Yanamono Explorama Reserve	Explorama Lodge Tourist Camp; Yanamono, Río Amazonas halfway between Indiana and mouth of Río Napo	3.280000	S	72.500000	W				http://data.biodiversitydata.nl/naturalis/specimen/L.4307850 http://data.biodiversitydata.nl/naturalis/specimen/L.4307849
Cremastosperma microcarpum R.E.Fr.	Gentry		76357			MO	27.000000	3.000000	1992.000000		Pirie, MD	2001.000000	s		Peru	Loreto		Yanamono Explorama Reserve		3.280000	S	72.500000	W				http://data.biodiversitydata.nl/naturalis/specimen/L.4307850 http://data.biodiversitydata.nl/naturalis/specimen/L.4307849
Cremastosperma microcarpum R.E.Fr.	Grández		222		et al.	K	29.000000	4.000000	1985.000000		Pirie, MD	2001.000000	f	f	Peru	Loreto		Hamburgo-Caño Pasto Cocha	Hamburgo-Caño Pasto Cocha	0.000000		0.000000					http://data.biodiversitydata.nl/naturalis/specimen/L.4307850 http://data.biodiversitydata.nl/naturalis/specimen/L.4307849
Cremastosperma microcarpum R.E.Fr.	Grández		491		et al.	MO,U	11.000000	7.000000	1985.000000		Pirie, MD	2001.000000	f	f	Peru	Loreto	Requena	Reserva Nacional Pacaya-Samiria	Distr. Puinahua. Reserva Nacional Pacaya-Samiria. Cocha Yarina, (Inventario Forestal), Cuenca Pacaya	0.000000		0.000000					http://data.biodiversitydata.nl/naturalis/specimen/L.4307850 http://data.biodiversitydata.nl/naturalis/specimen/L.4307849
Cremastosperma microcarpum R.E.Fr.	Grández		2032		Jaramillo	MO	22.000000	10.000000	1990.000000		Pirie, MD	2001.000000	f	f	Peru	Loreto	Maynas	Reserva Nacional Pacaya-Samiria	Reserva National Pacaya-Samiria	3.180000	S	74.500000	W				http://data.biodiversitydata.nl/naturalis/specimen/L.4307850 http://data.biodiversitydata.nl/naturalis/specimen/L.4307849
Cremastosperma microcarpum R.E.Fr.	J.P. Hedin		94		M.C. Hedin	U	31.000000	10.000000	1993.000000		Pirie, MD	2003.000000	f	f	Peru	Loreto	Maynas	Yanamono Explorama Reserve	Loreto: Maynsa Province. Iquitos. Yanamono Explorama Tourist Camp between Indiana and mouth of Rio Napo, 50 km by river from Iquitos.	3.280000	S	72.480000	W				http://data.biodiversitydata.nl/naturalis/specimen/L.4307850 http://data.biodiversitydata.nl/naturalis/specimen/L.4307849
Cremastosperma microcarpum R.E.Fr.	J.P. Hedin		96		M.C. Hedin	F,U	31.000000	10.000000	1993.000000		Pirie, MD	2003.000000	f		Peru	Loreto	Maynas	Yanamono Explorama Reserve	Loreto: Maynas Province. Iquitos. Yanamono Explorama Tourist Camp between Indiana and mouth of Rio Napo, 50 km by river from Iquitos.	3.280000	S	72.480000	W				http://data.biodiversitydata.nl/naturalis/specimen/L.4307850 http://data.biodiversitydata.nl/naturalis/specimen/L.4307849
Cremastosperma microcarpum R.E.Fr.	Huashikat		321			MO	3.000000	9.000000	1979.000000		Pirie, MD	2017.000000	f	f	Peru	Amazonas	Condorcanqui	Río Santiago valley, Quebrada Caterpiza	1 km atr s de la comunidad de Caterpiza, trocha de mitayar, banda este de la Quebrada Caterpiza, Río Santiago	4.000000	S	77.000000	W				http://data.biodiversitydata.nl/naturalis/specimen/L.4307850 http://data.biodiversitydata.nl/naturalis/specimen/L.4307849
Cremastosperma microcarpum R.E.Fr.	Huashikat		493			MO	10.000000	9.000000	1979.000000		Pirie, MD	2017.000000	f	f	Peru	Amazonas	Condorcanqui	Río Santiago valley, Quebrada Caterpiza	Valle del Río Santiago, approx. 65 km N de Pinglo; Quebrada Caterpiza, 2-3 km atr s de la comunidad de Caterpiza	3.500000	S	77.400000	W				http://data.biodiversitydata.nl/naturalis/specimen/L.4307850 http://data.biodiversitydata.nl/naturalis/specimen/L.4307849
Cremastosperma microcarpum R.E.Fr.	Krukoff		4748			F,G,K,MICH,MO,NY,S,U	10.000000	6.000000	1933.000000		Pirie, MD	2001.000000	f	f	Brazil	Amazonas		Rio Embira	near mouth of Rio Embira (tributary of Rio Tarauaca)	7.300000	S	70.150000	W				http://data.biodiversitydata.nl/naturalis/specimen/L.4307850 http://data.biodiversitydata.nl/naturalis/specimen/L.4307849
Cremastosperma microcarpum R.E.Fr.	Krukoff		4975			A,F,G,K,L,M,MICH,MO,NY,U	17.000000	6.000000	1933.000000		Pirie, MD	2001.000000	f	f	Brazil	Amazonas		Rio Embira	near mouth of Rio Embira (tributary of Rio Tarauaca)	7.300000	S	70.150000	W				http://data.biodiversitydata.nl/naturalis/specimen/L.4307850 http://data.biodiversitydata.nl/naturalis/specimen/L.4307849
Cremastosperma microcarpum R.E.Fr.	Krukoff		6151			A,F,G,GB,K,MICH,MO,NY,S,U,U,US,US	14.000000	9.000000	1934.000000		Pirie, MD	2001.000000	b		Brazil	Amazonas	Humaitá	Mun. Humaitá, Río Madeira	Basin of Rio Madeira. Municipality Humayta, near Tres Casas.	0.000000		0.000000					http://data.biodiversitydata.nl/naturalis/specimen/L.4307850 http://data.biodiversitydata.nl/naturalis/specimen/L.4307849
Cremastosperma microcarpum R.E.Fr.	Kvist		892		Freitas	AAU	1.000000	2.000000	1994.000000		Pirie, MD	2004.000000	f	f	Peru	Loreto		Braga, near Caño Supay, Río Ucayali		4.550000	S	73.450000	W				http://data.biodiversitydata.nl/naturalis/specimen/L.4307850 http://data.biodiversitydata.nl/naturalis/specimen/L.4307849
Cremastosperma microcarpum R.E.Fr.	Kvist		1127			AAU	24.000000	8.000000	1994.000000		Pirie, MD	2004.000000	f	f	Peru	Loreto		Braga, near Caño Supay, Río Ucayali		4.550000	S	73.450000	W				http://data.biodiversitydata.nl/naturalis/specimen/L.4307850 http://data.biodiversitydata.nl/naturalis/specimen/L.4307849
Cremastosperma microcarpum R.E.Fr.	Kvist		1265			U	27.000000	10.000000	1994.000000		Pirie, MD	2001.000000	b		Peru	Loreto	Requena	Lower Río Ucayali	Along the lower Ucayali river, approx. 7 km west of the Jenaro Herrera village, 'Zona de Braga'. Research area where permanent plots 1-4 and 8-9 are located	4.550000	S	73.450000	W				http://data.biodiversitydata.nl/naturalis/specimen/L.4307850 http://data.biodiversitydata.nl/naturalis/specimen/L.4307849
Cremastosperma microcarpum R.E.Fr.	Kvist		1355		Christensen	AAU	14.000000	11.000000	1994.000000		Pirie, MD	2004.000000	f		Peru	Loreto		Braga, near Caño Supay, Río Ucayali		4.550000	S	73.450000	W				http://data.biodiversitydata.nl/naturalis/specimen/L.4307850 http://data.biodiversitydata.nl/naturalis/specimen/L.4307849
Cremastosperma microcarpum R.E.Fr.	Maas		6281		et al.	AAU,L,MO,MOL,NY,U,WIS,WU	13.000000	11.000000	1984.000000		Pirie, MD	2001.000000	b	f	Peru	Loreto	Maynas	Quistacocha, near Iquitos	Quistacocha, near Iquitos	0.000000		0.000000					http://data.biodiversitydata.nl/naturalis/specimen/L.4307850 http://data.biodiversitydata.nl/naturalis/specimen/L.4307849
Cremastosperma microcarpum R.E.Fr.	Maas		8222		et al.	L,U,USM,WU	27.000000	10.000000	1994.000000		Pirie, MD	2001.000000	b		Peru	Loreto	Requena	Braga, near Caño Supay, Río Ucayali	Braga, near Caño Supay, in bend of Río Ucayali, 6 km SW of Jenaro Herrera	4.550000	S	73.440000	W				http://data.biodiversitydata.nl/naturalis/specimen/L.4307850 http://data.biodiversitydata.nl/naturalis/specimen/L.4307849
Cremastosperma microcarpum R.E.Fr.	Maas		8289		et al.	F,U,USM,WU	5.000000	11.000000	1994.000000		Pirie, MD	2001.000000	f		Peru	Loreto	Maynas	Yanamono Explorama Reserve	Quebrada Yanamono, Explorama tourist camp, Río Amazonas	3.280000	S	72.480000	W				http://data.biodiversitydata.nl/naturalis/specimen/L.4307850 http://data.biodiversitydata.nl/naturalis/specimen/L.4307849
Cremastosperma microcarpum R.E.Fr.	Maas		8300		et al.	U,USM,WU	5.000000	11.000000	1994.000000		Pirie, MD	2001.000000	b	f	Peru	Loreto	Maynas	Yanamono Explorama Reserve	Quebrada Yanamono, Explorama tourist camp, Río Amazonas	3.280000	S	72.480000	W				http://data.biodiversitydata.nl/naturalis/specimen/L.4307850 http://data.biodiversitydata.nl/naturalis/specimen/L.4307849
Cremastosperma microcarpum R.E.Fr.	Mathias		5510		et al.	F,MO,US	11.000000	7.000000	1961.000000		Pirie, MD	2001.000000	f	f	Peru	Loreto	Maynas	Iquitos, Villa Olgita, Río Itaya	vicinity of Iquitos. Villa Olgita, Río Itaya	0.000000		0.000000					http://data.biodiversitydata.nl/naturalis/specimen/L.4307850 http://data.biodiversitydata.nl/naturalis/specimen/L.4307849
Cremastosperma microcarpum R.E.Fr.	McDaniel		17020		et al.	F,MO,NY	13.000000	3.000000	1973.000000		Pirie, MD	2001.000000	f	f	Peru	Loreto	Maynas	Río Momón at Río Nanay	Río Momon above junction with Río Nanay	0.000000		0.000000					http://data.biodiversitydata.nl/naturalis/specimen/L.4307850 http://data.biodiversitydata.nl/naturalis/specimen/L.4307849
Cremastosperma microcarpum R.E.Fr.	McDaniel		20264		et al.	US	1.000000	10.000000	1975.000000		Pirie, MD	2001.000000	f	f	Peru	Loreto	Maynas	Iquitos, Río Momón above junction with Río Nanay	Iquitos, Río Momon ca 4 km above junction with Río Nanay	0.000000		0.000000					http://data.biodiversitydata.nl/naturalis/specimen/L.4307850 http://data.biodiversitydata.nl/naturalis/specimen/L.4307849
Cremastosperma microcarpum R.E.Fr.	McDaniel		20677		et al.	MO,NY,USM	9.000000	6.000000	1976.000000		Pirie, MD	2001.000000	f	f	Peru	Loreto	Maynas	Iquitos, Río Momón above Santa Rita	Dtto. Iquitos. Río Momón above Santa Rita	0.000000		0.000000					http://data.biodiversitydata.nl/naturalis/specimen/L.4307850 http://data.biodiversitydata.nl/naturalis/specimen/L.4307849
Cremastosperma microcarpum R.E.Fr.	Pipoly		12331		et al.	MO	25.000000	9.000000	1990.000000		Pirie, MD	2001.000000	f	f	Peru	Loreto	Maynas	Yanamono Explorama Reserve	Indiana; Reserva Explorama (Yanamono)	3.300000	S	72.500000	W				http://data.biodiversitydata.nl/naturalis/specimen/L.4307850 http://data.biodiversitydata.nl/naturalis/specimen/L.4307849
Cremastosperma microcarpum R.E.Fr.	Plowman		2551			GH,K,USM	21.000000	2.000000	1969.000000		Pirie, MD	2001.000000	f	f	Peru	Loreto		Río Nanay, Chiriara	Río Nanay: Chiriara	0.000000		0.000000					http://data.biodiversitydata.nl/naturalis/specimen/L.4307850 http://data.biodiversitydata.nl/naturalis/specimen/L.4307849
Cremastosperma microcarpum R.E.Fr.	Prance		3527		et al.	B,F,GH,K,NY,S,U,US	2.000000	12.000000	1966.000000		Pirie, MD	2001.000000	b		Brazil	Amazonas	Humaitá	Mun. Humaitá, Rio Madeira	Mun. Humait , Rio Madeira. East bank of Rio Madeira, 1 km north of Humait	0.000000		0.000000					http://data.biodiversitydata.nl/naturalis/specimen/L.4307850 http://data.biodiversitydata.nl/naturalis/specimen/L.4307849
Cremastosperma microcarpum R.E.Fr.	Prance		3579		et al.	NY	3.000000	12.000000	1966.000000		Pirie, MD	2001.000000	f	f	Brazil	Amazonas	Humaitá	Mun. Humaitá, Rio Madeira	Mun. Humait , Rio Madeira. East bank of Rio Madeira, 3 km north of Humait	0.000000		0.000000					http://data.biodiversitydata.nl/naturalis/specimen/L.4307850 http://data.biodiversitydata.nl/naturalis/specimen/L.4307849
Cremastosperma microcarpum R.E.Fr.	Prance		13464		et al.	MO,NY,U,US	22.000000	6.000000	1971.000000		Pirie, MD	2001.000000	f	f	Brazil	Amazonas		Rio Purus, between Santa Maria and Mari	Rio Purus between Santa Maria and Mari north of Lábrea	0.000000		0.000000					http://data.biodiversitydata.nl/naturalis/specimen/L.4307850 http://data.biodiversitydata.nl/naturalis/specimen/L.4307849
Cremastosperma microcarpum R.E.Fr.	Revilla		3327			F,MO	0.000000	0.000000	1977.000000		Pirie, MD	2001.000000	f	f	Peru	Loreto	Maynas	Iquitos	Iquitos - vicinity. Collection data lost	0.000000		0.000000					http://data.biodiversitydata.nl/naturalis/specimen/L.4307850 http://data.biodiversitydata.nl/naturalis/specimen/L.4307849
Cremastosperma microcarpum R.E.Fr.	Rudas		2260		et al.	MO	21.000000	6.000000	1991.000000		Pirie, MD	2001.000000	f	f	Colombia	Amazonas	Leticia	Parque Nacional Amacayacu	Amacayu NP	3.010000	S	70.020000	W				http://data.biodiversitydata.nl/naturalis/specimen/L.4307850 http://data.biodiversitydata.nl/naturalis/specimen/L.4307849
Cremastosperma microcarpum R.E.Fr.	J. Ruiz M.		8712		et al.	U	1.000000	9.000000	1993.000000		Pirie, MD	2001.000000	b		Peru	Loreto	Requena	Lower Río Ucayali	Along the lower Ucayali river, approx. 7 km west of the Jenaro Herrera village, 'Zona de Braga'. From plot 8 (of nine 100*100 metres large permanent plots)	4.550000	S	73.450000	W				http://data.biodiversitydata.nl/naturalis/specimen/L.4307850 http://data.biodiversitydata.nl/naturalis/specimen/L.4307849
Cremastosperma microcarpum R.E.Fr.	Schunke V.		6412			F,MO,USM	19.000000	4.000000	1964.000000		Pirie, MD	2001.000000	f	f	Peru	Loreto	Requena	Puerto Margarita, Requena	Puerto Margarita, Requena	0.000000		0.000000					http://data.biodiversitydata.nl/naturalis/specimen/L.4307850 http://data.biodiversitydata.nl/naturalis/specimen/L.4307849
Cremastosperma microcarpum R.E.Fr.	J.C. Soejarto		3523			MO	13.000000	7.000000	1977.000000		Pirie, MD	2001.000000	f	f	Peru	Loreto		Mishana, Río Nanay	Mishana, Río Nanay	0.000000		0.000000					http://data.biodiversitydata.nl/naturalis/specimen/L.4307850 http://data.biodiversitydata.nl/naturalis/specimen/L.4307849
Cremastosperma microcarpum R.E.Fr.	Tredwell		22		et al.	MO	13.000000	3.000000	1981.000000		Pirie, MD	2001.000000	i	f	Peru	Loreto	Maynas	Quista Cocha Park, near Iquitos	Quista Cocha Park, near Iquitos	0.000000		0.000000					http://data.biodiversitydata.nl/naturalis/specimen/L.4307850 http://data.biodiversitydata.nl/naturalis/specimen/L.4307849
Cremastosperma microcarpum R.E.Fr.	Vásquez		8010		Jaramillo	MO,U	26.000000	9.000000	1986.000000		Pirie, MD	2001.000000	b		Peru	Loreto	Maynas	Mishana, Río Nanay, Quebreda San Pedro	Mishana; Río Nanay. Qda. San Pedro	3.550000	S	73.350000	W				http://data.biodiversitydata.nl/naturalis/specimen/L.4307850 http://data.biodiversitydata.nl/naturalis/specimen/L.4307849
Cremastosperma microcarpum R.E.Fr.	Vásquez		8100		Jaramillo	MO,U	5.000000	10.000000	1986.000000		Pirie, MD	2001.000000	f	f	Peru	Loreto	Maynas	Yanamono Explorama Reserve	Yanamono, Río Amazonas, Campamento de Explorama Tours	3.300000	S	72.500000	W				http://data.biodiversitydata.nl/naturalis/specimen/L.4307850 http://data.biodiversitydata.nl/naturalis/specimen/L.4307849
Cremastosperma microcarpum R.E.Fr.	Vásquez		9350		Jaramillo	F,MO,U,USM	14.000000	7.000000	1987.000000		Pirie, MD	2001.000000	f	f	Peru	Loreto		Mariscal Castilla, Caballo cocha	Mariscal Castilla, Caballo cocha	3.550000	S	70.300000	W				http://data.biodiversitydata.nl/naturalis/specimen/L.4307850 http://data.biodiversitydata.nl/naturalis/specimen/L.4307849
Cremastosperma microcarpum R.E.Fr.	Vásquez		10088		Jaramillo	MO,U,USM	17.000000	11.000000	1987.000000		Pirie, MD	2001.000000	b		Peru	Loreto	Requena	Sapuena, Jenaro Herrera	Sapuena, Jenaro Herrera	4.500000	S	73.450000	W				http://data.biodiversitydata.nl/naturalis/specimen/L.4307850 http://data.biodiversitydata.nl/naturalis/specimen/L.4307849
Cremastosperma microcarpum R.E.Fr.	Vásquez		12295			MO,U	7.000000	6.000000	1989.000000		Pirie, MD	2001.000000	f	f	Peru	Loreto	Ucayali	Sapuena, Jenaro Herrera, Quebrada Supay	Sapuena, Jenaro Herrera, Quebrada Supay	4.550000	S	73.450000	W				http://data.biodiversitydata.nl/naturalis/specimen/L.4307850 http://data.biodiversitydata.nl/naturalis/specimen/L.4307849
Cremastosperma microcarpum R.E.Fr.	Vásquez		12862		et al.	MO	4.000000	10.000000	1989.000000		Pirie, MD	2001.000000	f	f	Peru	Loreto	Maynas	Yanamono Explorama Reserve	Indiana, Explorama Reserve	3.280000	S	72.500000	W				http://data.biodiversitydata.nl/naturalis/specimen/L.4307850 http://data.biodiversitydata.nl/naturalis/specimen/L.4307849
Cremastosperma microcarpum R.E.Fr.	Vásquez		13552		Jaramillo	MO,U,USM	21.000000	3.000000	1990.000000		Pirie, MD	2001.000000	f	f	Peru	Loreto	Maynas	Yanamono Explorama Reserve	Indiana, Explorama Reserve	3.280000	S	72.500000	W				http://data.biodiversitydata.nl/naturalis/specimen/L.4307850 http://data.biodiversitydata.nl/naturalis/specimen/L.4307849
Cremastosperma microcarpum R.E.Fr.	Vásquez		13690		Jaramillo	MO,U	9.000000	5.000000	1990.000000		Pirie, MD	2001.000000	f	f	Peru	Loreto	Maynas	Yanamono Explorama Reserve	Indiana, Reserva Explorama	3.280000	S	72.500000	W				http://data.biodiversitydata.nl/naturalis/specimen/L.4307850 http://data.biodiversitydata.nl/naturalis/specimen/L.4307849
Cremastosperma microcarpum R.E.Fr.	Vásquez		34970		et al.	AMAZ,HOXA,MO	16.000000	11.000000	2008.000000		Pirie, MD	2018.000000			Peru	Loreto	Dist. Parinari	Reserva Nacional Pacaya-Samiria	Loreto. Dist. Parinari. Reserva Nacional Pacaya-Samiria, Pv 2-Tacshacocha-Río Samiria. Bosque de terraza-restinga. 04°52'44'S 074°21'25'W	4.524400	S	74.212500	W			m	http://data.biodiversitydata.nl/naturalis/specimen/L.4307850 http://data.biodiversitydata.nl/naturalis/specimen/L.4307849
Cremastosperma microcarpum R.E.Fr.	Grández		1960		Jaramillo	MO	19.000000	10.000000	1990.000000		Pirie, MD	2018.000000			Peru	Loreto	Maynas	Reserva Nacional Pacaya-Samiria	Reserva Nacional Pacaya-Samiria, Estaø ción Biológica Pithecia, Río Samiø ria. Bosque primario, suelo arcilloso	3.180000	S	74.500000	W			m	http://data.biodiversitydata.nl/naturalis/specimen/L.4307850 http://data.biodiversitydata.nl/naturalis/specimen/L.4307849
Cremastosperma microcarpum R.E.Fr.	Gentry		72290		et al.	MO	7.000000	1.000000	1991.000000		Johnson, DM	0.000000			Peru	Loreto	Maynas	Explorama Inn Tourist Camp, Indiana	Explorama Inn Tourist Camp; Indiana, Río Amazonas below Iquitos; mature forest on rich lateritic soil	3.300000	S	73.030000	W			m	http://data.biodiversitydata.nl/naturalis/specimen/L.4307850 http://data.biodiversitydata.nl/naturalis/specimen/L.4307849
Cremastosperma microcarpum R.E.Fr.	Grández		2702		et al.	MO	1.000000	7.000000	1991.000000		Johnson, DM	0.000000			Peru	Loreto	Maynas	Río Ucayali, bosque Tahuampa	Distrito Sapuena; C.I. Jenaro Herrera (I.I.A.P.), Río Ucayali, bosque Tahuampa, trocha al Arboretum Braza	4.550000	S	73.450000	W			m	http://data.biodiversitydata.nl/naturalis/specimen/L.4307850 http://data.biodiversitydata.nl/naturalis/specimen/L.4307849
Cremastosperma microcarpum R.E.Fr.	Rudas		2267		et al.	MO	21.000000	6.000000	1991.000000		Johnson, DM	0.000000			Colombia	Amazonas	Leticia	Parque Nacional Amacayacu	Municipio de Leticia; Corregimiento de Tarapacá; Parque Nacional Natural Amacayacu; Cabaña Lorena (Inderena) y Caño Lorena, a orillas del caño	3.010000	S	70.020000	W			m	http://data.biodiversitydata.nl/naturalis/specimen/L.4307850 http://data.biodiversitydata.nl/naturalis/specimen/L.4307849
Cremastosperma monospermum (Rusby) R.E.Fr.	M. Aguilar		691			U,USM	25.000000	4.000000	1996.000000		Pirie, MD	2001.000000	f	f	Peru	Madre de Dios	Tambopata	Tambopata, Santuario Nacional Pampas del Heath	Peru, Madre de Dios, Tambopata Province, Santuario Nacional Pampas del Heath, Quebrada Palma Real Grande, puesto Enahuipa	12.390000	S	68.440000	W				http://data.biodiversitydata.nl/naturalis/specimen/L.4307850 http://data.biodiversitydata.nl/naturalis/specimen/L.4307849
Cremastosperma monospermum (Rusby) R.E.Fr.	M. Aguilar		764		Castro	U,USM	22.000000	5.000000	1996.000000		Pirie, MD	2001.000000	f	f	Peru	Madre de Dios	Tambopata	Tambopata, Río Heath	Heath R	12.390000	S	68.440000	W				http://data.biodiversitydata.nl/naturalis/specimen/L.4307850 http://data.biodiversitydata.nl/naturalis/specimen/L.4307849
Cremastosperma monospermum (Rusby) R.E.Fr.	Beck		8234			LPB,U	10.000000	3.000000	1982.000000		Pirie, MD	2001.000000	f	f	Bolivia	Beni	Prov. José Ballivián	Rurrenabaque	Rurrenabaque	0.000000		0.000000					http://data.biodiversitydata.nl/naturalis/specimen/L.4307850 http://data.biodiversitydata.nl/naturalis/specimen/L.4307849
Cremastosperma monospermum (Rusby) R.E.Fr.	Beck		10092		Haase	LPB,MO,U	27.000000	2.000000	1984.000000		Pirie, MD	2001.000000	i	f	Bolivia	La Paz	Iturralde	Luisita	Luisita. Sabana h£meda, W del Río Beni	13.500000	S	67.150000	W				http://data.biodiversitydata.nl/naturalis/specimen/L.4307850 http://data.biodiversitydata.nl/naturalis/specimen/L.4307849
Cremastosperma monospermum (Rusby) R.E.Fr.	Beck		12221			LPB,U	28.000000	8.000000	1985.000000		Pirie, MD	2001.000000	b		Bolivia	Beni	Marbán	Trinidad	Trinidad 164 km hacia Santa Cruz, pasando San Pablo	0.000000		0.000000					http://data.biodiversitydata.nl/naturalis/specimen/L.4307850 http://data.biodiversitydata.nl/naturalis/specimen/L.4307849
Cremastosperma monospermum (Rusby) R.E.Fr.	Beck		16540			LPB,U	27.000000	5.000000	1988.000000		Pirie, MD	2001.000000	f	f	Bolivia	Beni	Prov. José Ballivián	Misión Fatima	Al Norte de la Misión Fatima. Al Norte del Río Maniqui	0.000000		0.000000					http://data.biodiversitydata.nl/naturalis/specimen/L.4307850 http://data.biodiversitydata.nl/naturalis/specimen/L.4307849
Cremastosperma monospermum (Rusby) R.E.Fr.	Beck		19323			LPB,U	11.000000	10.000000	1989.000000		Pirie, MD	2001.000000	f	f	Bolivia	Pando	Abunã	Río Orthón	Nacebe sobre Río Orthón. Bajando de Nacebe con deslizador unos 20 minutos al Río Orthón, Tierra Santa	0.000000		0.000000					http://data.biodiversitydata.nl/naturalis/specimen/L.4307850 http://data.biodiversitydata.nl/naturalis/specimen/L.4307849
Cremastosperma monospermum (Rusby) R.E.Fr.	Boom		5039			K,LPB,MO,NY,U	15.000000	4.000000	1984.000000		Pirie, MD	2001.000000	f	f	Bolivia	Beni	Prov. Vaca Diez	Chácobo	Vicinity of the Ch cobo village Alto Ivon	11.450000	S	66.020000	W				http://data.biodiversitydata.nl/naturalis/specimen/L.4307850 http://data.biodiversitydata.nl/naturalis/specimen/L.4307849
Cremastosperma monospermum (Rusby) R.E.Fr.	Bourdy	GB	1743			LPB,U	15.000000	5.000000	1996.000000		Pirie, MD	2001.000000			Bolivia	La Paz	Iturralde	Santa Fé Tacana	Bolivia, La Paz, Iturralde, Santa Fe Tacana	0.000000		0.000000					http://data.biodiversitydata.nl/naturalis/specimen/L.4307850 http://data.biodiversitydata.nl/naturalis/specimen/L.4307849
Cremastosperma monospermum (Rusby) R.E.Fr.	Bourdy	GB	1828			LPB,U	20.000000	8.000000	1996.000000		Pirie, MD	2001.000000	f	f	Bolivia	La Paz	Iturralde	Ixiamus	Ixiamus Tacana en la parcela permenente de Santa Fe	0.000000		0.000000					http://data.biodiversitydata.nl/naturalis/specimen/L.4307850 http://data.biodiversitydata.nl/naturalis/specimen/L.4307849
Cremastosperma monospermum (Rusby) R.E.Fr.	Campbell		9026		et al.	U	27.000000	9.000000	1985.000000		Pirie, MD	2001.000000	s		Brazil	Acre		Fazenda Bom Sossego	Fazenda Bom Sossego	7.400000	S	73.090000	W				http://data.biodiversitydata.nl/naturalis/specimen/L.4307850 http://data.biodiversitydata.nl/naturalis/specimen/L.4307849
Cremastosperma monospermum (Rusby) R.E.Fr.	Cid Ferreira		2724		Nelson	NY,U	3.000000	10.000000	1980.000000		Pirie, MD	2001.000000	b		Brazil	Amazonas	Boca do Acre	Mun. Boca do Acre, near Rio Iaco	Divisao dos estados Acre e Amazonas, próximo ao Rio Iaco, Mun. Boca do Acre	0.000000		0.000000					http://data.biodiversitydata.nl/naturalis/specimen/L.4307850 http://data.biodiversitydata.nl/naturalis/specimen/L.4307849
Cremastosperma monospermum (Rusby) R.E.Fr.	Cid Ferreira		2868		Nelson	NY,U	12.000000	10.000000	1980.000000		Pirie, MD	2001.000000	b		Brazil	Acre	Rio Branco	Mun. Rio Branco, estrada Rio Branco	Mun. Rio Branco, estrada Rio Branco Porto Acre km 33, a 2 km da magrme	0.000000		0.000000					http://data.biodiversitydata.nl/naturalis/specimen/L.4307850 http://data.biodiversitydata.nl/naturalis/specimen/L.4307849
Cremastosperma monospermum (Rusby) R.E.Fr.	Cid Ferreira		4507		et al.	MO,NY,U	14.000000	6.000000	1984.000000		Pirie, MD	2001.000000	f	f	Brazil	Rondônia		Mun. Costa Marques, Chapada dos Parecís	Mun. Costa Marques, Chapada dos Parecís, Distr. de Alta Floresta, estrada P-56, km 27	11.120000	S	62.630000	W				http://data.biodiversitydata.nl/naturalis/specimen/L.4307850 http://data.biodiversitydata.nl/naturalis/specimen/L.4307849
Cremastosperma monospermum (Rusby) R.E.Fr.	Cid Ferreira		4556		et al.	K,MO,NY,U,US	15.000000	6.000000	1984.000000		Pirie, MD	2001.000000	f	f	Brazil	Rondônia		Mun. Costa Marques, Chapada dos Parecís	Mun. Costa Marques, Chapada dos Parecís, Distr. de Alta Floresta, estrada P-56, km 17	11.120000	S	62.630000	W				http://data.biodiversitydata.nl/naturalis/specimen/L.4307850 http://data.biodiversitydata.nl/naturalis/specimen/L.4307849
Cremastosperma monospermum (Rusby) R.E.Fr.	Cid Ferreira		4590		et al.	K,NY,U	16.000000	6.000000	1984.000000		Pirie, MD	2001.000000	f	f	Brazil	Rondônia		Mun. Costa Marques, Chapada dos Parecís	Mun. Costa Marques, Chapada dos Parecís, Distr. de Alta Floresta, estrada P-56, km 17	11.120000	S	62.630000	W				http://data.biodiversitydata.nl/naturalis/specimen/L.4307850 http://data.biodiversitydata.nl/naturalis/specimen/L.4307849
Cremastosperma monospermum (Rusby) R.E.Fr.	Cid Ferreira		4673		et al.	F,GH,MO,NY,U,US	20.000000	6.000000	1984.000000		Pirie, MD	2001.000000	f	f	Brazil	Rondônia		Espigão de Oeste	Mun. Espigao do Oeste, BR 364, rodo via Cuiab -Porto Velho, estrada da FUNAI, km 05	11.120000	S	60.610000	W				http://data.biodiversitydata.nl/naturalis/specimen/L.4307850 http://data.biodiversitydata.nl/naturalis/specimen/L.4307849
Cremastosperma monospermum (Rusby) R.E.Fr.	Cid Ferreira		6301		et al.	F,GH,K,MICH,NY,U,US	29.000000	9.000000	1985.000000		Pirie, MD	2001.000000	b		Brazil	Mato Grosso	Alta Floresta	Mun. Alta Floresta	Mun. Alta Floresta, MT. Rod. J-1, entre os Povoados Alto Paraíso e Monte Verde. a 151 km de Alta Floresta	10.070000	S	57.300000	W				http://data.biodiversitydata.nl/naturalis/specimen/L.4307850 http://data.biodiversitydata.nl/naturalis/specimen/L.4307849
Cremastosperma monospermum (Rusby) R.E.Fr.	Cid Ferreira		10120	A	et al.	NY,U	23.000000	8.000000	1991.000000		Pirie, MD	2001.000000	f	f	Brazil	Acre	Brasiléia	Chico Mendes Extractive Reserve	Mun. Brasiléia, Reserva Extrativista Chico Mendes, ramal para o Seringal Porongaba, colocao Santo António a 30 km de Brasiléia	0.000000		0.000000					http://data.biodiversitydata.nl/naturalis/specimen/L.4307850 http://data.biodiversitydata.nl/naturalis/specimen/L.4307849
Cremastosperma monospermum (Rusby) R.E.Fr.	Cid Ferreira		10286		et al.	MO,NY,U	27.000000	8.000000	1991.000000		Pirie, MD	2001.000000	f	f	Brazil	Acre	Senador Guiomard	Senador Guiomard	Mun. Senador Guiomard BR-317, estrada Rio Branco Brasiléia, km 68 a 4 km da BR. Centro de Estudos Tropicais -FUNTAC, proximo ao Igarape Grande	0.000000		0.000000					http://data.biodiversitydata.nl/naturalis/specimen/L.4307850 http://data.biodiversitydata.nl/naturalis/specimen/L.4307849
Cremastosperma monospermum (Rusby) R.E.Fr.	Daly		6498		et al.	NY,U	18.000000	5.000000	1990.000000		Pirie, MD	2001.000000	f	f	Bolivia	Beni	Prov. José Ballivián	Río Beni, Rurrenabaque	Río Beni, Rurrenabaque. Encañada Suse, 1 km upstream	14.280000	S	67.310000	W				http://data.biodiversitydata.nl/naturalis/specimen/L.4307850 http://data.biodiversitydata.nl/naturalis/specimen/L.4307849
Cremastosperma monospermum (Rusby) R.E.Fr.	Daly		6573		et al.	LPB,MO,NY,U	22.000000	5.000000	1990.000000		Pirie, MD	2001.000000	f	f	Bolivia	Beni	Prov. José Ballivián	Río Beni above Río Qui	Río Beni, above confluence with Río Quiquibey, 4 hrs upstream from Rurrenabaque	14.480000	S	67.230000	W				http://data.biodiversitydata.nl/naturalis/specimen/L.4307850 http://data.biodiversitydata.nl/naturalis/specimen/L.4307849
Cremastosperma monospermum (Rusby) R.E.Fr.	Daly		6630		et al.	NY,U	25.000000	5.000000	1990.000000		Pirie, MD	2001.000000	f	f	Bolivia	Beni	Prov. José Ballivián	Río Beni, Rurrenabaque	15 min. upstream from Rurrenabaque	14.280000	S	67.300000	W				http://data.biodiversitydata.nl/naturalis/specimen/L.4307850 http://data.biodiversitydata.nl/naturalis/specimen/L.4307849
Cremastosperma monospermum (Rusby) R.E.Fr.	Daly		6686		et al.	MO,NY,U	23.000000	5.000000	1991.000000		Pirie, MD	2001.000000	f	f	Brazil	Acre	Brasiléia	Seringal Porongaba	Mun. Brasiléia. Seringal Porongaba, Colocao Sáo José	10.510000	S	68.480000	W				http://data.biodiversitydata.nl/naturalis/specimen/L.4307850 http://data.biodiversitydata.nl/naturalis/specimen/L.4307849
Cremastosperma monospermum (Rusby) R.E.Fr.	Daly		6909		et al.	MO,NY,U	8.000000	6.000000	1991.000000		Pirie, MD	2001.000000	f	f	Brazil	Acre	Rio Branco	Mun. Rio Branco, BR 317	Mun. Rio Branco. BR 317 (Estrada Rio Branco-Brasiléia) approx. 10 km W of km 68	10.300000	S	67.450000	W				http://data.biodiversitydata.nl/naturalis/specimen/L.4307850 http://data.biodiversitydata.nl/naturalis/specimen/L.4307849
Cremastosperma monospermum (Rusby) R.E.Fr.	Daly		7347		et al.	MO,NY,U	11.000000	3.000000	1992.000000		Pirie, MD	2001.000000	f	f	Brazil	Acre	Cruzeiro do Sul	Reserva Extrativista do Alto Jurua	Mun. Cruzeiro do Sul. Reserva Extrativista do Alto Jurua, basin of Rio Jurua, Rio Bage, near mouth of river	8.550000	S	72.310000	W				http://data.biodiversitydata.nl/naturalis/specimen/L.4307850 http://data.biodiversitydata.nl/naturalis/specimen/L.4307849
Cremastosperma monospermum (Rusby) R.E.Fr.	Daly		7450		et al.	NY	16.000000	3.000000	1992.000000		Pirie, MD	2001.000000	f	f	Brazil	Acre	Cruzeiro do Sul	Reserva Extrativista do Alto Jurua	Mun. Cruzeiro do Sul. Reserva Extrativista do Alto Rio Jurua, Serringal Sao Joao, Colocacao Tapauna	9.120000	S	72.410000	W				http://data.biodiversitydata.nl/naturalis/specimen/L.4307850 http://data.biodiversitydata.nl/naturalis/specimen/L.4307849
Cremastosperma monospermum (Rusby) R.E.Fr.	Daly		8043		et al.	NY,U	3.000000	11.000000	1993.000000		Pirie, MD	2001.000000	b		Brazil	Acre	Porto Acre	Mun. Porto Acre	Mun. Porto Acre	9.450000	S	67.380000	W				http://data.biodiversitydata.nl/naturalis/specimen/L.4307850 http://data.biodiversitydata.nl/naturalis/specimen/L.4307849
Cremastosperma monospermum (Rusby) R.E.Fr.	Daly		11719		E.C. Oliveira & L. Johnson	NY	11.000000	5.000000	2003.000000		Pirie, MD	2005.000000	f	f	Brazil	Acre	Cruzeiro do Sul	Mun. Cruzeiro do Sul		8.134100	S	73.022200	W				http://data.biodiversitydata.nl/naturalis/specimen/L.4307850 http://data.biodiversitydata.nl/naturalis/specimen/L.4307849
Cremastosperma monospermum (Rusby) R.E.Fr.	Delprete		8009		et al.	NY	20.000000	11.000000	2001.000000		Pirie, MD	2005.000000	f		Brazil	Acre	Porto Walter	Porto Walter, Rio Juruá Mirim		8.230000	S	72.470000	W				http://data.biodiversitydata.nl/naturalis/specimen/L.4307850 http://data.biodiversitydata.nl/naturalis/specimen/L.4307849
Cremastosperma monospermum (Rusby) R.E.Fr.	DeWalt		662		et al.	LPB,U,WU	5.000000	8.000000	1995.000000		Pirie, MD	2001.000000	f	f	Bolivia	La Paz	Iturralde	Santa Fé	Comunidad de Santa Fe. Parcela Permanente de Estudio Etnobotanico, Transectos de 2 m, 4 km N de comunidad	13.400000	S	68.120000	W				http://data.biodiversitydata.nl/naturalis/specimen/L.4307850 http://data.biodiversitydata.nl/naturalis/specimen/L.4307849
Cremastosperma monospermum (Rusby) R.E.Fr.	C. Díaz		825		et al.	NY,U	14.000000	12.000000	1978.000000		Pirie, MD	2001.000000	f		Peru	Loreto	Coronel Portillo	Quebrada Shesha, Río Abujao	Quebrada Shesha, Río Abujao, 1.3 horas de la boca del Shesha hacia arriba	8.200000	S	73.450000	W				http://data.biodiversitydata.nl/naturalis/specimen/L.4307850 http://data.biodiversitydata.nl/naturalis/specimen/L.4307849
Cremastosperma monospermum (Rusby) R.E.Fr.	C. Díaz		8899		Pereira	MO	1.000000	6.000000	1997.000000		Pirie, MD	2001.000000	f	f	Peru	Madre de Dios	Tambopata	Parque Nacional Bahuaja-Sonere	Madre de Dios: Tambopata. Parque Nacional 'Bahuaja-Sonene'. Rio Heath. Estacion Guarda parques 'San Antonio'. Trocha hacia Arboretum.	0.000000		0.000000					http://data.biodiversitydata.nl/naturalis/specimen/L.4307850 http://data.biodiversitydata.nl/naturalis/specimen/L.4307849
Cremastosperma monospermum (Rusby) R.E.Fr.	C. Díaz		9563		H. Ramírez	F,MO	19.000000	10.000000	1997.000000		Pirie, MD	2001.000000	f		Peru	Madre de Dios	Tambopata	Parque Nacional Bahuaja-Sonere	Madre de Dios: Tambopata. Parque Nacional 'Bahuaja-Sonere'. Ex Santuario Nacional 'Pampa de Heath'. Arboretum 'San Antonio'.	0.000000		0.000000					http://data.biodiversitydata.nl/naturalis/specimen/L.4307850 http://data.biodiversitydata.nl/naturalis/specimen/L.4307849
Cremastosperma monospermum (Rusby) R.E.Fr.	Figueiredo		853		et al.	U	15.000000	6.000000	1995.000000		Pirie, MD	2001.000000	f	f	Brazil	Acre		Mun. Tarauacá, Seringal Universo	Brasil. Acre, Mun. Tarauacß: Seringal Universo, Colocaþao Praia do Carapanß.	8.250000	S	71.190000	W				http://data.biodiversitydata.nl/naturalis/specimen/L.4307850 http://data.biodiversitydata.nl/naturalis/specimen/L.4307849
Cremastosperma monospermum (Rusby) R.E.Fr.	Figueiredo		906		et al.	U	20.000000	6.000000	1995.000000		Pirie, MD	2001.000000	f	f	Brazil	Acre		Rio Muru, Seringal Vitoria Velha	Brasil. Acre: Rio Muru. Seringal Vitoria Velha, Colocaþao Barro Vermelho.	8.260000	S	70.490000	W				http://data.biodiversitydata.nl/naturalis/specimen/L.4307850 http://data.biodiversitydata.nl/naturalis/specimen/L.4307849
Cremastosperma monospermum (Rusby) R.E.Fr.	R.B. Foster		12549		et al.	F,LPB,U	23.000000	11.000000	1988.000000		Pirie, MD	2001.000000	b		Bolivia	Beni	Yacuma	San Borja	E of San Borja; Bolivian Mahogany concession; about 25 km S of Triunfo sawmill	15.100000	S	66.280000	W				http://data.biodiversitydata.nl/naturalis/specimen/L.4307850 http://data.biodiversitydata.nl/naturalis/specimen/L.4307849
Cremastosperma monospermum (Rusby) R.E.Fr.	R.B. Foster		13422		Terceros	U	27.000000	10.000000	1989.000000		Pirie, MD	2001.000000	b		Bolivia	Beni	Yacuma	Bosque de Chimanes	Bosque de Chimanes; ~65 km SE of San Borja and 65 km SW of San Ignacio; Fatima logging concession, along base of Serrania Eva Eva; S of Río Chinzi near logging camp El Combate	15.300000	S	66.150000	W				http://data.biodiversitydata.nl/naturalis/specimen/L.4307850 http://data.biodiversitydata.nl/naturalis/specimen/L.4307849
Cremastosperma monospermum (Rusby) R.E.Fr.	Gentry		52233		et al.	MO,U	11.000000	10.000000	1985.000000		Pirie, MD	2001.000000	b		Peru	Loreto	Alto Amazonas	Shucushayacu, Río Huallaga	few km W of Shucushayacu on Río Huallaga above Yurimaguas	6.010000	S	75.550000	W				http://data.biodiversitydata.nl/naturalis/specimen/L.4307850 http://data.biodiversitydata.nl/naturalis/specimen/L.4307849
Cremastosperma monospermum (Rusby) R.E.Fr.	Gentry		58434		C. Diaz	USM	19.000000	6.000000	1987.000000		Pirie, MD	2003.000000	f	f	Peru	Ucayali		Peru-Brazil border, Quebrada Sapallal	Near Peru Brazil border, Quebrada Sapallal, tributary of Quebrada Shesha, base of Cerro Las Chachoeiras	8.020000	S	73.550000	W				http://data.biodiversitydata.nl/naturalis/specimen/L.4307850 http://data.biodiversitydata.nl/naturalis/specimen/L.4307849
Cremastosperma monospermum (Rusby) R.E.Fr.	Gentry		68663		et al.	MO,USM	14.000000	12.000000	1989.000000		Pirie, MD	2001.000000	f		Peru	Madre de Dios	Tambopata	Cuzco Amazónico, 15 km ENE of Puerto Maldonado	Cuzco Amazónico, 15 km ENE of Puerto Maldonado	12.350000	S	69.050000	W				http://data.biodiversitydata.nl/naturalis/specimen/L.4307850 http://data.biodiversitydata.nl/naturalis/specimen/L.4307849
Cremastosperma monospermum (Rusby) R.E.Fr.	Gentry		68910		et al.	MO,MOL,USM	17.000000	12.000000	1989.000000		Pirie, MD	2003.000000	f		Peru	Madre de Dios	Tambopata	Cuzco Amazónico, 15 km ENE of Puerto Maldonado	Cuzco Amazónico, 15 km ENE of Puerto Maldonado	12.350000	S	69.050000	W				http://data.biodiversitydata.nl/naturalis/specimen/L.4307850 http://data.biodiversitydata.nl/naturalis/specimen/L.4307849
Cremastosperma monospermum (Rusby) R.E.Fr.	G. Gonzales		53			LPB	18.000000	8.000000	1990.000000		Pirie, MD	2001.000000	f	f	Bolivia	Pando	Manuripi	Manuripi		11.400000	S	68.000000	W				http://data.biodiversitydata.nl/naturalis/specimen/L.4307850 http://data.biodiversitydata.nl/naturalis/specimen/L.4307849
Cremastosperma monospermum (Rusby) R.E.Fr.	Graham		605			F	17.000000	7.000000	1998.000000		Pirie, MD	2017.000000	f	f	Peru	Ucayali	Purus	Prov. Purus, Distr. Purus, Río Caranja	Caranja R	10.040000	S	71.060000	W				http://data.biodiversitydata.nl/naturalis/specimen/L.4307850 http://data.biodiversitydata.nl/naturalis/specimen/L.4307849
Cremastosperma monospermum (Rusby) R.E.Fr.	Graham		1713		Schunke V.	U	13.000000	7.000000	2002.000000		Pirie, MD	2004.000000	f	f	Peru	Ucayali	Purus	Prov. Purus, Distr. Purus, Río Caranja	Dpto. de Ucayali, Prov. Pur·s, Dtto. Pur·s, Rio Curanja, cerca de la comunidad nativa Colombiana.	10.040000	S	71.060000	W				http://data.biodiversitydata.nl/naturalis/specimen/L.4307850 http://data.biodiversitydata.nl/naturalis/specimen/L.4307849
Cremastosperma monospermum (Rusby) R.E.Fr.	Graham		4706			L	21.000000	9.000000	2007.000000		Pirie, MD	2017.000000	f	f	Peru	Ucayali	Prov. Coronel Portillo	Prov. Coronel Portillo, Iparia, el Sira	Prov: Coronel Portillo. Distr: Iparia. Cuenca del Rio Iparia, afluente del Rio Ucayali. Reserva Comunal el Sira. Bosque primario, terreno pedregoso, muy humedo.	9.255700	S	74.324700	W				http://data.biodiversitydata.nl/naturalis/specimen/L.4307850 http://data.biodiversitydata.nl/naturalis/specimen/L.4307849
Cremastosperma monospermum (Rusby) R.E.Fr.	Helme		742		Kruger	LPB,MO,U	25.000000	6.000000	1995.000000		Pirie, MD	2001.000000	f	f	Bolivia	La Paz	Iturralde	Puerto Muscoso	Puerto Muscoso, donde llega la pampa mas cerca del Río Heath	13.010000	S	68.500000	W				http://data.biodiversitydata.nl/naturalis/specimen/L.4307850 http://data.biodiversitydata.nl/naturalis/specimen/L.4307849
Cremastosperma monospermum (Rusby) R.E.Fr.	Holst		6890		Beltran & Anakaki	F,SEL,U,USM	22.000000	5.000000	1998.000000		Pirie, MD	2006.000000	f	f	Peru	Cuzco	La Convención	La Convención, Vilcabamba	Cordillera de Vilcabamba	0.000000		0.000000					http://data.biodiversitydata.nl/naturalis/specimen/L.4307850 http://data.biodiversitydata.nl/naturalis/specimen/L.4307849
Cremastosperma monospermum (Rusby) R.E.Fr.	Jardim		597			U,WU	30.000000	4.000000	1994.000000		Pirie, MD	2001.000000			Bolivia	Pando	Manuripi	Puerto América	35 km al norte de Puerto América, entrando bosque alto cerca el pozo antigua de Mobil, Alianza X-1	11.440000	S	67.590000	W				http://data.biodiversitydata.nl/naturalis/specimen/L.4307850 http://data.biodiversitydata.nl/naturalis/specimen/L.4307849
Cremastosperma monospermum (Rusby) R.E.Fr.	Jardim		759			U	19.000000	5.000000	1994.000000		Pirie, MD	2001.000000			Bolivia	Pando	Manuripi	Puerto América	35 km al norte de Puerto América, entrando bosque alto cerca Alinza X-1	11.440000	S	67.590000	W				http://data.biodiversitydata.nl/naturalis/specimen/L.4307850 http://data.biodiversitydata.nl/naturalis/specimen/L.4307849
Cremastosperma monospermum (Rusby) R.E.Fr.	Jardim		2408			U	9.000000	9.000000	1995.000000		Pirie, MD	2001.000000			Bolivia	Pando	Manuripi	Puerto América	35 km al norte de Puerto América	11.350000	S	68.030000	W				http://data.biodiversitydata.nl/naturalis/specimen/L.4307850 http://data.biodiversitydata.nl/naturalis/specimen/L.4307849
Cremastosperma monospermum (Rusby) R.E.Fr.	Killip		27902		Smith	US	24.000000	8.000000	1929.000000		Pirie, MD	2001.000000	f	f	Peru	Loreto	Alto Amazonas	Puerto Arturo, lower Río Huallaga, Yurimaguas	Puerto Arturo, lower Río Huallaga below Yurimaguas	0.000000		0.000000					http://data.biodiversitydata.nl/naturalis/specimen/L.4307850 http://data.biodiversitydata.nl/naturalis/specimen/L.4307849
Cremastosperma monospermum (Rusby) R.E.Fr.	Killip		28961		Smith	F,NY,US	1.000000	9.000000	1929.000000		Pirie, MD	2001.000000	f	f	Peru	Loreto	Alto Amazonas	Santa Rosa, lower Río Huallaga below Yurimaguas	Santa Rosa, lower Río Huallaga below Yurimaguas	0.000000		0.000000					http://data.biodiversitydata.nl/naturalis/specimen/L.4307850 http://data.biodiversitydata.nl/naturalis/specimen/L.4307849
Cremastosperma monospermum (Rusby) R.E.Fr.	L. Lima		582		et al.	NY	3.000000	4.000000	1994.000000		Pirie, MD	2001.000000	f	f	Brazil	Acre	Sena Madureira	Mun. Sena Madureira, Rio Macaua	Mun. Sena Madureira. Rio Macaua, Reserva Extrativista do Macaua, Seringal Capital, Colocacao Extrema	9.240000	S	68.540000	W				http://data.biodiversitydata.nl/naturalis/specimen/L.4307850 http://data.biodiversitydata.nl/naturalis/specimen/L.4307849
Cremastosperma monospermum (Rusby) R.E.Fr.	Lowrie		463		et al.	U	10.000000	10.000000	1980.000000		Pirie, MD	2001.000000	f		Brazil	Acre		Rio Branco-Brasiléia road	55 km from Rio Branco- Brasiléia road	0.000000		0.000000					http://data.biodiversitydata.nl/naturalis/specimen/L.4307850 http://data.biodiversitydata.nl/naturalis/specimen/L.4307849
Cremastosperma monospermum (Rusby) R.E.Fr.	Maas	P	13079		et al.	NY,U	17.000000	5.000000	1971.000000		Pirie, MD	2001.000000	f	f	Brazil	Acre	Cruzeiro do Sul	Porangaba village, Rio Juruá Mirim	Cruzeiro do Sul, Rio Jurua & Rio Moa. Vicinity of Porangaba, Rio Juru -Mirim	0.000000		0.000000					http://data.biodiversitydata.nl/naturalis/specimen/L.4307850 http://data.biodiversitydata.nl/naturalis/specimen/L.4307849
Cremastosperma monospermum (Rusby) R.E.Fr.	Mathias		6007		Taylor	MO	25.000000	7.000000	1962.000000		Pirie, MD	2001.000000	f		Peru	Ucayali		Aguaytía	Aguaytía, Woods south of chacra of Don Diogenes del Aguila ('San Martín-Loreto')	0.000000		0.000000					http://data.biodiversitydata.nl/naturalis/specimen/L.4307850 http://data.biodiversitydata.nl/naturalis/specimen/L.4307849
Cremastosperma monospermum (Rusby) R.E.Fr.	Mitchell	26	87			MOL	0.000000	11.000000	1986.000000		Pirie, MD	2003.000000	f	f	Peru	Madre de Dios	Manu	Parque Nacional Manu, Cocha Cashu	Cocha Cashu	0.000000		0.000000					http://data.biodiversitydata.nl/naturalis/specimen/L.4307850 http://data.biodiversitydata.nl/naturalis/specimen/L.4307849
Cremastosperma monospermum (Rusby) R.E.Fr.	Monteagudo		12749		et al.	WAG	30.000000	8.000000	2006.000000		Pirie, MD	2017.000000	f	f	Peru	Madre de Dios	Tambopata	Inkaterra Ecological Reserve	Reserva Ecológica Inkaterra, trocha de Canopy. Árbol # 206.	12.350000	S	69.090000	W				http://data.biodiversitydata.nl/naturalis/specimen/L.4307850 http://data.biodiversitydata.nl/naturalis/specimen/L.4307849
Cremastosperma monospermum (Rusby) R.E.Fr.	Nee		34402			U	15.000000	3.000000	1987.000000		Pirie, MD	2001.000000	f	f	Brazil	Rondônia	Ariquemes	Ariquemes	Mun. Ariquemes, 9.5 km SE of Ariquemes on hwy. BR 364, then 3.6 km E on 'Linea 55'	10.000000	S	62.590000	W				http://data.biodiversitydata.nl/naturalis/specimen/L.4307850 http://data.biodiversitydata.nl/naturalis/specimen/L.4307849
Cremastosperma monospermum (Rusby) R.E.Fr.	Nee		34992			MO	23.000000	4.000000	1987.000000		Pirie, MD	2001.000000	f	f	Brazil	Rondônia		Campo Novo	ca. 5 km S of Campo Novo on road to old mining area at Balateiro. Mun. Porto Velho	10.380000	S	63.370000	W				http://data.biodiversitydata.nl/naturalis/specimen/L.4307850 http://data.biodiversitydata.nl/naturalis/specimen/L.4307849
Cremastosperma monospermum (Rusby) R.E.Fr.	Nee		35033			U	25.000000	4.000000	1987.000000		Pirie, MD	2001.000000	f	f	Brazil	Rondônia		Porto Velho, Campo Novo, road to Ariquemes	15.5 km E of Campo Novo on road to Ariquemes. Mun. Porto Velho	10.350000	S	63.300000	W				http://data.biodiversitydata.nl/naturalis/specimen/L.4307850 http://data.biodiversitydata.nl/naturalis/specimen/L.4307849
Cremastosperma monospermum (Rusby) R.E.Fr.	Nelson		680			U	11.000000	10.000000	1980.000000		Pirie, MD	2001.000000	f		Brazil	Acre		Rio Branco-Porto Acre road	Estrada Rio Branco/Porto Acre, km 33	10.000000	S	67.500000	W				http://data.biodiversitydata.nl/naturalis/specimen/L.4307850 http://data.biodiversitydata.nl/naturalis/specimen/L.4307849
Cremastosperma monospermum (Rusby) R.E.Fr.	Nelson		763			U	21.000000	10.000000	1980.000000		Pirie, MD	2001.000000	f		Brazil	Acre		Rio Branco-Sena Madureira road	Brazil, Acre, Estrada, Rio Branco/Sena Madureira km 5, atras do Fogas	10.000000	S	67.500000	W				http://data.biodiversitydata.nl/naturalis/specimen/L.4307850 http://data.biodiversitydata.nl/naturalis/specimen/L.4307849
Cremastosperma monospermum (Rusby) R.E.Fr.	Núñez		10589		et al.	MO	27.000000	5.000000	1989.000000		Pirie, MD	2001.000000	f	f	Peru	Madre de Dios	Tambopata	Tambopata		12.330000	S	69.030000	W				http://data.biodiversitydata.nl/naturalis/specimen/L.4307850 http://data.biodiversitydata.nl/naturalis/specimen/L.4307849
Cremastosperma monospermum (Rusby) R.E.Fr.	Núñez		10785		et al.	MO,U	14.000000	6.000000	1989.000000		Pirie, MD	2001.000000	f	f	Peru	Madre de Dios	Tambopata	Cuzco Amazónico Lodge	Cuzco Amazónico. Lodge camp site 1, Plot E	0.000000		0.000000					http://data.biodiversitydata.nl/naturalis/specimen/L.4307850 http://data.biodiversitydata.nl/naturalis/specimen/L.4307849
Cremastosperma monospermum (Rusby) R.E.Fr.	Núñez		11068		et al.	MO	14.000000	6.000000	1989.000000		Pirie, MD	2001.000000	f	f	Peru	Madre de Dios	Tambopata	Tambopata		0.000000		0.000000					http://data.biodiversitydata.nl/naturalis/specimen/L.4307850 http://data.biodiversitydata.nl/naturalis/specimen/L.4307849
Cremastosperma monospermum (Rusby) R.E.Fr.	Núñez		11202			MO,U	25.000000	7.000000	1989.000000		Pirie, MD	2001.000000	f	f	Peru	Madre de Dios	Tambopata	Lago Sandoval, NE of Puerto Maldonado	Lago Sandoval, 13 km NE of Puerto Maldonado	0.000000		0.000000					http://data.biodiversitydata.nl/naturalis/specimen/L.4307850 http://data.biodiversitydata.nl/naturalis/specimen/L.4307849
Cremastosperma monospermum (Rusby) R.E.Fr.	Núñez		12152		Timaná	U	13.000000	5.000000	1990.000000		Pirie, MD	2001.000000	f	f	Peru	Madre de Dios	Tambopata	Cuzco Amazónico Lodge	Cuzco Amazónico Lodge. 15 km NE of J. Monterroso, Puerto Maldonado	12.350000	S	69.030000	W				http://data.biodiversitydata.nl/naturalis/specimen/L.4307850 http://data.biodiversitydata.nl/naturalis/specimen/L.4307849
Cremastosperma monospermum (Rusby) R.E.Fr.	Núñez		16303			USM	11.000000	5.000000	1995.000000		Pirie, MD	2003.000000	f	f	Peru	Madre de Dios	Manu	Collpa de Blanquillo, Río Madre de Dios	Collpa de Blanquillo, Río Madre de Dios [MO]	12.270000	S	70.410000	W				http://data.biodiversitydata.nl/naturalis/specimen/L.4307850 http://data.biodiversitydata.nl/naturalis/specimen/L.4307849
Cremastosperma monospermum (Rusby) R.E.Fr.	A.R.S. Oliveira		488		et al.	WAG	6.000000	6.000000	1998.000000		Pirie, MD	2017.000000	f	f	Brazil	Acre	Sena Madureira	Riozinho do Andirá, colocação Curitiba	Acre, Mun. Sena Madureira. Riozinho do Andirá, colocação Curitiba, proprietário Francisco Firmino da Costa.	9.434500	S	68.085300	W				http://data.biodiversitydata.nl/naturalis/specimen/L.4307850 http://data.biodiversitydata.nl/naturalis/specimen/L.4307849
Cremastosperma monospermum (Rusby) R.E.Fr.	A.R.S. Oliveira		500		et al.	WAG	6.000000	6.000000	1998.000000		Pirie, MD	2017.000000	f	f	Brazil	Acre	Sena Madureira	Riozinho do Andirá, colocação Curitiba	Acre, Mun. Sena Madureira. Riozinho do Andirá, colocação Curitiba, proprietário Francisco Firmino da Costa.	9.434500	S	68.085300	W				http://data.biodiversitydata.nl/naturalis/specimen/L.4307850 http://data.biodiversitydata.nl/naturalis/specimen/L.4307849
Cremastosperma monospermum (Rusby) R.E.Fr.	Phillips		545		et al.	MO,U	21.000000	6.000000	1989.000000		Pirie, MD	2001.000000	f	f	Peru	Madre de Dios	Tambopata	Cuzco Amazónico	Cuzco Amazonico. Plants from Biodiversity Project Site	12.050000	S	69.030000	W				http://data.biodiversitydata.nl/naturalis/specimen/L.4307850 http://data.biodiversitydata.nl/naturalis/specimen/L.4307849
Cremastosperma monospermum (Rusby) R.E.Fr.	Pirie		4		Chatrou & Sher Khan	U	13.000000	11.000000	2001.000000		Pirie, MD	2001.000000	f		Bolivia	Pando	Madre de Dios	Agua Clara	Agua Clara, 10 km west of Blanca Flor	11.442000	S	67.024000	W				http://data.biodiversitydata.nl/naturalis/specimen/L.4307850 http://data.biodiversitydata.nl/naturalis/specimen/L.4307849
Cremastosperma monospermum (Rusby) R.E.Fr.	Pirie		5		Chatrou & Sher Khan	U	15.000000	11.000000	2001.000000		Pirie, MD	2001.000000	f		Bolivia	Pando	Manuripi	Puerto Rico, road to Cobija	20 km west of Puerto Rico, along road to Cobija	11.032500	S	67.474600	W				http://data.biodiversitydata.nl/naturalis/specimen/L.4307850 http://data.biodiversitydata.nl/naturalis/specimen/L.4307849
Cremastosperma monospermum (Rusby) R.E.Fr.	Prance		5354		et al.	K,MO,NY,U,US	29.000000	6.000000	1968.000000		Pirie, MD	2001.000000	f	f	Brazil	Rondônia		Rio Madeira	Basin of Rio Madeira. Island in Rio Madeira at mouth of Rio Jaciparana	0.000000		0.000000					http://data.biodiversitydata.nl/naturalis/specimen/L.4307850 http://data.biodiversitydata.nl/naturalis/specimen/L.4307849
Cremastosperma monospermum (Rusby) R.E.Fr.	Prance		7885		et al.	L,MO,U	5.000000	10.000000	1968.000000		Pirie, MD	2001.000000	b		Brazil	Acre	Sena Madureira	Sena Madureira	Mun. of Sena Madureira. Trail from W bank of Rio Iaco to Rio Purus, 3 km above confluence	0.000000		0.000000					http://data.biodiversitydata.nl/naturalis/specimen/L.4307850 http://data.biodiversitydata.nl/naturalis/specimen/L.4307849
Cremastosperma monospermum (Rusby) R.E.Fr.	H. Ramirez		9517		Cruz	?	14.000000	10.000000	1997.000000		Pirie, MD	2001.000000	f	f	Peru	Madre de Dios	Tambopata	Tambopata		0.000000		0.000000					http://data.biodiversitydata.nl/naturalis/specimen/L.4307850 http://data.biodiversitydata.nl/naturalis/specimen/L.4307849
Cremastosperma monospermum (Rusby) R.E.Fr.	R. Rojas		666		et al.	F,MO	25.000000	11.000000	1997.000000		Pirie, MD	2001.000000	f		Peru	Loreto	Alto Amazonas	Pongo de Manseriche	Loreto: Alto Amazonas Province. Dtto. Manseriche, Pongo de Manseriche.	4.260000	S	77.340000	W				http://data.biodiversitydata.nl/naturalis/specimen/L.4307850 http://data.biodiversitydata.nl/naturalis/specimen/L.4307849
Cremastosperma monospermum (Rusby) R.E.Fr.	Rosa		2426			NY	16.000000	7.000000	1978.000000		Pirie, MD	2001.000000	f	f	Brazil	Pará	Tucuruí	Tucuruí airport	Tucuruí, arredores do aeroporto de Tucuruí	0.000000		0.000000					http://data.biodiversitydata.nl/naturalis/specimen/L.4307850 http://data.biodiversitydata.nl/naturalis/specimen/L.4307849
Cremastosperma monospermum (Rusby) R.E.Fr.	Rueda		952			MO	27.000000	7.000000	1992.000000		Pirie, MD	2001.000000	f	f	Bolivia	Pando	Madre de Dios	Madre de Dios		0.000000		0.000000					http://data.biodiversitydata.nl/naturalis/specimen/L.4307850 http://data.biodiversitydata.nl/naturalis/specimen/L.4307849
Cremastosperma monospermum (Rusby) R.E.Fr.	Schunke V.		2554			F,G,MOL,NY,US	29.000000	4.000000	1968.000000		Pirie, MD	2001.000000	f	f	Peru	Huánuco		Isla del Pacanase	Isla del Pacanase a 5 km del Campamento Iparia, al oeste del Río Pachitea	0.000000		0.000000					http://data.biodiversitydata.nl/naturalis/specimen/L.4307850 http://data.biodiversitydata.nl/naturalis/specimen/L.4307849
Cremastosperma monospermum (Rusby) R.E.Fr.	Schunke V.		15223			F	26.000000	2.000000	2003.000000		Pirie, MD	2017.000000	f	f	Peru	Ucayali	Prov. Coronel Portillo	Prov. Coronel Portillo, Calleria	Calleria	8.091300	S	74.154800	W				http://data.biodiversitydata.nl/naturalis/specimen/L.4307850 http://data.biodiversitydata.nl/naturalis/specimen/L.4307849
Cremastosperma monospermum (Rusby) R.E.Fr.	Schunke V.		15227			F	26.000000	2.000000	2003.000000		Pirie, MD	2017.000000	f	f	Peru	Ucayali	Prov. Coronel Portillo	Prov. Coronel Portillo, Calleria	Calleria	8.091300	S	74.154800	W				http://data.biodiversitydata.nl/naturalis/specimen/L.4307850 http://data.biodiversitydata.nl/naturalis/specimen/L.4307849
Cremastosperma monospermum (Rusby) R.E.Fr.	Seidel		2584		Hirschle	LPB,U	10.000000	2.000000	1989.000000		Pirie, MD	2001.000000	i	f	Bolivia	La Paz	Sud Yungas	Alto Beni, Sapecho-Inicua road	Alto Beni, carretera (nueva) de Sapecho a Inicua, ladera oriental del marimono	15.300000	S	67.200000	W				http://data.biodiversitydata.nl/naturalis/specimen/L.4307850 http://data.biodiversitydata.nl/naturalis/specimen/L.4307849
Cremastosperma monospermum (Rusby) R.E.Fr.	Seidel		2674			LPB,U	3.000000	4.000000	1989.000000		Pirie, MD	2001.000000	f	f	Bolivia	La Paz	Sud Yungas	Alto Beni, Sapecho	Alto Beni, concesión de Sapecho	15.300000	S	67.200000	W				http://data.biodiversitydata.nl/naturalis/specimen/L.4307850 http://data.biodiversitydata.nl/naturalis/specimen/L.4307849
Cremastosperma monospermum (Rusby) R.E.Fr.	Seidel		4660		Humadai	LPB,U	13.000000	12.000000	1990.000000		Pirie, MD	2001.000000	b		Bolivia	La Paz	Sud Yungas	Alto Beni, Sapecho	La Paz: Prov. Sud Yungas, Alto Beni, cerca Sapecho	15.300000	S	67.200000	W				http://data.biodiversitydata.nl/naturalis/specimen/L.4307850 http://data.biodiversitydata.nl/naturalis/specimen/L.4307849
Cremastosperma monospermum (Rusby) R.E.Fr.	M.G. Silva		5398		Rosário	HBG,NY,U	6.000000	7.000000	1980.000000		Pirie, MD	2001.000000	f	f	Brazil	Pará	Tucuruí	Tucuruí, road to Repartimento	Tucuruí, estrada para Repartimento, km 25	0.000000		0.000000					http://data.biodiversitydata.nl/naturalis/specimen/L.4307850 http://data.biodiversitydata.nl/naturalis/specimen/L.4307849
Cremastosperma monospermum (Rusby) R.E.Fr.	M.N. Silva		322			MO,NY,U,US	14.000000	5.000000	1983.000000		Pirie, MD	2001.000000	f	f	Brazil	Pará	Itaituba	Itaituba	Mun. Itaituba, estrada Santarém-Cuiabá, BR 163, km 1009, terreno do Sr. Almir	7.400000	S	55.150000	W				http://data.biodiversitydata.nl/naturalis/specimen/L.4307850 http://data.biodiversitydata.nl/naturalis/specimen/L.4307849
Cremastosperma monospermum (Rusby) R.E.Fr.	M.N. Silva		354			F,K,MO,NY,U	15.000000	5.000000	1983.000000		Pirie, MD	2001.000000	f	f	Brazil	Pará	Itaituba	Itaituba	Mun. Itaituba, estrada Santarém-Cuiabá, BR 163, km 1007 a 1012	0.000000		0.000000					http://data.biodiversitydata.nl/naturalis/specimen/L.4307850 http://data.biodiversitydata.nl/naturalis/specimen/L.4307849
Cremastosperma monospermum (Rusby) R.E.Fr.	Silveira		767		et al.	NY,U	31.000000	5.000000	1994.000000		Pirie, MD	2001.000000	f	f	Brazil	Acre	Porto Walter	Porto Walter, Rio Juruá Mirim	Rio Juruá	8.070000	S	72.490000	W				http://data.biodiversitydata.nl/naturalis/specimen/L.4307850 http://data.biodiversitydata.nl/naturalis/specimen/L.4307849
Cremastosperma monospermum (Rusby) R.E.Fr.	Silveira		1464		et al.	NY	17.000000	11.000000	1996.000000		Pirie, MD	2003.000000	f		Brazil	Acre	Manoel Urbano	Rio Purus	Rio Purus	0.000000		0.000000					http://data.biodiversitydata.nl/naturalis/specimen/L.4307850 http://data.biodiversitydata.nl/naturalis/specimen/L.4307849
Cremastosperma monospermum (Rusby) R.E.Fr.	Silveira		3796		et al.	L	18.000000	6.000000	2006.000000		Pirie, MD	2017.000000	f	f	Brazil	Acre	Tarauacá	Tarauacá	Complexo de florestas estaduais Mogno, Gregório e Liberdade. Rio Liberdade.	9.254500	S	68.400000	W				http://data.biodiversitydata.nl/naturalis/specimen/L.4307850 http://data.biodiversitydata.nl/naturalis/specimen/L.4307849
Cremastosperma monospermum (Rusby) R.E.Fr.	Silveira		3811		et al.	L	18.000000	6.000000	2006.000000		Pirie, MD	2017.000000	f	f	Brazil	Acre	Tarauacá	Mun. Tarauacá, Rio Liberdade	Complexo de florestas estaduais Mogno, Gregório e Liberdade. Rio Liberdade.	7.184900	S	66.014600	W				http://data.biodiversitydata.nl/naturalis/specimen/L.4307850 http://data.biodiversitydata.nl/naturalis/specimen/L.4307849
Cremastosperma monospermum (Rusby) R.E.Fr.	Silveira		4171		et al.	L	8.000000	7.000000	2006.000000		Pirie, MD	2017.000000	f	f	Brazil	Acre	Sena Madureira	Floresta Estadual do Antimary	Floresta Estadual do Antimary. Acampamento da Funtac.	9.254500	S	68.040000	W				http://data.biodiversitydata.nl/naturalis/specimen/L.4307850 http://data.biodiversitydata.nl/naturalis/specimen/L.4307849
Cremastosperma monospermum (Rusby) R.E.Fr.	D.N. Smith		13834		V. Garcia	LPB	1.000000	11.000000	1989.000000		Pirie, MD	2001.000000	f	f	Bolivia	Beni	Prov. José Ballivián	Prov. José Ballivián, Carinavi-San Borja road		15.170000	S	67.040000	W				http://data.biodiversitydata.nl/naturalis/specimen/L.4307850 http://data.biodiversitydata.nl/naturalis/specimen/L.4307849
Cremastosperma monospermum (Rusby) R.E.Fr.	D.N. Smith		14216		E. García & Gullison	LPB,MO	25.000000	8.000000	1990.000000		Pirie, MD	2001.000000	f	f	Bolivia	Beni	Prov. Moxos	Bosque de Producción Permanente Chimanes	Bosque de Producción Permanente Chimanes, Concesión de Bolivian Mohogany, 27 km de San Borja en carretera a Trinidad, 19 km de aquella carretera en carretera de extracción	15.100000	S	66.370000	W				http://data.biodiversitydata.nl/naturalis/specimen/L.4307850 http://data.biodiversitydata.nl/naturalis/specimen/L.4307849
Cremastosperma monospermum (Rusby) R.E.Fr.	Sperling		5784		et al.	F,GH,K,MICH,MO,NY,U,US	21.000000	5.000000	1982.000000		Pirie, MD	2001.000000	f	f	Brazil	Pará	Serra dos Carajás	Serra dos Carajás	8.5 km west of AMZA camp N-1 on the road to Rio Itacai£nas	5.590000	S	50.200000	W				http://data.biodiversitydata.nl/naturalis/specimen/L.4307850 http://data.biodiversitydata.nl/naturalis/specimen/L.4307849
Cremastosperma monospermum (Rusby) R.E.Fr.	Sperling		6198		et al.	GH,K,MO,NY,U	15.000000	6.000000	1982.000000		Pirie, MD	2001.000000	f	f	Brazil	Pará	Serra dos Carajás	Serra dos Carajás	3 km southeast of AMZA mining camp 3-Alfa and west along secondary logging road	5.490000	S	50.320000	W				http://data.biodiversitydata.nl/naturalis/specimen/L.4307850 http://data.biodiversitydata.nl/naturalis/specimen/L.4307849
Cremastosperma monospermum (Rusby) R.E.Fr.	Teixeira		480		et al.	MO,U	15.000000	5.000000	1982.000000		Pirie, MD	2001.000000	f	f	Brazil	Rondônia	Ariquemes	Ariquemes, Mineração Mibrasa	Mun. Ariquemes, Mineracao Mibrasa, Setor Alto Candeias, km 128, Sudoeste de Ariquemes	10.350000	S	63.350000	W				http://data.biodiversitydata.nl/naturalis/specimen/L.4307850 http://data.biodiversitydata.nl/naturalis/specimen/L.4307849
Cremastosperma monospermum (Rusby) R.E.Fr.	Teixeira		520		et al.	U	16.000000	5.000000	1982.000000		Pirie, MD	2001.000000	f	f	Brazil	Rondônia	Ariquemes	Ariquemes, Mineração Mibrasa	Mun. Ariquemes, Mineracao Mibrasa, Setor Alto Candeias, km 128, sudoeste de Ariquemes	10.350000	S	63.350000	W				http://data.biodiversitydata.nl/naturalis/specimen/L.4307850 http://data.biodiversitydata.nl/naturalis/specimen/L.4307849
Cremastosperma monospermum (Rusby) R.E.Fr.	Timaná		1537			MO	25.000000	2.000000	1991.000000		Pirie, MD	2001.000000	i	f	Peru	Madre de Dios	Tambopata	Las Piedras, Cuzco Amazónico	Las Piedras. Albergue Cuzco Amazonico. Alrededor de la estación biológica	12.290000	S	69.030000	W				http://data.biodiversitydata.nl/naturalis/specimen/L.4307850 http://data.biodiversitydata.nl/naturalis/specimen/L.4307849
Cremastosperma monospermum (Rusby) R.E.Fr.	Timaná		1563			MO,U	27.000000	2.000000	1991.000000		Pirie, MD	2001.000000	i	f	Peru	Madre de Dios	Tambopata	Las Piedras, Cuzco Amazónico	Las Piedras. Albergue Cuzco Amazónico	12.290000	S	69.030000	W				http://data.biodiversitydata.nl/naturalis/specimen/L.4307850 http://data.biodiversitydata.nl/naturalis/specimen/L.4307849
Cremastosperma monospermum (Rusby) R.E.Fr.	Timaná		1593			MO,U	4.000000	3.000000	1991.000000		Pirie, MD	2001.000000	i	f	Peru	Madre de Dios	Tambopata	Las Piedras, Cuzco Amazónico	Las Piedras. Albergue Cuzco Amazónico. Quebrada Gamitana. TROCHA H, I, F	12.290000	S	69.030000	W				http://data.biodiversitydata.nl/naturalis/specimen/L.4307850 http://data.biodiversitydata.nl/naturalis/specimen/L.4307849
Cremastosperma monospermum (Rusby) R.E.Fr.	Timaná		1632		Astete	MO,U	18.000000	4.000000	1991.000000		Pirie, MD	2001.000000	f	f	Peru	Madre de Dios	Tambopata	Las Piedras, Cuzco Amazónico	Las Piedras. Albergue Cuzco Amazónico. TROCHA A y ZONA 2	12.290000	S	69.030000	W				http://data.biodiversitydata.nl/naturalis/specimen/L.4307850 http://data.biodiversitydata.nl/naturalis/specimen/L.4307849
Cremastosperma monospermum (Rusby) R.E.Fr.	Timaná		1673		Astete	U	22.000000	4.000000	1991.000000		Pirie, MD	2001.000000	f	f	Peru	Madre de Dios	Tambopata	Las Piedras, Cuzco Amazónico	Las Piedras. Albergue Cuzco Amazónico	12.290000	S	69.030000	W				http://data.biodiversitydata.nl/naturalis/specimen/L.4307850 http://data.biodiversitydata.nl/naturalis/specimen/L.4307849
Cremastosperma monospermum (Rusby) R.E.Fr.	Timaná		1799			MO,U	16.000000	6.000000	1991.000000		Pirie, MD	2001.000000	f	f	Peru	Madre de Dios	Tambopata	Las Piedras, Cuzco Amazónico	Las Piedras. Cusco Amazónico.Plantas colectadas en la TROCHA A, inventario permanente	12.290000	S	69.030000	W				http://data.biodiversitydata.nl/naturalis/specimen/L.4307850 http://data.biodiversitydata.nl/naturalis/specimen/L.4307849
Cremastosperma monospermum (Rusby) R.E.Fr.	Timaná		1822			MO,U	21.000000	6.000000	1991.000000		Pirie, MD	2001.000000	f	f	Peru	Madre de Dios	Tambopata	Las Piedras, Cuzco Amazónico	Las Piedras. Cuzco Amazónico. Plantas colectadas en zona 1 y zona 2. Inventario permanente	12.290000	S	69.030000	W				http://data.biodiversitydata.nl/naturalis/specimen/L.4307850 http://data.biodiversitydata.nl/naturalis/specimen/L.4307849
Cremastosperma monospermum (Rusby) R.E.Fr.	Timaná		1824			MO	21.000000	6.000000	1991.000000		Pirie, MD	2001.000000	f	f	Peru	Madre de Dios	Tambopata	Las Piedras, Cuzco Amazónico	Las Piedras. Cuzco Amazónico. Plantas colectadas en zona 1 y zona 2. Inventario permanente	12.290000	S	69.030000	W				http://data.biodiversitydata.nl/naturalis/specimen/L.4307850 http://data.biodiversitydata.nl/naturalis/specimen/L.4307849
Cremastosperma monospermum (Rusby) R.E.Fr.	Timaná		3219		et al.	MO	15.000000	11.000000	1991.000000		Pirie, MD	2001.000000	f		Peru	Madre de Dios	Tambopata	Las Piedras, Cuzco Amazónico	Las Piedras. Cuzco Amazónico. Plantas colectadas cerca al albergue	12.290000	S	69.030000	W				http://data.biodiversitydata.nl/naturalis/specimen/L.4307850 http://data.biodiversitydata.nl/naturalis/specimen/L.4307849
Cremastosperma monospermum (Rusby) R.E.Fr.	L. Valencia		2205		Suclli	U	20.000000	5.000000	2003.000000		Pirie, MD	2005.000000	f	f	Peru	Madre de Dios	Tambopata	Puerto Maldonado, Cusco Amazónico	Puerto Maldonado, Cusco Amazonico	12.320000	S	69.030000	W				http://data.biodiversitydata.nl/naturalis/specimen/L.4307850 http://data.biodiversitydata.nl/naturalis/specimen/L.4307849
Cremastosperma monospermum (Rusby) R.E.Fr.	Vásquez		6932		et al.	F,U	25.000000	11.000000	1985.000000		Pirie, MD	2001.000000	f	f	Peru	Loreto	Ucayali	Canchahuayo, Río Ucayali	Canchahuayo (Río Ucayali)	7.050000	S	75.100000	W				http://data.biodiversitydata.nl/naturalis/specimen/L.4307850 http://data.biodiversitydata.nl/naturalis/specimen/L.4307849
Cremastosperma monospermum (Rusby) R.E.Fr.	Vásquez		12829		Jaramillo	MO,MOL,U	3.000000	10.000000	1989.000000		Pirie, MD	2003.000000	b		Peru	Loreto	Maynas	Yanamono Explorama Reserve	Indiana, Explorama Reserve	3.280000	S	72.500000	W				http://data.biodiversitydata.nl/naturalis/specimen/L.4307850 http://data.biodiversitydata.nl/naturalis/specimen/L.4307849
Cremastosperma monospermum (Rusby) R.E.Fr.	Wallnöfer	112	7488			U	7.000000	4.000000	1988.000000		Pirie, MD	2001.000000	b	f	Peru	Huánuco	Pachitea Province	Pucallpa, western Sira mountain	Region of Pucallpa, W part of the Sira Mts and adjacent lowland, from ca 20 km to 24 km SE of Puerto Inca, crest of the mountain, range going W to E from the Campamento Oro (9.29 S, 74.50 W, 360m) to Campamento Sira (9.28 S, 74.47 W, 800m) and continuing	9.280000	S	74.470000	W				http://data.biodiversitydata.nl/naturalis/specimen/L.4307850 http://data.biodiversitydata.nl/naturalis/specimen/L.4307849
Cremastosperma monospermum (Rusby) R.E.Fr.	Wallnöfer	25	19588			U	19.000000	5.000000	1988.000000		Pirie, MD	2001.000000	f	f	Peru	Huánuco	Pachitea Province	Pucallpa, western Sira mountain	Peru, Huanuco, Prov. Pachitea, region of Pucallpa, W part of the Sira Mts. and adjacent lowland, ca 26 km S to ca 24 km SSE of Puerto Inca, hilly country between the field station Panguana(9.37 S, 64.56 W) and the casa Don Victor (9.34 S, 74.53 W), N of	9.340000	S	74.530000	W				http://data.biodiversitydata.nl/naturalis/specimen/L.4307850 http://data.biodiversitydata.nl/naturalis/specimen/L.4307849
Cremastosperma monospermum (Rusby) R.E.Fr.	Ll. Williams		4919			F,S	11.000000	11.000000	1929.000000		Pirie, MD	2001.000000	b		Peru	Loreto	Alto Amazonas	Lower Río Huallaga, Sapoto Jaru, Santa Rosa	lower Río Huallaga, Sapoto Jaru, Santa Rosa	0.000000		0.000000					http://data.biodiversitydata.nl/naturalis/specimen/L.4307850 http://data.biodiversitydata.nl/naturalis/specimen/L.4307849
Cremastosperma monospermum (Rusby) R.E.Fr.	Ll. Williams		5085			F	15.000000	11.000000	1929.000000		Pirie, MD	2001.000000	b		Peru	Loreto	Alto Amazonas	Puerto Arturo, lower Río Huallaga, Yurimaguas	Puerto Arturo, lower Río Huallaga, Yurimaguas	0.000000		0.000000					http://data.biodiversitydata.nl/naturalis/specimen/L.4307850 http://data.biodiversitydata.nl/naturalis/specimen/L.4307849
Cremastosperma monospermum (Rusby) R.E.Fr.	Ll. Williams		5287			F,US	21.000000	11.000000	1929.000000		Pirie, MD	2001.000000	f	f	Peru	Loreto	Alto Amazonas	Puerto Arturo, lower Río Huallaga, Yurimaguas	Puerto Arturo, lower Río Huallaga, Yurimaguas	0.000000		0.000000					http://data.biodiversitydata.nl/naturalis/specimen/L.4307850 http://data.biodiversitydata.nl/naturalis/specimen/L.4307849
Cremastosperma monospermum (Rusby) R.E.Fr.	Ll. Williams		5296			F	21.000000	11.000000	1929.000000		Pirie, MD	2001.000000	b		Peru	Loreto	Alto Amazonas	Puerto Arturo, lower Río Huallaga, Yurimaguas	Puerto Arturo, lower Río Huallaga, Yurimaguas	0.000000		0.000000					http://data.biodiversitydata.nl/naturalis/specimen/L.4307850 http://data.biodiversitydata.nl/naturalis/specimen/L.4307849
Cremastosperma monospermum (Rusby) R.E.Fr.	R.S. Williams		670			K,NY	12.000000	11.000000	1901.000000		Murray, NA	1993.000000	f	f	Bolivia	La Paz	San Buena Ventura	San Buena Ventura	San Buena Ventura.	0.000000		0.000000					http://data.biodiversitydata.nl/naturalis/specimen/L.4307850 http://data.biodiversitydata.nl/naturalis/specimen/L.4307849
Cremastosperma monospermum (Rusby) R.E.Fr.	K. Young		193			MO,NY,U	27.000000	3.000000	1981.000000		Pirie, MD	2001.000000	f	f	Peru	Madre de Dios	Tambopata	Tambopata Reserve	Tambopata Reserve	0.000000		0.000000					http://data.biodiversitydata.nl/naturalis/specimen/L.4307850 http://data.biodiversitydata.nl/naturalis/specimen/L.4307849
Cremastosperma monospermum (Rusby) R.E.Fr.	C. Díaz		9517		et al.	F	14.000000	10.000000	1997.000000		Pirie, MD	2006.000000			Peru	Madre de Dios	Tambopata	Tambopata, Parque Nacional Bahuaja-Sonere	Madre de Dios, Tambopata, Parque Nacional Bahuaja-Sonere	0.000000		0.000000					http://data.biodiversitydata.nl/naturalis/specimen/L.4307850 http://data.biodiversitydata.nl/naturalis/specimen/L.4307849
Cremastosperma monospermum (Rusby) R.E.Fr.	Valenzuela		356		Suclli	CUZ,MO	29.000000	8.000000	2002.000000		Pirie, MD	2018.000000			Peru	Madre de Dios	Tambopata	Cuzco Amazónico	Dist. Puerto Maldonado, Cusco Amazónico, Bosque Primario, cerca al río	13.080000	S	69.360000	W			m	http://data.biodiversitydata.nl/naturalis/specimen/L.4307850 http://data.biodiversitydata.nl/naturalis/specimen/L.4307849
Cremastosperma monospermum (Rusby) R.E.Fr.	Valenzuela		946		Huamantupa	CUZ,MO,USM	21.000000	11.000000	2002.000000		Pirie, MD	2018.000000			Peru	Madre de Dios	Tambopata	Cuzco Amazónico	Dist. Puerto Maldonado, Cusco Amazónico, Bosque Primario	13.080000	S	69.360000	W			m	http://data.biodiversitydata.nl/naturalis/specimen/L.4307850 http://data.biodiversitydata.nl/naturalis/specimen/L.4307849
Cremastosperma monospermum (Rusby) R.E.Fr.	Valenzuela		997		Huamantupa	AMAZ,CUZ,HUT,MO,USM	23.000000	11.000000	2003.000000		Pirie, MD	0.000000			Peru	Madre de Dios	Tambopata	Cuzco Amazónico	Dist. Puerto Maldonado, Cusco Amazónico, Bosque Primario	13.080000	S	69.360000	W			m	http://data.biodiversitydata.nl/naturalis/specimen/L.4307850 http://data.biodiversitydata.nl/naturalis/specimen/L.4307849
Cremastosperma monospermum (Rusby) R.E.Fr.	Schunke V.		12442			FSU,IBE,MISS,MO,UNA,US	3.000000	12.000000	1980.000000		Pirie, MD	0.000000			Peru	San Martín		Quebrada de Huaquisha	Dtto. Tocache Nuevo. Quebrada de Huaquisha, en bosque alto	0.000000		0.000000				m	http://data.biodiversitydata.nl/naturalis/specimen/L.4307850 http://data.biodiversitydata.nl/naturalis/specimen/L.4307849
Cremastosperma monospermum (Rusby) R.E.Fr.	McDaniel		14100			MO	28.000000	7.000000	1970.000000		Pirie, MD	0.000000			Peru	Loreto	Ucayali	Contamana, road to Oriente	Contamana, road to Oriente, upland mature rainforest	0.000000		0.000000				m	http://data.biodiversitydata.nl/naturalis/specimen/L.4307850 http://data.biodiversitydata.nl/naturalis/specimen/L.4307849
Cremastosperma monospermum (Rusby) R.E.Fr.	Daly		9203			N/A	0.000000	0.000000	0.000000		Johnson, DM	0.000000			Brazil	Acre				0.000000		0.000000					http://data.biodiversitydata.nl/naturalis/specimen/L.4307850 http://data.biodiversitydata.nl/naturalis/specimen/L.4307849
Cremastosperma monospermum (Rusby) R.E.Fr.	Valenzuela		2205			AMAZ,CUZ,HUT,MO,MOL,USM	20.000000	5.000000	2003.000000		Johnson, DM	0.000000			Peru	Madre de Dios	Tambopata	Puerto Maldonado, Cusco Amazónico	Dist. Puerto Maldonado, Cusco Amazónico, Bosque Primario	12.320000	S	69.050000	W			m	http://data.biodiversitydata.nl/naturalis/specimen/L.4307850 http://data.biodiversitydata.nl/naturalis/specimen/L.4307849
Cremastosperma monospermum (Rusby) R.E.Fr. var. brachypodum R.E.Fr.	Dahlgren		162		Sella	B,F,S	0.000000	5.000000	1929.000000		Pirie, MD	2001.000000	f	f	Brazil	Pará		Boa vista on Río Tapajós	Boa vista on the Tapajós river	0.000000		0.000000					http://data.biodiversitydata.nl/naturalis/specimen/L.4307850 http://data.biodiversitydata.nl/naturalis/specimen/L.4307849
Cremastosperma napoense Pirie	Alvarado		427			U	1.000000	5.000000	1991.000000		Pirie, MD	2001.000000	f	f	Ecuador	Napo	Archidona	Parque Nacional Sumaco	Park National Sumaco	0.440000	S	77.340000	W				http://data.biodiversitydata.nl/naturalis/specimen/L.4307850 http://data.biodiversitydata.nl/naturalis/specimen/L.4307849
Cremastosperma napoense Pirie	Alvarado		228			AAU,MO,U	8.000000	1.000000	1989.000000		Pirie, MD	2001.000000	i	f	Ecuador	Napo	Archidona	Hollín-Loreto road, foothills of Volcán Sumaco	Cantón Archidona. Faldas al sur del Volc n Sumaco. Carretera Hollín - Loreto, km 31. Comuna Challua Yacu	0.430000	S	77.360000	W				http://data.biodiversitydata.nl/naturalis/specimen/L.4307850 http://data.biodiversitydata.nl/naturalis/specimen/L.4307849
Cremastosperma napoense Pirie	Alvarado		267			AAU,MO,QCNE,U	3.000000	5.000000	1989.000000		Pirie, MD	2001.000000	f	f	Ecuador	Napo	Archidona	Volcán Sumaco	Foothills south of Volcano Sumaco, km 50 on Hollín - Loreto road, community Huahua Sumaco	0.440000	S	77.340000	W				http://data.biodiversitydata.nl/naturalis/specimen/L.4307850 http://data.biodiversitydata.nl/naturalis/specimen/L.4307849
Cremastosperma napoense Pirie	Cerón		2986			MO,U	12.000000	12.000000	1987.000000		Pirie, MD	2001.000000	f	f	Ecuador	Napo		Hollín-Loreto road	Prov. Entre el Río Pucuno y el CaceRío de Guamaní. Carretera Hollín-Loreto-Coca	0.460000	S	77.260000	W				http://data.biodiversitydata.nl/naturalis/specimen/L.4307850 http://data.biodiversitydata.nl/naturalis/specimen/L.4307849
Cremastosperma napoense Pirie	Cerón		6663		F. Hurtado	U	29.000000	4.000000	1989.000000		Pirie, MD	2001.000000	s		Ecuador	Napo	Archidona	Hollín-Loreto road, foothills of Volcán Sumaco	Prov. Cantón Archidona. Carretera Hollín-Loreto, km 50. Comunidad Guagua Sumaco. Faldas al sur del Volc n Sumaco	0.380000	S	77.270000	W				http://data.biodiversitydata.nl/naturalis/specimen/L.4307850 http://data.biodiversitydata.nl/naturalis/specimen/L.4307849
Cremastosperma napoense Pirie	Cerón		20815			MO,U	4.000000	12.000000	1992.000000		Pirie, MD	2017.000000	f	f	Ecuador	Sucumbíos	Gonzalo Pizarro	Cofán de Sinangüe	Gonzalo Pizarro	0.080000	N	77.270000	W				http://data.biodiversitydata.nl/naturalis/specimen/L.4307850 http://data.biodiversitydata.nl/naturalis/specimen/L.4307849
Cremastosperma napoense Pirie	Cevallos		55			MO	26.000000	2.000000	2003.000000		Pirie, MD	2005.000000	f	f	Ecuador	Napo	Archidona	Reserva de Biosfera Sumaco	Reserva de Biosfera Sumaco	0.493900	S	77.334700	W				http://data.biodiversitydata.nl/naturalis/specimen/L.4307850 http://data.biodiversitydata.nl/naturalis/specimen/L.4307849
Cremastosperma napoense Pirie	Cuamacás		95			MO,U	5.000000	3.000000	2003.000000		Pirie, MD	2005.000000	f	f	Ecuador	Napo	Archidona	Parque Nacional Sumaco	Parque Nacional Sumaco	0.500900	S	77.315800	W				http://data.biodiversitydata.nl/naturalis/specimen/L.4307850 http://data.biodiversitydata.nl/naturalis/specimen/L.4307849
Cremastosperma napoense Pirie	E. Freire		468		Cerda	U	22.000000	4.000000	1996.000000		Pirie, MD	2001.000000	f	f	Ecuador	Napo	Archidona	Parque Nacional Sumaco	Archidona. Parque Nacional Sumaco Napo-Galeras. Faldas de Galeras. Bloque 19, línea sísmica 30. Compañía Triton	0.530000	S	77.310000	W				http://data.biodiversitydata.nl/naturalis/specimen/L.4307850 http://data.biodiversitydata.nl/naturalis/specimen/L.4307849
Cremastosperma napoense Pirie	F. Hurtado		160		et al.	MO,U	7.000000	9.000000	1988.000000		Pirie, MD	2001.000000	f	f	Ecuador	Napo		Hollín-Loreto road, foothills of Volcán Sumaco	Carretera Hollín-Loreto. km 40, 5 km al oestedel CaseRío de Huamaní, faldas del volcan Sumaco	0.430000	S	77.360000	W				http://data.biodiversitydata.nl/naturalis/specimen/L.4307850 http://data.biodiversitydata.nl/naturalis/specimen/L.4307849
Cremastosperma napoense Pirie	F. Hurtado		186		et al.	MO,U	7.000000	9.000000	1988.000000		Pirie, MD	2001.000000	f	f	Ecuador	Napo		Hollín-Loreto road, foothills of Volcán Sumaco	Carretera Hollín-Loreto. km 40, 5 km al oeste del CaseRío de Huamaní, faldas del volcan Sumaco	0.430000	S	77.360000	W				http://data.biodiversitydata.nl/naturalis/specimen/L.4307850 http://data.biodiversitydata.nl/naturalis/specimen/L.4307849
Cremastosperma napoense Pirie	F. Hurtado		322		Alvarado	U	17.000000	9.000000	1988.000000		Pirie, MD	2001.000000	f	f	Ecuador	Napo		Hollín-Loreto road	Al norte de la carretera Hollín-Loreto, por una trocha. 3 km este del CaseRío de Huamaní	0.430000	S	77.360000	W				http://data.biodiversitydata.nl/naturalis/specimen/L.4307850 http://data.biodiversitydata.nl/naturalis/specimen/L.4307849
Cremastosperma napoense Pirie	F. Hurtado		896		Alvarado	U	10.000000	11.000000	1988.000000		Pirie, MD	2001.000000	f		Ecuador	Napo		Hollín-Loreto road	Carretera Hollín-Loreto, km 25. Centro Challuyacu. En trocha hacia la zona del Guagua Sumaco	0.430000	S	77.400000	W				http://data.biodiversitydata.nl/naturalis/specimen/L.4307850 http://data.biodiversitydata.nl/naturalis/specimen/L.4307849
Cremastosperma napoense Pirie	F. Hurtado		941		Alvarado	QCNE,U	10.000000	11.000000	1988.000000		Pirie, MD	2001.000000	b	f	Ecuador	Napo		Hollín-Loreto road	Carretera Hollín-Loreto, km 25. Centro Challuyacu. En trocha hacia la zona del Guagua Sumaco	0.430000	S	77.400000	W				http://data.biodiversitydata.nl/naturalis/specimen/L.4307850 http://data.biodiversitydata.nl/naturalis/specimen/L.4307849
Cremastosperma napoense Pirie	F. Hurtado		2096		et al.	U	1.000000	5.000000	1989.000000		Pirie, MD	2001.000000	f	f	Ecuador	Napo	Archidona	Hollín-Loreto road, foothills of Volcán Sumaco	Cantón Archidona. Faldas al sur del Volc n Sumaco. Carretera Hollín-Loreto, km 50. Comuna Huahua Sumaco	0.430000	S	77.340000	W				http://data.biodiversitydata.nl/naturalis/specimen/L.4307850 http://data.biodiversitydata.nl/naturalis/specimen/L.4307849
Cremastosperma napoense Pirie	J. Jaramillo		12840		E. Grijalva & M. Grijalva	AAU	18.000000	9.000000	1990.000000		Pirie, MD	2004.000000	f		Ecuador	Napo		Codo Bajo	Codo Bajo	0.300000	S	77.150000	W				http://data.biodiversitydata.nl/naturalis/specimen/L.4307850 http://data.biodiversitydata.nl/naturalis/specimen/L.4307849
Cremastosperma napoense Pirie	Neill		7649		Palacios	MO,U	19.000000	2.000000	1987.000000		Pirie, MD	2001.000000	f	f	Ecuador	Napo	Canton Gonzalo Pizarro	Gonzalo Pizarro, Río Tigre, Lumbaqui-Reventador rd	Canton Gonzalo Pizarro. Río Tigre, afluente del Río Dashiño. De la carretera Lumbaqui-Reventador, km 73, 10 km al S	0.050000	S	77.240000	W				http://data.biodiversitydata.nl/naturalis/specimen/L.4307850 http://data.biodiversitydata.nl/naturalis/specimen/L.4307849
Cremastosperma napoense Pirie	Neill		8089		et al.	AAU,GB,K,MO,NY,QCNE,U	11.000000	12.000000	1987.000000		Pirie, MD	2001.000000	f	f	Ecuador	Napo		Hollín-Loreto-Coca road	Carretera Hollin-Loreto-Coca, km 40. Entre Río Guamani y Río Pucuno	0.400000	S	77.000000	W				http://data.biodiversitydata.nl/naturalis/specimen/L.4307850 http://data.biodiversitydata.nl/naturalis/specimen/L.4307849
Cremastosperma napoense Pirie	Neill		9088		Palacios	U	19.000000	10.000000	1989.000000		Pirie, MD	2001.000000	i	f	Ecuador	Napo	Archidona	Volcán Sumaco, 5 km E of Huamaní	Cantón Archidona. South slopes of Volcán Sumaco. 5 km E of Huamaní. ridge above west side of valley of Río Pucuno; new road to Galeras under contruction	0.440000	S	77.350000	W				http://data.biodiversitydata.nl/naturalis/specimen/L.4307850 http://data.biodiversitydata.nl/naturalis/specimen/L.4307849
Cremastosperma napoense Pirie	Neill		9180		et al.	U	14.000000	12.000000	1989.000000		Pirie, MD	2001.000000	f	f	Ecuador	Napo	Archidona	Hollín-Loreto road, foothills of Volcán Sumaco	Cantón Archidona. South slopes of Volcán Sumaco. Hollín-Loreto road, km 45. Ridge above west bank of Río Pucuno; new road to Galeras under construction	0.440000	S	77.350000	W				http://data.biodiversitydata.nl/naturalis/specimen/L.4307850 http://data.biodiversitydata.nl/naturalis/specimen/L.4307849
Cremastosperma napoense Pirie	Neill		11048			U	15.000000	12.000000	1997.000000		Pirie, MD	2001.000000	f	f	Ecuador	Pastaza	Pastaza	Puyo, Colonia Bolívar	33 km east of Puyo, Colonia Bolívar	1.230000	S	77.450000	W				http://data.biodiversitydata.nl/naturalis/specimen/L.4307850 http://data.biodiversitydata.nl/naturalis/specimen/L.4307849
Cremastosperma napoense Pirie	Ownbey		2715			F	18.000000	3.000000	1944.000000		Pirie, MD	2001.000000	f	f	Ecuador	Napo	Archidona	Tena-Baeza trail	North of Archidona on trail between Tena and Baeza	0.000000		0.000000					http://data.biodiversitydata.nl/naturalis/specimen/L.4307850 http://data.biodiversitydata.nl/naturalis/specimen/L.4307849
Cremastosperma napoense Pirie	Palacios		2212			MO	12.000000	12.000000	1987.000000		Pirie, MD	2001.000000	f		Ecuador	Napo		Hollín-Loreto road	Via Hollín-Loreto. Entre Río Guamani y Río Pucuno, km 40	0.000000		0.000000					http://data.biodiversitydata.nl/naturalis/specimen/L.4307850 http://data.biodiversitydata.nl/naturalis/specimen/L.4307849
Cremastosperma napoense Pirie	Palacios		4150			MO,U	20.000000	3.000000	1989.000000		Pirie, MD	2001.000000	f	f	Ecuador	Napo	Archidona	Hollín-Loreto road, foothills of Volcán Sumaco	Cantón Archidona. Faldas al sur del Volcán Sumaco. Carretera Hollín - Loreto, km 31. Comuna Challua Yacu	0.430000	S	77.400000	W				http://data.biodiversitydata.nl/naturalis/specimen/L.4307850 http://data.biodiversitydata.nl/naturalis/specimen/L.4307849
Cremastosperma napoense Pirie	Palacios		5485			U	13.000000	9.000000	1990.000000		Pirie, MD	2001.000000	f	f	Ecuador	Napo	El Chaco	Cantón El Chaco, Río Granadillo	Cantón El Chaco. Río Granadillo. Campamente de INECEL. 'Codo Alto'	0.080000	S	77.280000	W				http://data.biodiversitydata.nl/naturalis/specimen/L.4307850 http://data.biodiversitydata.nl/naturalis/specimen/L.4307849
Cremastosperma napoense Pirie	Pennington		12266		et al.	K,U	15.000000	5.000000	1987.000000		Pirie, MD	2001.000000	f	f	Ecuador	Napo	Lumbaqui	Lumbaqui	Lumbaqui	0.000000		0.000000					http://data.biodiversitydata.nl/naturalis/specimen/L.4307850 http://data.biodiversitydata.nl/naturalis/specimen/L.4307849
Cremastosperma napoense Pirie	Rubio		2397		Alvarado	U	5.000000	2.000000	1992.000000		Pirie, MD	2001.000000	f		Ecuador	Napo	Archidona	Hollín-Loreto road, foothills of Volcán Sumaco	Cantón Archidona. Volc n Sumaco. Carretera Hollín - Loreto, km 50. Comunidad Guagua Sumaco	0.440000	S	77.400000	W				http://data.biodiversitydata.nl/naturalis/specimen/L.4307850 http://data.biodiversitydata.nl/naturalis/specimen/L.4307849
Cremastosperma napoense Pirie	Aguinda		1581		et al.	F	8.000000	8.000000	2001.000000		Pirie, MD	2018.000000			Ecuador	Sucumbíos		Sinangoe Station, Ccucocco beach camp		0.074850	S	77.331990	W			m	http://data.biodiversitydata.nl/naturalis/specimen/L.4307850 http://data.biodiversitydata.nl/naturalis/specimen/L.4307849
Cremastosperma napoense Pirie	Soejarto		9862		Caranqui	MJG,MO	4.000000	6.000000	1997.000000		Pirie, MD	0.000000			Ecuador	Pastaza	Pastaza	Parroquia Simón Bolivar, Los Vencedores	Parroquia Simón Bolivar, Los Vencedores, E.E.Pastaza	1.300000	S	77.560000	W				http://data.biodiversitydata.nl/naturalis/specimen/L.4307850 http://data.biodiversitydata.nl/naturalis/specimen/L.4307849
Cremastosperma napoense Pirie	Kajekai		1740			MO	4.000000	6.000000	2009.000000		Pirie, MD	2018.000000			Ecuador	Morona-Santiago		Cordillera de Cutucú	Parroquia Chiguaza. Cordillera de Cutucú, vertiente occidental, en la base de la Cordillera. Comunidad Shuar San José Tsemantsmaim, por la carretera a Macuma, planicie atravesado por el Río Shamkaimi.	2.060000	S	78.010000	W			m	http://data.biodiversitydata.nl/naturalis/specimen/L.4307850 http://data.biodiversitydata.nl/naturalis/specimen/L.4307849
Cremastosperma novogranatense R.E.Fr.	Cuatrecasas		21288			F,P,S,US	24.000000	5.000000	1946.000000		Pirie, MD	2001.000000	f	f	Colombia	Valle del Cauca		Río Calima, Chocó region	Río Calima (regíon del Chocó): Quebrada de La Brea	4.035700	N	77.001600	W				http://data.biodiversitydata.nl/naturalis/specimen/L.4307850 http://data.biodiversitydata.nl/naturalis/specimen/L.4307849
Cremastosperma novogranatense R.E.Fr.	Cuatrecasas		26031		et al.	US	23.000000	9.000000	1961.000000		Pirie, MD	2001.000000	f	f	Colombia	Valle del Cauca		Río Calima, Quebrada de López	Pacific Coast, Río Calima: Quebrada de López	4.035700	N	77.001600	W				http://data.biodiversitydata.nl/naturalis/specimen/L.4307850 http://data.biodiversitydata.nl/naturalis/specimen/L.4307849
Cremastosperma novogranatense R.E.Fr.	Cuatrecasas		17573			F,F,S,S,US,US,VALLE	5.000000	5.000000	1944.000000		Pirie, MD	2001.000000	f	f	Colombia	Valle del Cauca		Río Cajambre	Costa del Pacífico; Río Cajambre: Silva.	3.312076	N	77.072644	W				http://data.biodiversitydata.nl/naturalis/specimen/L.4307850 http://data.biodiversitydata.nl/naturalis/specimen/L.4307849
Cremastosperma novogranatense R.E.Fr.	Devia		5335		et al.	MO	16.000000	10.000000	1996.000000		Pirie, MD	2001.000000	f		Colombia	Valle del Cauca	Buenaventura	Córdoba	Corregimiento Córdoba	3.494100	N	76.521000	W				http://data.biodiversitydata.nl/naturalis/specimen/L.4307850 http://data.biodiversitydata.nl/naturalis/specimen/L.4307849
Cremastosperma novogranatense R.E.Fr.	Faber-Langendoen		476		Rentería A.	U	7.000000	5.000000	1987.000000		Pirie, MD	2001.000000	f	f	Colombia	Valle del Cauca	Buenaventura	Bajo Calima	Bajo Calima Concession. Ca 16 km NW of Buenaventura, at end of Gasolina Rd, Juanchaco area, BV-82. In 1 hectare plot. Stand No 1	3.500000	N	77.100000	W				http://data.biodiversitydata.nl/naturalis/specimen/L.4307850 http://data.biodiversitydata.nl/naturalis/specimen/L.4307849
Cremastosperma novogranatense R.E.Fr.	Gentry		57078		et al.	MO,U	18.000000	4.000000	1987.000000		Pirie, MD	2001.000000	f	f	Colombia	Valle del Cauca	Buenaventura	Bajo Calima, Juanchaco Palmeras	Bajo Calima, Juanchaco Palmeras area, ca. 10 km NW of Buenaventura. Tree plot. Tree nr. 667	3.560000	N	77.080000	W				http://data.biodiversitydata.nl/naturalis/specimen/L.4307850 http://data.biodiversitydata.nl/naturalis/specimen/L.4307849
Cremastosperma novogranatense R.E.Fr.	Monsalve		1816			MO	24.000000	9.000000	1987.000000		Pirie, MD	2001.000000	f		Colombia	Valle del Cauca	Buenaventura	Bajo Calima	Bajo Calima; Concesión Pulpapel/Buenaventura. Carretera Canalete	3.550000	N	77.000000	W				http://data.biodiversitydata.nl/naturalis/specimen/L.4307850 http://data.biodiversitydata.nl/naturalis/specimen/L.4307849
Cremastosperma oblongum R.E.Fr.	Beltran		3580		Retejo	USM	20.000000	6.000000	2000.000000		Pirie, MD	2004.000000	f	f	Peru	Ucayali		locality unknown		0.000000		0.000000					http://data.biodiversitydata.nl/naturalis/specimen/L.4307850 http://data.biodiversitydata.nl/naturalis/specimen/L.4307849
Cremastosperma oblongum R.E.Fr.	Bulnes		502			U	29.000000	1.000000	1986.000000		Pirie, MD	2004.000000	f	f	Peru	Huánuco	Puerto Inca	Selva Central, Dantas, Llullapichis	Selva Central, Dantas. Dtto. Llullapichis	9.400000	S	75.020000	W				http://data.biodiversitydata.nl/naturalis/specimen/L.4307850 http://data.biodiversitydata.nl/naturalis/specimen/L.4307849
Cremastosperma oblongum R.E.Fr.	Flores		165		Tello	G	16.000000	12.000000	1989.000000		Pirie, MD	2004.000000	f	f	Peru	Huánuco	Puerto Inca	Selva Central, Dantas, Yuyapichis	Selva Central, Dantas. Dtto. Yuyapichis. Arbol Nalvarte # 1-23-002	9.400000	S	75.020000	W				http://data.biodiversitydata.nl/naturalis/specimen/L.4307850 http://data.biodiversitydata.nl/naturalis/specimen/L.4307849
Cremastosperma oblongum R.E.Fr.	Flores		1241		Tello	G	16.000000	3.000000	1991.000000		Pirie, MD	2004.000000	f	f	Peru	Huánuco	Puerto Inca	Selva Central, Dantas, Yuyapichis	Selva Central, Dantas. Dtto. Yuyapichis. Arbol Nalvarte # 1-23-002	9.400000	S	75.020000	W				http://data.biodiversitydata.nl/naturalis/specimen/L.4307850 http://data.biodiversitydata.nl/naturalis/specimen/L.4307849
Cremastosperma oblongum R.E.Fr.	R.B. Foster		10224		Achille	F,MOL,U,USM	15.000000	6.000000	1985.000000		Pirie, MD	2004.000000	f	f	Peru	Pasco	Oxapampa	Palcazú, Iscozacin	Palcazu, Iscozacin. Forested hills behind PEPP project	10.000000	S	75.100000	W				http://data.biodiversitydata.nl/naturalis/specimen/L.4307850 http://data.biodiversitydata.nl/naturalis/specimen/L.4307849
Cremastosperma oblongum R.E.Fr.	Killip		23622		Smith	NY,S,US	30.000000	5.000000	1929.000000		Pirie, MD	2001.000000	f	f	Peru	Junin		Río Pinedo, N of La Merced	Río Pinedo, north of La Merced	0.000000		0.000000					http://data.biodiversitydata.nl/naturalis/specimen/L.4307850 http://data.biodiversitydata.nl/naturalis/specimen/L.4307849
Cremastosperma oblongum R.E.Fr.	Maas		4592		et al.	L,U,USM	11.000000	9.000000	1980.000000		Pirie, MD	2004.000000	f		Peru	Loreto		Rodal Semillero INIA, km 96 Pucallpa-Tingo Maria	Rodal Semillero INIA, near km 96 Pucallpa-Tingo Maria Road	0.000000		0.000000					http://data.biodiversitydata.nl/naturalis/specimen/L.4307850 http://data.biodiversitydata.nl/naturalis/specimen/L.4307849
Cremastosperma oblongum R.E.Fr.	Maas		9148		et al.	L,U	0.000000	0.000000	2001.000000		Pirie, MD	2004.000000			Brazil	Acre	Cruzeiro do Sul	Unidade de Assentamento Santa Luzia	Brazil. Acre, Mun. Cruzeiro do Sul: BR-364, km 76, Unidade de Assentamento Santa Luzia, Ramal 4, Gleba 1.	7.450000	S	72.220000	W				http://data.biodiversitydata.nl/naturalis/specimen/L.4307850 http://data.biodiversitydata.nl/naturalis/specimen/L.4307849
Cremastosperma oblongum R.E.Fr.	Monteagudo		4933		et al.	HOXA	0.000000	0.000000	0.000000		Pirie, MD	2004.000000	f	f	Peru	Pasco	Oxapampa	Huampal	Huampal	10.150000	S	75.132600	W				http://data.biodiversitydata.nl/naturalis/specimen/L.4307850 http://data.biodiversitydata.nl/naturalis/specimen/L.4307849
Cremastosperma oblongum R.E.Fr.	Monteagudo		15917		et al.	MO	4.000000	11.000000	2007.000000		Pirie, MD	2017.000000	f	f	Peru	Pasco	Oxapampa	Parque Nacional Yanachaga-Chemillén	Distr. Huancabamba. Parque Nacional Yanachaga-Chemillén	10.160000	S	75.314300	W				http://data.biodiversitydata.nl/naturalis/specimen/L.4307850 http://data.biodiversitydata.nl/naturalis/specimen/L.4307849
Cremastosperma oblongum R.E.Fr.	Monteagudo		16717		et al.	MO	18.000000	7.000000	2008.000000		Pirie, MD	2017.000000	f	f	Peru	Pasco	Oxapampa	Parque Nacional Yanachaga-Chemillén	Distr. Huancabamba. Parque Nacional Yanachaga-Chemillén	10.174000	S	75.305300	W				http://data.biodiversitydata.nl/naturalis/specimen/L.4307850 http://data.biodiversitydata.nl/naturalis/specimen/L.4307849
Cremastosperma oblongum R.E.Fr.	Monteagudo		16809		et al.	L,MO	18.000000	7.000000	2008.000000		Pirie, MD	2018.000000	f		Peru	Pasco	Oxapampa	Parque Nacional Yanachaga-Chemillén	Distr. Huancabamba. Parque Nacional Yanachaga-Chemillén	10.162000	S	75.301900	W			m	http://data.biodiversitydata.nl/naturalis/specimen/L.4307850 http://data.biodiversitydata.nl/naturalis/specimen/L.4307849
Cremastosperma oblongum R.E.Fr.	Morawetz	110	25985		Wallnöfer	U,USM	25.000000	9.000000	1985.000000		Pirie, MD	2004.000000	f		Peru	Loreto		Panguana, SE of Pucallpa, junction of Río Pachitea	SE of Pucallpa, next to the junction of the Río Pachitea and the Río Yuyapichis; village of Panguana and surroundings	9.370000	S	74.560000	W				http://data.biodiversitydata.nl/naturalis/specimen/L.4307850 http://data.biodiversitydata.nl/naturalis/specimen/L.4307849
Cremastosperma oblongum R.E.Fr.	Pariona		983		J. Ruíz	MO	23.000000	9.000000	1986.000000		Pirie, MD	2004.000000	f		Peru	Pasco	Oxapampa	Distr. Iscozacín	Distr. Iscozacín	10.090000	S	75.180000	W				http://data.biodiversitydata.nl/naturalis/specimen/L.4307850 http://data.biodiversitydata.nl/naturalis/specimen/L.4307849
Cremastosperma oblongum R.E.Fr.	Pirie		7		Botermans & Van Velzen	HOXA,U,USM	3.000000	11.000000	2003.000000		Pirie, MD	2004.000000	s		Peru	Pasco	Oxapampa	Parque Nacional Yanachaga-Chemillén	Huampal: Estacion Biologica; Parque Nacional Yanachaga-Chemillen. Trails outside park boundary	10.105000	S	75.342600	W				http://data.biodiversitydata.nl/naturalis/specimen/L.4307850 http://data.biodiversitydata.nl/naturalis/specimen/L.4307849
Cremastosperma oblongum R.E.Fr.	Rimachi		7597			K	19.000000	7.000000	1984.000000		Pirie, MD	2004.000000	f	f	Peru	Loreto	Maynas	Prov. Maynas (locality unknown)		0.000000		0.000000					http://data.biodiversitydata.nl/naturalis/specimen/L.4307850 http://data.biodiversitydata.nl/naturalis/specimen/L.4307849
Cremastosperma oblongum R.E.Fr.	R. Rojas		1419		Vásquez	U	2.000000	9.000000	2003.000000		Pirie, MD	2005.000000	f		Peru	Pasco	Oxapampa	Palcazú, Iscozacin	Distrito Palcazu, sector Iscozacin	10.110000	S	75.090000	W				http://data.biodiversitydata.nl/naturalis/specimen/L.4307850 http://data.biodiversitydata.nl/naturalis/specimen/L.4307849
Cremastosperma oblongum R.E.Fr.	R. Rojas		6598		et al.	HOXA,MO,USM	31.000000	3.000000	2009.000000		Pirie, MD	2017.000000	f	f	Peru	Pasco	Oxapampa	Palcazú	Distrito Palcazu	10.080000	S	75.220600	W				http://data.biodiversitydata.nl/naturalis/specimen/L.4307850 http://data.biodiversitydata.nl/naturalis/specimen/L.4307849
Cremastosperma oblongum R.E.Fr.	Schunke V.		5645			F,U	2.000000	12.000000	1972.000000		Pirie, MD	2004.000000	f		Peru	San Martín	Prov. Mariscal Cáceres	Prov. Mariscal Cáceres, Tocache Nuevo, Palo Blanco	Tocache Nuevo; Palo Blanco, al oeste del Puente	0.000000		0.000000					http://data.biodiversitydata.nl/naturalis/specimen/L.4307850 http://data.biodiversitydata.nl/naturalis/specimen/L.4307849
Cremastosperma oblongum R.E.Fr.	Schunke V.		5829			F,USM	26.000000	3.000000	1962.000000		Pirie, MD	2004.000000	f	f	Peru	Loreto		Boquerón de Padre Abad	Boqueron Padre Abad	0.000000		0.000000					http://data.biodiversitydata.nl/naturalis/specimen/L.4307850 http://data.biodiversitydata.nl/naturalis/specimen/L.4307849
Cremastosperma oblongum R.E.Fr.	Schunke V.		10907			U	5.000000	3.000000	1979.000000		Pirie, MD	2004.000000	f	f	Peru	Ucayali	Prov. Coronel Portillo	Prov. Coronel Portillo, Calleria	prov. Coronel Portillo. Distr.: Calleria. Bosque Nacional Alexander von Humboldt, km 100, entre San Alejandro y Pucallpa	0.000000		0.000000					http://data.biodiversitydata.nl/naturalis/specimen/L.4307850 http://data.biodiversitydata.nl/naturalis/specimen/L.4307849
Cremastosperma oblongum R.E.Fr.	D.N. Smith		2018			MO	21.000000	6.000000	1982.000000		Pirie, MD	2017.000000	f	f	Peru	Pasco	Oxapampa	Cordillera de San Matias	W side of Cordillera de San Matias between Iscosacin and summit	10.110000	S	75.120000	W				http://data.biodiversitydata.nl/naturalis/specimen/L.4307850 http://data.biodiversitydata.nl/naturalis/specimen/L.4307849
Cremastosperma oblongum R.E.Fr.	D.N. Smith		2031			MO	21.000000	6.000000	1982.000000		Pirie, MD	2004.000000	f	f	Peru	Pasco	Oxapampa	Cordillera de San Matias	W side of Cordillera de San Matias between Iscosacin and summit	10.110000	S	75.120000	W				http://data.biodiversitydata.nl/naturalis/specimen/L.4307850 http://data.biodiversitydata.nl/naturalis/specimen/L.4307849
Cremastosperma oblongum R.E.Fr.	D.N. Smith		6613			MO,U	30.000000	3.000000	1984.000000		Pirie, MD	2004.000000			Peru	Pasco	Oxapampa	Gran Pajonal	Gran Pajonal	10.450000	S	74.230000	W				http://data.biodiversitydata.nl/naturalis/specimen/L.4307850 http://data.biodiversitydata.nl/naturalis/specimen/L.4307849
Cremastosperma oblongum R.E.Fr.	D.N. Smith		6850			MO,U	9.000000	4.000000	1984.000000		Pirie, MD	2004.000000			Peru	Pasco	Oxapampa	Gran Pajonal	Gran Pajonal	10.450000	S	74.230000	W				http://data.biodiversitydata.nl/naturalis/specimen/L.4307850 http://data.biodiversitydata.nl/naturalis/specimen/L.4307849
Cremastosperma oblongum R.E.Fr.	Valenzuela		12782		et al.	HOXA,HUT,L,MO,USM	22.000000	5.000000	2009.000000		Pirie, MD	2018.000000	f	f	Peru	Pasco	Oxapampa	Palcazú, Ataz	Dist. Palcazú. Ataz	10.092000	S	75.194500	W			m	http://data.biodiversitydata.nl/naturalis/specimen/L.4307850 http://data.biodiversitydata.nl/naturalis/specimen/L.4307849
Cremastosperma oblongum R.E.Fr.	Vásquez		33234		et al.	AMAZ,HUT,L,MO,MOL,USM	9.000000	2.000000	2008.000000		Pirie, MD	2018.000000	f		Peru	Pasco	Oxapampa	Parque Nacional Yanachaga-Chemillén		10.163000	S	75.303100	W			m	http://data.biodiversitydata.nl/naturalis/specimen/L.4307850 http://data.biodiversitydata.nl/naturalis/specimen/L.4307849
Cremastosperma oblongum R.E.Fr.	Vásquez		33463		et al.	AMAZ,HOXA,HUT,L,MO,MOL,USM	16.000000	2.000000	2008.000000		Pirie, MD	2018.000000	f	f	Peru	Pasco	Oxapampa	Parque Nacional Yanachaga-Chemillén	Dist. Huancabamba. Parque Nacional Yanachaga-Chemillen, Sector Tunqui. Bosque primario en borde de quebrada	10.161000	S	75.314400	W				http://data.biodiversitydata.nl/naturalis/specimen/L.4307850 http://data.biodiversitydata.nl/naturalis/specimen/L.4307849
Cremastosperma oblongum R.E.Fr.	Vilca		411	a		WAG	10.000000	9.000000	2005.000000		Pirie, MD	2017.000000	f	f	Peru	Pasco	Oxapampa	Palcazú, Cerro Ozuz	distrito Palcazú, Cerro Ozuz.	10.186000	S	75.173000	W				http://data.biodiversitydata.nl/naturalis/specimen/L.4307850 http://data.biodiversitydata.nl/naturalis/specimen/L.4307849
Cremastosperma oblongum R.E.Fr.	Wallnöfer	117	28988			U	28.000000	9.000000	1988.000000		Pirie, MD	2004.000000	f		Peru	Huánuco	Pachitea Province	Pucallpa, western Sira mountain	Dept. Huanuco, Prov. Pachitea, region of Pucalpa, W part of the Sira Mts. and adjacent lowland, from ca 24 km SSE to ca 20 km SE of Puerto Inc. Alonfg the valley of the Rio Yuyapichis, between the casa 'Don Victor' (9.34 S, 74.53 W) and the Campamento Or	9.290000	S	74.500000	W				http://data.biodiversitydata.nl/naturalis/specimen/L.4307850 http://data.biodiversitydata.nl/naturalis/specimen/L.4307849
Cremastosperma oblongum R.E.Fr.	Ll. Williams		7423			F,S	15.000000	1.000000	1930.000000		Pirie, MD	2004.000000	f	f	Peru	San Martín		San Roque	San Roque	0.000000		0.000000					http://data.biodiversitydata.nl/naturalis/specimen/L.4307850 http://data.biodiversitydata.nl/naturalis/specimen/L.4307849
Cremastosperma oblongum R.E.Fr.	R. Rojas		7510		Ortíz	MJG,MO	20.000000	9.000000	2010.000000		Pirie, MD	2018.000000			Peru	Pasco	Oxapampa	Parque Nacional Yanachaga-Chemillén	Dist. Palcazu. Paque Nacional Yanachaga-Chemillen; en las nacientes de las quebrada Cashivo y Palmalanbo y naciente del río Lagarto a 3 horas de la comunidad Nativa Alto Lagarto	10.110200	S	75.264200	W				http://data.biodiversitydata.nl/naturalis/specimen/L.4307850 http://data.biodiversitydata.nl/naturalis/specimen/L.4307849
Cremastosperma oblongum R.E.Fr.	R. Rojas		8238		Ortíz	MJG,MO	28.000000	3.000000	2012.000000			0.000000			Peru	Pasco	Oxapampa	Reserva Comunal Yanesha	Dist. Palcazu. Comunidad Nativa Alto Lagarto - Reserva Comunal Yanesha	10.080400	S	75.220600	W				http://data.biodiversitydata.nl/naturalis/specimen/L.4307850 http://data.biodiversitydata.nl/naturalis/specimen/L.4307849
Cremastosperma oblongum R.E.Fr.	Valenzuela		16307		et al.	L,MO	17.000000	12.000000	2010.000000		Pirie, MD	2018.000000			Peru	Pasco	Oxapampa	Reserva Comunal Yanesha	Dist. Pozuzo. Sector Alto Lagarto, Villa Progreso. Reserva Comunal Yanesha. Bosque Primario de Quebrada.	10.105800	S	75.252500	W				http://data.biodiversitydata.nl/naturalis/specimen/L.4307850 http://data.biodiversitydata.nl/naturalis/specimen/L.4307849
Cremastosperma oblongum R.E.Fr.	Monteagudo		16728		et al.	AMAZ,HOXA,HUT,MO	18.000000	7.000000	2008.000000		Pirie, MD	2018.000000			Peru	Pasco	Oxapampa	Parque Nacional Yanachaga-Chemillén		10.174600	S	75.305300	W				http://data.biodiversitydata.nl/naturalis/specimen/L.4307850 http://data.biodiversitydata.nl/naturalis/specimen/L.4307849
Cremastosperma oblongum R.E.Fr.	Vásquez		32541		et al.	CUZ,MO	27.000000	6.000000	2007.000000		Pirie, MD	2018.000000			Peru	Pasco	Oxapampa	Bosque de Protección San Matías-San Carlos	Bosque de Protección San Matías-San Carlos	10.333900	S	75.333900	W			m	http://data.biodiversitydata.nl/naturalis/specimen/L.4307850 http://data.biodiversitydata.nl/naturalis/specimen/L.4307849
Cremastosperma oblongum R.E.Fr.	Vásquez		33077		et al.	CUZ,MO,MO	30.000000	10.000000	2007.000000		Pirie, MD	2018.000000			Peru	Cuzco	Paucartambo	Paucartambo	Distrito Kosñipata. Quebrada Sacharacayo. Bosque primario sobre colina	12.523000	S	71.292700	W				http://data.biodiversitydata.nl/naturalis/specimen/L.4307850 http://data.biodiversitydata.nl/naturalis/specimen/L.4307849
Cremastosperma oblongum R.E.Fr.	Vásquez		35193		et al.	HOXA,HUT,MO,USM	11.000000	2.000000	2009.000000		Pirie, MD	2018.000000			Peru	Pasco	Oxapampa	Parque Nacional Yanachaga-Chemillén	Dist. Huancabamba. Parque Nacional Yanachaga-Chemillen, Sector Tunqui (Quebrada Muchuymayo) Bosque ripario con remoción constante	10.175300	S	75.305400	W			m	http://data.biodiversitydata.nl/naturalis/specimen/L.4307850 http://data.biodiversitydata.nl/naturalis/specimen/L.4307849
Cremastosperma oblongum R.E.Fr.	R. Rojas		8680		et al.	HOXA,MO,USM	30.000000	9.000000	2013.000000		Pirie, MD	2018.000000			Peru	Pasco	Oxapampa	Reserva Comunal Yanesha	Dist. Palcazu. Comunidad Nativa Alto Lagarto - Reserva Comunal Yanesha. Remanente de bosque primario	10.080400	S	75.220600	W			m	http://data.biodiversitydata.nl/naturalis/specimen/L.4307850 http://data.biodiversitydata.nl/naturalis/specimen/L.4307849
Cremastosperma oblongum R.E.Fr.	Monteagudo		15649		et al.	AMAZ,HOXA,HUT,MO	26.000000	10.000000	2007.000000		Pirie, MD	2018.000000			Peru	Pasco	Oxapampa	Parque Nacional Yanachaga-Chemillén	Dist. Huancabamba. Parque Nacional Yanachaga-Chemillén, parte media de la quebrada Muchuy Mayo, sector Tunqui. Bosque montano primario en ribera de río	10.173000	S	75.310500	W			m	http://data.biodiversitydata.nl/naturalis/specimen/L.4307850 http://data.biodiversitydata.nl/naturalis/specimen/L.4307849
Cremastosperma oblongum R.E.Fr.	Monteagudo		11777		et al.	MO,USM	11.000000	4.000000	2006.000000		Pirie, MD	2018.000000			Peru	Pasco	Oxapampa	Parque Nacional Yanachaga-Chemillén	Dist. Villa Rica. Zona de amortiguamiento del Parque Nacional Yanachaga-Chemillén Comunidad Centro Bocaz	10.391700	S	75.103900	W			m	http://data.biodiversitydata.nl/naturalis/specimen/L.4307850 http://data.biodiversitydata.nl/naturalis/specimen/L.4307849
Cremastosperma oblongum R.E.Fr.	Ayerbe, J		130		et al.	HOXA,MO,USM	17.000000	7.000000	2008.000000		Pirie, MD	2018.000000			Peru	Pasco	Oxapampa	Dist. Huancabamba	Dist. Huancabamba. Sector Tunqui. Bosque primario ribereño	10.164200	S	75.310100	W			m	http://data.biodiversitydata.nl/naturalis/specimen/L.4307850 http://data.biodiversitydata.nl/naturalis/specimen/L.4307849
Cremastosperma oblongum R.E.Fr.	Durand		199		et al.	HOXA,MO,USM	19.000000	4.000000	2012.000000		Pirie, MD	2018.000000			Peru	Pasco	Oxapampa	Parque Nacional Yanachaga-Chemillén	Dist. Pozuzo. Parque Nacional Yanachaga Chemillén. Sector Huampal. Trocha entre el PC Huampal y pastizales del Sr. Shuller. Bosque primario de montaña	10.111500	S	75.340900	W			m	http://data.biodiversitydata.nl/naturalis/specimen/L.4307850 http://data.biodiversitydata.nl/naturalis/specimen/L.4307849
Cremastosperma oblongum R.E.Fr.	Valenzuela		15543		et al.	HOXA,MO,USM	11.000000	12.000000	2010.000000		Pirie, MD	2018.000000			Peru	Pasco	Oxapampa	Reserva Comunal Yanesha	Dist. Pozuzo. Sector Alto Lagarto Villa Progreso. Reserva Comunal Yanesha. Bosque Primario de Quebrada	10.110800	S	75.251900	W			m	http://data.biodiversitydata.nl/naturalis/specimen/L.4307850 http://data.biodiversitydata.nl/naturalis/specimen/L.4307849
Cremastosperma oblongum R.E.Fr.	Valenzuela		11838		et al.	HOXA,HUT,MO,MOL,S	5.000000	9.000000	2008.000000		Pirie, MD	2018.000000			Peru	Pasco	Oxapampa	Reserva Comunal Yanesha	Dist. Palcazú. Reserva Comunal Yanesha, sector de Pampa Hermosa ingresando por Ataz. Bosque secundario sobre suelo de arenizca	10.112200	S	75.192600	W			m	http://data.biodiversitydata.nl/naturalis/specimen/L.4307850 http://data.biodiversitydata.nl/naturalis/specimen/L.4307849
Cremastosperma oblongum R.E.Fr.	Valenzuela		12121		et al.	HOXA,HUT,MO,USM	11.000000	9.000000	2008.000000		Pirie, MD	2018.000000			Peru	Pasco	Oxapampa	Palcazú	Dist. Palcazú. Ataz camino al convento. Bosque húmedo primario sobre suelo arcillo-limoso	10.092500	S	75.194300	W			m	http://data.biodiversitydata.nl/naturalis/specimen/L.4307850 http://data.biodiversitydata.nl/naturalis/specimen/L.4307849
Cremastosperma oblongum R.E.Fr.	Vilca		411		Ciriaco	AMAZ,HUT,MO,MOL,USM	10.000000	9.000000	2005.000000		Pirie, MD	2018.000000			Peru	Pasco	Oxapampa	Palcazú	Dist. Palcazú. Camino a la parcela permanente ubicada en el Cerro Ozuz. Bosque primario muy húmedo tropical	10.183800	S	75.171900	W			m	http://data.biodiversitydata.nl/naturalis/specimen/L.4307850 http://data.biodiversitydata.nl/naturalis/specimen/L.4307849
Cremastosperma oblongum R.E.Fr.	R. Rojas		7692		et al.	HOXA,MO,USM	2.000000	4.000000	2011.000000		Pirie, MD	0.000000			Peru	Pasco	Oxapampa	Reserva Comunal Yanesha	Dist. Palcazu. Comunidad Nativa Alto Lagarto (Reserva Comunal Yanesha). Remanente de bosque primario	10.080400	S	75.220600	W			m	http://data.biodiversitydata.nl/naturalis/specimen/L.4307850 http://data.biodiversitydata.nl/naturalis/specimen/L.4307849
Cremastosperma oblongum R.E.Fr.	R. Rojas		4128		Ortíz	AMAZ,HUT,MO,USM	30.000000	4.000000	2007.000000		Pirie, MD	0.000000			Peru	Pasco	Oxapampa	Pozuzo, Communidad Nativa Alto Lagarto	Distrito Pozuzo. Comunidad Nativa Alto Lagarto a Puente Videnia. Bosque primario.	10.060000	S	75.260000	W			m	http://data.biodiversitydata.nl/naturalis/specimen/L.4307850 http://data.biodiversitydata.nl/naturalis/specimen/L.4307849
Cremastosperma oblongum R.E.Fr.	R. Rojas		5795		Ortíz	MO,USM	29.000000	6.000000	2008.000000		Pirie, MD	0.000000			Peru	Pasco	Oxapampa	Pozuzo, Alto Lagarto to Pozuzo Alto Victoria road	Dist. Pozuzo. Camino Alto Lagarto a Pozuzo Alto Victoria. Remanente de bosque primario	10.070900	S	75.292500	W			m	http://data.biodiversitydata.nl/naturalis/specimen/L.4307850 http://data.biodiversitydata.nl/naturalis/specimen/L.4307849
Cremastosperma oblongum R.E.Fr.	R. Rojas		5474		et al.	HOXA,MO,USM	5.000000	10.000000	2007.000000		Pirie, MD	0.000000			Peru	Pasco	Oxapampa	Palcazú, Communidad Nativa Alto Lagarto		10.061500	S	75.330100	W			m	http://data.biodiversitydata.nl/naturalis/specimen/L.4307850 http://data.biodiversitydata.nl/naturalis/specimen/L.4307849
Cremastosperma oblongum R.E.Fr.	R. Rojas		5093		Ortíz	HOXA,MO,USM	28.000000	12.000000	2007.000000		Pirie, MD	0.000000			Peru	Pasco	Oxapampa	Pozuzo, Communidad Nativa Alto Lagarto	Dist. Pozuzo. Alto Lagarto a Puente Victoria. Bosque primario	10.060000	S	75.260000	W			m	http://data.biodiversitydata.nl/naturalis/specimen/L.4307850 http://data.biodiversitydata.nl/naturalis/specimen/L.4307849
Cremastosperma osicola Pirie & Chatrou	R. Aguilar		467			INB,MO	25.000000	9.000000	1991.000000		Pirie, MD	2001.000000	f	f	Costa Rica	Puntarenas	Osa	Osa, Golfo Dulce Forest Reserve	Reserva Forestal Golfo Dulce Rincón de Osa. Quebrada Banegas	8.400000	N	83.310000	W				http://data.biodiversitydata.nl/naturalis/specimen/L.4307850 http://data.biodiversitydata.nl/naturalis/specimen/L.4307849
Cremastosperma osicola Pirie & Chatrou	R. Aguilar		4371		V.H. Ramirez & Zamora	INB	13.000000	11.000000	1995.000000		Pirie, MD	2004.000000	s		Costa Rica	Puntarenas	Osa	Cantón de Osa	Canton de Osa	8.432000	N	83.264000	W				http://data.biodiversitydata.nl/naturalis/specimen/L.4307850 http://data.biodiversitydata.nl/naturalis/specimen/L.4307849
Cremastosperma osicola Pirie & Chatrou	Chatrou		103		Oosterhof & R. Aguilar	U	29.000000	11.000000	1998.000000		Pirie, MD	2001.000000			Costa Rica	Puntarenas	Osa	Osa, Bahia Chal-La Palma road	Cantón Osa, Bahia Chal, road to La Palma	8.440000	N	83.260000	W				http://data.biodiversitydata.nl/naturalis/specimen/L.4307850 http://data.biodiversitydata.nl/naturalis/specimen/L.4307849
Cremastosperma osicola Pirie & Chatrou	Chatrou		707		Zamora & R. Aguilar	CR,K,L,MO,P	9.000000	9.000000	2011.000000		Pirie, MD	2017.000000	f	f	Costa Rica	Puntarenas	Osa	Osa, Sierpe	Prov. Puntarenas, cantón Osa, distr. Sierpe, Los Mogos, Bahia de Chal, Entrada San Juan	0.000000		0.000000					http://data.biodiversitydata.nl/naturalis/specimen/L.4307850 http://data.biodiversitydata.nl/naturalis/specimen/L.4307849
Cremastosperma osicola Pirie & Chatrou	Gentry		78657		et al.	F,INB,MO	11.000000	1.000000	1993.000000		Pirie, MD	2001.000000	s		Costa Rica	Puntarenas	Osa	Osa, Rancho Quemado, near Rincón	Fila before Rancho Quemado, near Rincon, Osa Peninsula. Transect 1	8.420000	N	83.330000	W				http://data.biodiversitydata.nl/naturalis/specimen/L.4307850 http://data.biodiversitydata.nl/naturalis/specimen/L.4307849
Cremastosperma osicola Pirie & Chatrou	G. Herrera		3972		R. Soto & Madrigal	INB	19.000000	7.000000	1990.000000		Pirie, MD	2004.000000	f	f	Costa Rica	Puntarenas	Osa	Osa, Parque Nacional Corcovado Cerro Brujo	Parque Nacional Corcovado Cerro Brujo, cabeceras de Quebrada Vaquedano	8.390000	N	83.355000	W				http://data.biodiversitydata.nl/naturalis/specimen/L.4307850 http://data.biodiversitydata.nl/naturalis/specimen/L.4307849
Cremastosperma osicola Pirie & Chatrou	Kernan		1224			U	20.000000	7.000000	1989.000000		Pirie, MD	2004.000000	f	f	Costa Rica	Puntarenas	Osa	Osa, Parque Nacional Corcovado Sirena	Parque Nacional Corcovado Sirena, Los Patos Forest	8.280000	N	83.350000	W				http://data.biodiversitydata.nl/naturalis/specimen/L.4307850 http://data.biodiversitydata.nl/naturalis/specimen/L.4307849
Cremastosperma osicola Pirie & Chatrou	Schatz		1002		et al.	MO,U,WIS	2.000000	7.000000	1984.000000		Pirie, MD	2001.000000	f	f	Costa Rica	Puntarenas	Osa	Osa, Golfo Dulce Forest Reserve	S of the new road from the Interamerican Highway at Chacarita to Rincon de Osa, between the road and the Golfo Dulce	8.420000	N	83.250000	W				http://data.biodiversitydata.nl/naturalis/specimen/L.4307850 http://data.biodiversitydata.nl/naturalis/specimen/L.4307849
Cremastosperma osicola Pirie & Chatrou	Zamora		2312		R. Aguilar	INB,U	24.000000	7.000000	1995.000000		Pirie, MD	2001.000000			Costa Rica	Puntarenas	Osa	Osa, Golfo Dulce Forest Reserve	Canton de Osa, R.F. Golfo Dulce, Peninsula de Osa, Bahia Chal. entrada a Chocuaco	8.430000	N	83.260000	W				http://data.biodiversitydata.nl/naturalis/specimen/L.4307850 http://data.biodiversitydata.nl/naturalis/specimen/L.4307849
Cremastosperma pacificum R.E.Fr.	Cuatrecasas		17463			F,S,S,US,VALLE	5.000000	5.000000	1944.000000		Pirie, MD	2001.000000	f	f	Colombia	Valle del Cauca		Río Cajambre	Costa del Pacífico; Río Cajambre: Silva.	3.312076	N	77.072644	W				http://data.biodiversitydata.nl/naturalis/specimen/L.4307850 http://data.biodiversitydata.nl/naturalis/specimen/L.4307849
Cremastosperma pacificum R.E.Fr.	Devia		3762		et al.	COL	26.000000	3.000000	1993.000000		Pirie, MD	2001.000000	s		Colombia	Valle del Cauca	Buenaventura	San Cipriano, Escalarete Natural Reserve	San Cipriano, Reserva Natural de Escalarete	3.502218	N	76.535642	W				http://data.biodiversitydata.nl/naturalis/specimen/L.4307850 http://data.biodiversitydata.nl/naturalis/specimen/L.4307849
Cremastosperma pacificum R.E.Fr.	Devia		4065		et al.	COL	14.000000	4.000000	1993.000000		Pirie, MD	2001.000000	f	f	Colombia	Valle del Cauca	Buenaventura	San Cipriano, Escalarete Natural Reserve	San Cipriano, Reserva Natural de Escalarete, Bjando de la Casa Blanca	3.502218	N	76.535642	W				http://data.biodiversitydata.nl/naturalis/specimen/L.4307850 http://data.biodiversitydata.nl/naturalis/specimen/L.4307849
Cremastosperma pacificum R.E.Fr.	Faber-Langendoen		1208			U	7.000000	7.000000	1987.000000		Pirie, MD	2001.000000	s		Colombia	Valle del Cauca	Buenaventura	Bajo Calima	Bajo Calima Concession ca. 15 km NW of Buenaventura, 1 km past Luchin / Lijal Rd. on Luchin Rd. Nr. A80	3.530000	N	77.100000	W				http://data.biodiversitydata.nl/naturalis/specimen/L.4307850 http://data.biodiversitydata.nl/naturalis/specimen/L.4307849
Cremastosperma pacificum R.E.Fr.	Gentry		35298			MO,U	4.000000	12.000000	1981.000000		Pirie, MD	2001.000000	f		Colombia	Valle del Cauca	Buenaventura	Bajo Calima	Bajo Calima, ca. 10 km due N of Buenaventura, Carton de Colombia concession	3.360000	N	77.080000	W				http://data.biodiversitydata.nl/naturalis/specimen/L.4307850 http://data.biodiversitydata.nl/naturalis/specimen/L.4307849
Cremastosperma pacificum R.E.Fr.	Gentry		35562			MO,U	10.000000	12.000000	1981.000000		Pirie, MD	2001.000000	s		Colombia	Valle del Cauca	Buenaventura	Bajo Calima	Bajo Calima, ca 10 km due N of Buenaventura, Carton de Colombia concession. Transect 5	3.560000	N	77.080000	W				http://data.biodiversitydata.nl/naturalis/specimen/L.4307850 http://data.biodiversitydata.nl/naturalis/specimen/L.4307849
Cremastosperma pacificum R.E.Fr.	D. Sánchez		323		et al.	U	7.000000	8.000000	1982.000000		Pirie, MD	2001.000000	f	f	Colombia	Chocó		Yuto-Lloró road, 2 km from Ferry	carretera de Yuto a Lloró, a 2 km del Ferry	5.300000	N	76.350000	W				http://data.biodiversitydata.nl/naturalis/specimen/L.4307850 http://data.biodiversitydata.nl/naturalis/specimen/L.4307849
Cremastosperma panamense Maas	Davidse		23634		et al.	MO	3.000000	10.000000	1983.000000		Pirie, MD	2001.000000	f	f	Panama	Coclé		Caño Blanco del Norte, Cano Sucio	Prov. Cocle. Area between Cano Blanco del Norte, Cano Sucio and Chorro del Río Tife	8.420000	N	80.360000	W				http://data.biodiversitydata.nl/naturalis/specimen/L.4307850 http://data.biodiversitydata.nl/naturalis/specimen/L.4307849
Cremastosperma panamense Maas	Dwyer		3314			MO	27.000000	1.000000	1966.000000		Pirie, MD	2001.000000	f	f	Panama	Panama	Cerro Jefe	Cerro Jefe	in ''Cleusia'' fo	0.000000		0.000000					http://data.biodiversitydata.nl/naturalis/specimen/L.4307850 http://data.biodiversitydata.nl/naturalis/specimen/L.4307849
Cremastosperma panamense Maas	Dwyer		10248		et al.	MO	21.000000	7.000000	1972.000000		Pirie, MD	2001.000000	f		Panama	Panama		Without precise locality	Prov. Panamá	0.000000		0.000000					http://data.biodiversitydata.nl/naturalis/specimen/L.4307850 http://data.biodiversitydata.nl/naturalis/specimen/L.4307849
Cremastosperma panamense Maas	Folsom		6155		et al.	MO,U	31.000000	10.000000	1977.000000		Pirie, MD	2001.000000	f	f	Panama	Panama		El Llano-Cartí road	Prov. Panamá. Road from El Llano to Carti, 7.8 km north of the Panamerican Highway	9.184000	N	78.564000	W				http://data.biodiversitydata.nl/naturalis/specimen/L.4307850 http://data.biodiversitydata.nl/naturalis/specimen/L.4307849
Cremastosperma panamense Maas	Galdames		1162	A	et al.	US	16.000000	6.000000	1994.000000		Pirie, MD	2001.000000	f	f	Panama	Colón		Santa Rita Ridge road		9.200000	N	79.460000	W				http://data.biodiversitydata.nl/naturalis/specimen/L.4307850 http://data.biodiversitydata.nl/naturalis/specimen/L.4307849
Cremastosperma panamense Maas	Galdames		1585		et al.	NY	12.000000	8.000000	1994.000000		Pirie, MD	2001.000000	f	f	Panama	San Blas		Mountain range opposite Nargana island	Comarca de San Blas, Cordillera frente a Isla Nargana	9.220000	N	78.340000	W				http://data.biodiversitydata.nl/naturalis/specimen/L.4307850 http://data.biodiversitydata.nl/naturalis/specimen/L.4307849
Cremastosperma panamense Maas	Gentry		5070			MO,NY	14.000000	4.000000	1972.000000		Pirie, MD	2001.000000	f	f	Panama	Panama		El Llano	Prov. Panamá. Trail into forest 4.8 miles N of Highway just W of El Llano	0.000000		0.000000					http://data.biodiversitydata.nl/naturalis/specimen/L.4307850 http://data.biodiversitydata.nl/naturalis/specimen/L.4307849
Cremastosperma panamense Maas	Gentry		8828		et al.	MO,U	11.000000	12.000000	1973.000000		Pirie, MD	2001.000000	f	f	Panama	Colón		Santa Rita Ridge road	Santa Rita Ridge road, 4 miles from Transisthmian Highway to Agua Clara weather station	0.000000		0.000000					http://data.biodiversitydata.nl/naturalis/specimen/L.4307850 http://data.biodiversitydata.nl/naturalis/specimen/L.4307849
Cremastosperma panamense Maas	Gomez-Pompa		3067		et al.	MO	0.000000	2.000000	1968.000000		Pirie, MD	2001.000000	f	f	Panama	Panama	Cerro Jefe	Cerro Jefe	Panama. Cerro Jefé	0.000000		0.000000					http://data.biodiversitydata.nl/naturalis/specimen/L.4307850 http://data.biodiversitydata.nl/naturalis/specimen/L.4307849
Cremastosperma panamense Maas	H. Herrera		1231		Obaldia & Escobar	MO	23.000000	10.000000	1992.000000		Pirie, MD	2001.000000	f	f	Panama	San Blas		Yannuadi	San Blas. Vecindad de Yannuadi; tierra firme frente a la Isla de Nargan ; a 5 km de la costa	9.220000	N	78.350000	W				http://data.biodiversitydata.nl/naturalis/specimen/L.4307850 http://data.biodiversitydata.nl/naturalis/specimen/L.4307849
Cremastosperma panamense Maas	I.M. Johnson		1555			A	5.000000	8.000000	1955.000000		Pirie, MD	2001.000000	f		Panama	Colón		Northwestern Canal Zone	Northwestern part of Canal Zone (area west of Limon Bay, Gatun Locks and Gatun Lake). Maru Towers	0.000000		0.000000					http://data.biodiversitydata.nl/naturalis/specimen/L.4307850 http://data.biodiversitydata.nl/naturalis/specimen/L.4307849
Cremastosperma panamense Maas	I.M. Johnson		1812			A,MICH,MO	7.000000	4.000000	1956.000000		Pirie, MD	2001.000000	f	f	Panama	Colón		Northwestern Canal Zone	Northwestern part of Canal Zone (area west of Limon Bay, Gatun Locks and Gatun Lake). Maru Towers.	0.000000		0.000000					http://data.biodiversitydata.nl/naturalis/specimen/L.4307850 http://data.biodiversitydata.nl/naturalis/specimen/L.4307849
Cremastosperma panamense Maas	Liesner		1362			F,MO	7.000000	4.000000	1973.000000		Pirie, MD	2001.000000	f	f	Panama	Colón		Canal Zone, Militar Reserva Fuerta Sherman	Canal Zone. Militar Reserva Fuerta Sherman and adjacent canal zone; road S-1 between Gatun and Pina	0.000000		0.000000					http://data.biodiversitydata.nl/naturalis/specimen/L.4307850 http://data.biodiversitydata.nl/naturalis/specimen/L.4307849
Cremastosperma panamense Maas	Maas		9559		et al.	U	7.000000	6.000000	2004.000000		Pirie, MD	2004.000000	f		Panama	Colón		Parque Nacional Lorenzo, road to Sherman Crane	Parque Nacional Lorenzo, road to Sherman Crane	9.160000	N	79.580000	W				http://data.biodiversitydata.nl/naturalis/specimen/L.4307850 http://data.biodiversitydata.nl/naturalis/specimen/L.4307849
Cremastosperma panamense Maas	McDonagh		181		et al.	MO	19.000000	7.000000	1985.000000		Pirie, MD	2001.000000	f	f	Panama	San Blas		Nusagandi, Sendero Wedar	Comarca De San Blas: Nusagandi, Sendero Wedar	9.180000	N	78.580000	W				http://data.biodiversitydata.nl/naturalis/specimen/L.4307850 http://data.biodiversitydata.nl/naturalis/specimen/L.4307849
Cremastosperma panamense Maas	McPherson		9957			MO,U	22.000000	8.000000	1986.000000		Pirie, MD	2001.000000	f	f	Panama	Panama		El Llano-Cartí road	Prov. Panamá; along El Llano-Carti road, ca. 4.6 miles from Pan-American Highway. Side-trail through forest	9.150000	N	79.000000	W				http://data.biodiversitydata.nl/naturalis/specimen/L.4307850 http://data.biodiversitydata.nl/naturalis/specimen/L.4307849
Cremastosperma panamense Maas	McPherson		11046			MO,U	18.000000	6.000000	1987.000000		Pirie, MD	2001.000000	f	f	Panama	San Blas		El Llano-Cartí road	San Blas: Near El Llano-Carti road, northwest of Nusagandi on Sendero Wedar	9.150000	N	79.000000	W				http://data.biodiversitydata.nl/naturalis/specimen/L.4307850 http://data.biodiversitydata.nl/naturalis/specimen/L.4307849
Cremastosperma panamense Maas	McPherson		14039			MO	8.000000	9.000000	1989.000000		Pirie, MD	2001.000000	f	f	Panama	Panama		El Llano-Cartí road	Panama; along El Llano-Carti road, along creek east of road	9.150000	N	79.000000	W				http://data.biodiversitydata.nl/naturalis/specimen/L.4307850 http://data.biodiversitydata.nl/naturalis/specimen/L.4307849
Cremastosperma panamense Maas	McPherson		20670			WAG	25.000000	6.000000	2008.000000		Pirie, MD	2017.000000	f	f	Panama	Colón		Teck Cominco Petaquilla mining concession	Teck Cominco Petaquilla mining concession.	8.505800	N	80.385300	W				http://data.biodiversitydata.nl/naturalis/specimen/L.4307850 http://data.biodiversitydata.nl/naturalis/specimen/L.4307849
Cremastosperma panamense Maas	J.S. Miller		947		L. Miller	MO,U	1.000000	8.000000	1983.000000		Pirie, MD	2001.000000	f	f	Panama	Colón		Santa Rita Ridge road	Prov. Colon. Along Santa Rita Ridge Road to 10 km from the Transisthmian Hwy	9.210000	N	79.460000	W				http://data.biodiversitydata.nl/naturalis/specimen/L.4307850 http://data.biodiversitydata.nl/naturalis/specimen/L.4307849
Cremastosperma panamense Maas	Mori		2906		et al.	MO	31.000000	10.000000	1974.000000		Pirie, MD	2001.000000	d		Panama	Panama		El Llano-Cartí road	Prov. Panamá. El Llano-Carti Road, 10-12 km from junction with Inter-American Hwy	9.184000	N	78.564000	W				http://data.biodiversitydata.nl/naturalis/specimen/L.4307850 http://data.biodiversitydata.nl/naturalis/specimen/L.4307849
Cremastosperma panamense Maas	Mori		2918		Kallunki	MO,U	31.000000	10.000000	1974.000000		Pirie, MD	2001.000000	f	f	Panama	Panama		El Llano-Cartí road	Prov. Panamá. El Llano-Carti Road, 10-12 km from junction with Inter-American Hwy	9.184000	N	78.564000	W				http://data.biodiversitydata.nl/naturalis/specimen/L.4307850 http://data.biodiversitydata.nl/naturalis/specimen/L.4307849
Cremastosperma panamense Maas	Mori		5527		et al.	MO	12.000000	4.000000	1975.000000		Pirie, MD	2001.000000	f	f	Panama	San Blas		El Llano-Cartí road	Prov. San Blas. El Llano-Carti Road, 24.5-25 km from Inter-American Hwy, near continental divide	0.000000		0.000000					http://data.biodiversitydata.nl/naturalis/specimen/L.4307850 http://data.biodiversitydata.nl/naturalis/specimen/L.4307849
Cremastosperma panamense Maas	Mori		6404		et al.	MO	26.000000	5.000000	1975.000000		Pirie, MD	2001.000000	f		Panama	Panama		El Llano-Cartí road	Prov. Panamá. El Llano-Carti Road, 9.6 km from Inter-American Hwy	9.184000	N	78.564000	W				http://data.biodiversitydata.nl/naturalis/specimen/L.4307850 http://data.biodiversitydata.nl/naturalis/specimen/L.4307849
Cremastosperma panamense Maas	Murray		1520		D.M. Johnson	NY,U	19.000000	6.000000	1974.000000		Pirie, MD	2001.000000	f	f	Panama	Colón		Piña road	Panama, Colon, Road to PIna, 4.6 km beyond turnoff from Gatun - Escobal road	0.000000		0.000000					http://data.biodiversitydata.nl/naturalis/specimen/L.4307850 http://data.biodiversitydata.nl/naturalis/specimen/L.4307849
Cremastosperma panamense Maas	De Nevers		3601		et al.	MO	31.000000	7.000000	1984.000000		Pirie, MD	2001.000000	f	f	Panama	San Blas		Nusagandi	Comarca de San Blas; Nusagandi, trail from camp NW to a Quebrada	9.190000	N	78.150000	W				http://data.biodiversitydata.nl/naturalis/specimen/L.4307850 http://data.biodiversitydata.nl/naturalis/specimen/L.4307849
Cremastosperma panamense Maas	De Nevers		3906		et al.	MO	19.000000	9.000000	1984.000000		Pirie, MD	2001.000000	f	f	Panama	San Blas		El Llano-Cartí road	Comarca de San Blas: El Llano-Cartí road, 19.1 km from Interamerican Hwy	9.190000	N	78.550000	W				http://data.biodiversitydata.nl/naturalis/specimen/L.4307850 http://data.biodiversitydata.nl/naturalis/specimen/L.4307849
Cremastosperma panamense Maas	De Nevers		4129		H. Herrera	MO,U	31.000000	10.000000	1984.000000		Pirie, MD	2001.000000	f		Panama	San Blas		El Llano-Cartí road	Comarca de San Blas: El Llano-Cartí road, 19.1 km from Interamerican Hwy. Trail to Río Carti Grande	9.190000	N	78.550000	W				http://data.biodiversitydata.nl/naturalis/specimen/L.4307850 http://data.biodiversitydata.nl/naturalis/specimen/L.4307849
Cremastosperma panamense Maas	De Nevers		4129		H. Herrera	U	31.000000	10.000000	1984.000000		Pirie, MD	2001.000000			Panama	San Blas		El Llano-Cartí road	El Llano - Cartí Road	9.190000	N	78.550000	W				http://data.biodiversitydata.nl/naturalis/specimen/L.4307850 http://data.biodiversitydata.nl/naturalis/specimen/L.4307849
Cremastosperma panamense Maas	De Nevers		4571		H. Herrera	MO,U	14.000000	1.000000	1985.000000		Pirie, MD	2001.000000	f	f	Panama	San Blas		Lower Río Cangandí	Comarca de San Blas: Lower Río Cangandí	9.270000	N	79.080000	W				http://data.biodiversitydata.nl/naturalis/specimen/L.4307850 http://data.biodiversitydata.nl/naturalis/specimen/L.4307849
Cremastosperma panamense Maas	De Nevers		4898		Cavagnaro & Charnley	MO,U	17.000000	2.000000	1985.000000		Pirie, MD	2001.000000	s		Panama	San Blas		Río Cangandi	Comarca de San Blas: Río Cangandi, hills near village	9.240000	N	79.240000	W				http://data.biodiversitydata.nl/naturalis/specimen/L.4307850 http://data.biodiversitydata.nl/naturalis/specimen/L.4307849
Cremastosperma panamense Maas	De Nevers		5189			C,L,MO,U	19.000000	3.000000	1985.000000		Pirie, MD	2001.000000	f	f	Panama	San Blas		El Llano-Cartí road	Comarca de San Blas: El Llano-Cartí road, km 19.1	9.190000	N	78.550000	W				http://data.biodiversitydata.nl/naturalis/specimen/L.4307850 http://data.biodiversitydata.nl/naturalis/specimen/L.4307849
Cremastosperma panamense Maas	De Nevers		5221		H. Herrera	MO,U	2.000000	4.000000	1985.000000		Pirie, MD	2001.000000	d	f	Panama	San Blas		El Llano-Cartí road	Comarca de San Blas: El Llano-Cartí road, km 19.1	9.190000	N	78.550000	W				http://data.biodiversitydata.nl/naturalis/specimen/L.4307850 http://data.biodiversitydata.nl/naturalis/specimen/L.4307849
Cremastosperma panamense Maas	De Nevers		5260		et al.	MO,U,WIS	9.000000	4.000000	1985.000000		Pirie, MD	2001.000000	d		Panama	San Blas		El Llano-Cartí road	Comarca de San Blas: El Llano-Cartí road, km 26.5	9.190000	N	78.550000	W				http://data.biodiversitydata.nl/naturalis/specimen/L.4307850 http://data.biodiversitydata.nl/naturalis/specimen/L.4307849
Cremastosperma panamense Maas	De Nevers		6171			MO,U,WIS	3.000000	11.000000	1985.000000		Pirie, MD	2001.000000	f	f	Panama	San Blas		El Llano-Cartí road	Comarca de San Blas: El Llano-Cartí road, km 19.1. Trail to Río Cartí Grande	9.190000	N	78.550000	W				http://data.biodiversitydata.nl/naturalis/specimen/L.4307850 http://data.biodiversitydata.nl/naturalis/specimen/L.4307849
Cremastosperma panamense Maas	De Nevers		6513			U	16.000000	12.000000	1985.000000		Pirie, MD	2001.000000	d		Panama	San Blas		Cangandi, hills NW of village	Comarca de San Blas: Cangandi, hills NW of village toward Río Nergala	9.240000	N	79.240000	W				http://data.biodiversitydata.nl/naturalis/specimen/L.4307850 http://data.biodiversitydata.nl/naturalis/specimen/L.4307849
Cremastosperma panamense Maas	Pérez		832		et al.	U	6.000000	11.000000	1997.000000		Pirie, MD	2001.000000	f		Panama	Colón	Santa Rita	Santa Rita	Panama, Colon, Santa Rita, CTFS-Proyecto Monitoreo, Parcela no 31	0.000000		0.000000					http://data.biodiversitydata.nl/naturalis/specimen/L.4307850 http://data.biodiversitydata.nl/naturalis/specimen/L.4307849
Cremastosperma panamense Maas	Schatz		1077			MO	8.000000	4.000000	1986.000000		Pirie, MD	2001.000000	b		Panama	San Blas		El Llano-Cartí road	San Blas. NW of El Llano-Cartí road at Kuna Yala Nusigandi Field Station, trail to quebrada	9.150000	N	79.000000	W				http://data.biodiversitydata.nl/naturalis/specimen/L.4307850 http://data.biodiversitydata.nl/naturalis/specimen/L.4307849
Cremastosperma panamense Maas	Sytsma		2884			MO,U	27.000000	12.000000	1980.000000		Pirie, MD	2001.000000	f	f	Panama	Panama	Cerro Jefe	Cerro Jefe, Goofy Lake	Prov. Panamá. Cerro Jefé, 1.5 mi down right turnoff 6.7 mi past Goofy Lake	0.000000		0.000000					http://data.biodiversitydata.nl/naturalis/specimen/L.4307850 http://data.biodiversitydata.nl/naturalis/specimen/L.4307849
Cremastosperma panamense Maas	Tyson		3314		et al.	MO	27.000000	1.000000	1966.000000		Pirie, MD	2001.000000	f	f	Panama	Panama		US Army Tropic Test center	Prov. Panamá; US Army Tropic Test center, Fort Clayton, Canal Zone. Cerro Jefé	0.000000		0.000000					http://data.biodiversitydata.nl/naturalis/specimen/L.4307850 http://data.biodiversitydata.nl/naturalis/specimen/L.4307849
Cremastosperma pedunculatum (Diels) R.E.Fr.	Camp	E	1311			NY	17.000000	11.000000	1944.000000		Pirie, MD	2001.000000	f		Ecuador	Santiago-Zamora		without precise locality		0.000000		0.000000					http://data.biodiversitydata.nl/naturalis/specimen/L.4307850 http://data.biodiversitydata.nl/naturalis/specimen/L.4307849
Cremastosperma pedunculatum (Diels) R.E.Fr.	Campos		4160		et al.	MO	18.000000	7.000000	1997.000000		Pirie, MD	2001.000000	f	f	Peru	Cajamarca	San Ignacio	Distr. Huarango, Caserio Nuevo Mundo	Cajamarca: San Ignacio Province. Huarango, Nuevo Mundo: Caserio GosÚn.	5.180000	S	78.440000	W				http://data.biodiversitydata.nl/naturalis/specimen/L.4307850 http://data.biodiversitydata.nl/naturalis/specimen/L.4307849
Cremastosperma pedunculatum (Diels) R.E.Fr.	Campos		4213		et al.	MO	21.000000	7.000000	1997.000000		Pirie, MD	2001.000000	f	f	Peru	Cajamarca	San Ignacio	Distr. Huarango, Caserio Nuevo Mundo	Cajamarca: San Ignacio. Huarango. Localidad Nuevo Mundo-Caserio Gosen, La Colmena.	5.180000	S	78.430000	W				http://data.biodiversitydata.nl/naturalis/specimen/L.4307850 http://data.biodiversitydata.nl/naturalis/specimen/L.4307849
Cremastosperma pedunculatum (Diels) R.E.Fr.	Campos		4268		et al.	USM	23.000000	7.000000	1997.000000		Pirie, MD	2003.000000	f	f	Peru	Cajamarca	San Ignacio	San Ignacio		5.183000	S	78.430000	W				http://data.biodiversitydata.nl/naturalis/specimen/L.4307850 http://data.biodiversitydata.nl/naturalis/specimen/L.4307849
Cremastosperma pedunculatum (Diels) R.E.Fr.	X. Cornejo		6702		Bonifaz	AAU,U	21.000000	11.000000	1998.000000		Pirie, MD	2003.000000	f		Ecuador	Zamora-Chinchipe		San Francisco Scientific Station	Prov. Zamora-Chinchipe. Estacion Cientifica San Francisco	3.580000	S	79.040000	W				http://data.biodiversitydata.nl/naturalis/specimen/L.4307850 http://data.biodiversitydata.nl/naturalis/specimen/L.4307849
Cremastosperma pedunculatum (Diels) R.E.Fr.	X. Cornejo		9000		et al.	L	12.000000	3.000000	2017.000000		Pirie, MD	2017.000000	f	f	Ecuador	Zamora-Chinchipe		Nangaritza		4.150000	S	78.390000	W				http://data.biodiversitydata.nl/naturalis/specimen/L.4307850 http://data.biodiversitydata.nl/naturalis/specimen/L.4307849
Cremastosperma pedunculatum (Diels) R.E.Fr.	Gentry		45355		et al.	MO	11.000000	2.000000	1984.000000		Pirie, MD	2001.000000	s		Peru	San Martín	Prov. Ríoja	Prov. Ríoja, Venceremos, Rioja-Pomacocha road	Venceremos, near Amazonas border, km 291 on Ríoja-Pomacocha road. Transect # 4	5.450000	S	77.400000	W				http://data.biodiversitydata.nl/naturalis/specimen/L.4307850 http://data.biodiversitydata.nl/naturalis/specimen/L.4307849
Cremastosperma pedunculatum (Diels) R.E.Fr.	Gentry		45371		et al.	MO,U	11.000000	2.000000	1984.000000		Pirie, MD	2003.000000	f		Peru	San Martín	Prov. Ríoja	Prov. Ríoja, Venceremos, Rioja-Pomacocha road	Venceremos, near Amazonas border, km 291 on Ríoja-Pomacocha road. Transect # 4	5.450000	S	77.400000	W				http://data.biodiversitydata.nl/naturalis/specimen/L.4307850 http://data.biodiversitydata.nl/naturalis/specimen/L.4307849
Cremastosperma pedunculatum (Diels) R.E.Fr.	Gentry		45481		et al.	MO,U,USM	11.000000	2.000000	1984.000000		Pirie, MD	2003.000000	f	f	Peru	San Martín	Prov. Ríoja	Prov. Ríoja, Venceremos, Rioja-Pomacocha road	Venceremos, near Amazonas border, km 291 on Ríoja-Pomacocha road	5.450000	S	77.400000	W				http://data.biodiversitydata.nl/naturalis/specimen/L.4307850 http://data.biodiversitydata.nl/naturalis/specimen/L.4307849
Cremastosperma pedunculatum (Diels) R.E.Fr.	Gentry		45510		et al.	MO,U	12.000000	2.000000	1984.000000		Pirie, MD	2003.000000	b	f	Peru	San Martín	Prov. Ríoja	Prov. Ríoja, Venceremos, Rioja-Pomacocha road	Venceremos, near Amazonas border, km 291 on Ríoja-Pomacocha road. Non transect	5.450000	S	77.400000	W				http://data.biodiversitydata.nl/naturalis/specimen/L.4307850 http://data.biodiversitydata.nl/naturalis/specimen/L.4307849
Cremastosperma pedunculatum (Diels) R.E.Fr.	Gentry		80543			F,MO,QCNE	28.000000	7.000000	1993.000000		Pirie, MD	2001.000000	s		Ecuador	Zamora-Chinchipe	Nangaritza	Río Nangaritza, Miazi	Zamora-Chinchipe: Nangaritza Cantón. Miazi, floodplain forest along Río Nangaritza. Transect # 2	4.180000	S	78.400000	W				http://data.biodiversitydata.nl/naturalis/specimen/L.4307850 http://data.biodiversitydata.nl/naturalis/specimen/L.4307849
Cremastosperma pedunculatum (Diels) R.E.Fr.	Gentry		80904			QCNE,U	31.000000	7.000000	1993.000000		Pirie, MD	2001.000000	f	f	Ecuador	Zamora-Chinchipe	Nangaritza	Río Nangaritza	Zamora-Chinchipe: Nangaritza Cantón. Río Nangaritza valley, forest near Shaime. Transect # 4	4.180000	S	78.400000	W				http://data.biodiversitydata.nl/naturalis/specimen/L.4307850 http://data.biodiversitydata.nl/naturalis/specimen/L.4307849
Cremastosperma pedunculatum (Diels) R.E.Fr.	Homeier		1489		et al.	MO	6.000000	11.000000	2004.000000		Pirie, MD	2005.000000	f	f	Ecuador	Zamora-Chinchipe	Nangaritza	Río Nangaritza, Shaimi	Rio Nangaritza, Shaimi	4.190000	S	78.400000	W				http://data.biodiversitydata.nl/naturalis/specimen/L.4307850 http://data.biodiversitydata.nl/naturalis/specimen/L.4307849
Cremastosperma pedunculatum (Diels) R.E.Fr.	Homeier		4056		et al.	L,WAG	29.000000	8.000000	2008.000000		Pirie, MD	2017.000000	f		Ecuador	Zamora-Chinchipe		San Fransisco Reserve, Loja-Zamora	Flora of Ecuador. Province of Zamora-Chinchipe, Reserva San Fransisco. Loja-Zamora, ca 35 km from Loja, montane tropical forest.	3.580000	S	79.040000	W				http://data.biodiversitydata.nl/naturalis/specimen/L.4307850 http://data.biodiversitydata.nl/naturalis/specimen/L.4307849
Cremastosperma pedunculatum (Diels) R.E.Fr.	Homeier		4173		et al.	WAG	27.000000	1.000000	2009.000000		Pirie, MD	2017.000000	f	f	Ecuador	Zamora-Chinchipe		Parque Nacional Podocarpus, Bombuscaro entrance	Flora of Ecuador. Province of Zamora-Chinchipe, PN Podocarpus, Bombuscaro entrance, premontan forest.	4.070000	S	78.580000	W				http://data.biodiversitydata.nl/naturalis/specimen/L.4307850 http://data.biodiversitydata.nl/naturalis/specimen/L.4307849
Cremastosperma pedunculatum (Diels) R.E.Fr.	J. Jaramillo		1420			NY	21.000000	10.000000	1991.000000		Pirie, MD	2001.000000	f	f	Ecuador	Zamora-Chinchipe		Miasi	Miasi. Sendero hacia el Hito	0.000000		0.000000					http://data.biodiversitydata.nl/naturalis/specimen/L.4307850 http://data.biodiversitydata.nl/naturalis/specimen/L.4307849
Cremastosperma pedunculatum (Diels) R.E.Fr.	J. Jaramillo		13489			AAU,NY	8.000000	12.000000	1990.000000		Pirie, MD	2001.000000	f		Ecuador	Zamora-Chinchipe	Nangaritza	Nangaritza, Destacamento Militar Shaime	Zamora-Chinchipe: Nangaritza Cantón. Destacamento Militar Shaime. Parroquia Guaysimi. Sendero que conduce al Mirador. Sector Este del Campamento	0.000000		0.000000					http://data.biodiversitydata.nl/naturalis/specimen/L.4307850 http://data.biodiversitydata.nl/naturalis/specimen/L.4307849
Cremastosperma pedunculatum (Diels) R.E.Fr.	Klug		3726			F,GH,K,MO,NY,S,US	0.000000	7.000000	1934.000000		Pirie, MD	2001.000000	f	f	Peru	San Martín	Moyobamba	Zepelacio, near Moyobamba	Zepelacio, near Moyobamba	0.000000		0.000000					http://data.biodiversitydata.nl/naturalis/specimen/L.4307850 http://data.biodiversitydata.nl/naturalis/specimen/L.4307849
Cremastosperma pedunculatum (Diels) R.E.Fr.	Knapp		6588		Mallet	F,K,NY,US,USM	10.000000	7.000000	1984.000000		Pirie, MD	2001.000000	f	f	Peru	San Martín	Prov. Ríoja	Prov. Ríoja, Pomacochas-Ríoja road	Near km 398 of Carretera Marginal between Pomacochas and Ríoja, trail to Quebrada Venceremos and Río Serranoyacu	0.000000		0.000000					http://data.biodiversitydata.nl/naturalis/specimen/L.4307850 http://data.biodiversitydata.nl/naturalis/specimen/L.4307849
Cremastosperma pedunculatum (Diels) R.E.Fr.	Neill		9589			MO,QCNE,U	7.000000	12.000000	1990.000000		Pirie, MD	2001.000000	b	f	Ecuador	Zamora-Chinchipe	Nangaritza	Río Nangaritza	Zamora-Chinchipe: Nangaritza Canton. Río Nangaritza. Shaime. Confluence of Nangaritza and Numpatakaime rivers	4.200000	S	78.400000	W				http://data.biodiversitydata.nl/naturalis/specimen/L.4307850 http://data.biodiversitydata.nl/naturalis/specimen/L.4307849
Cremastosperma pedunculatum (Diels) R.E.Fr.	Palacios		8646		et al.	COL,F,QCNE,U	26.000000	10.000000	1991.000000		Pirie, MD	2001.000000	b	f	Ecuador	Zamora-Chinchipe	Nangaritza	Río Nangaritza, Miazi	Ecuador, Zamora - Chinchipe, Nangaritza Canton, Miazi, margen derecha del Rio Nangaritza	4.160000	S	78.420000	W				http://data.biodiversitydata.nl/naturalis/specimen/L.4307850 http://data.biodiversitydata.nl/naturalis/specimen/L.4307849
Cremastosperma pedunculatum (Diels) R.E.Fr.	Quizhpe		423		et al.	MO,U	29.000000	10.000000	2002.000000		Pirie, MD	2005.000000	f	f	Ecuador	Zamora-Chinchipe	Nangaritza	Cordillera del Condór	Cordillero del Condor	4.260100	S	78.385400	W				http://data.biodiversitydata.nl/naturalis/specimen/L.4307850 http://data.biodiversitydata.nl/naturalis/specimen/L.4307849
Cremastosperma pedunculatum (Diels) R.E.Fr.	Quizhpe		671		et al.	MO,U	27.000000	7.000000	2003.000000		Pirie, MD	2017.000000	f	f	Ecuador	Zamora-Chinchipe	Nangaritza	Cordillera del Condór	Cordillero del Condor	4.165400	S	78.356000	W				http://data.biodiversitydata.nl/naturalis/specimen/L.4307850 http://data.biodiversitydata.nl/naturalis/specimen/L.4307849
Cremastosperma pedunculatum (Diels) R.E.Fr.	E. Rodríguez		1758		P. Reyes	F,HUT,U	21.000000	7.000000	1997.000000		Pirie, MD	2003.000000	f	f	Peru	Cajamarca	San Ignacio	Distr. Huarango, Caserio Nuevo Mundo	Distrito Huarango. Localidad Nuevo Mundo: Caserio Gosen. Arriba margen isquierdo quebrada las Juntas	5.100000	S	78.320000	W				http://data.biodiversitydata.nl/naturalis/specimen/L.4307850 http://data.biodiversitydata.nl/naturalis/specimen/L.4307849
Cremastosperma pedunculatum (Diels) R.E.Fr.	Rome		1014		et al.	MO,QCNE,U	12.000000	7.000000	1990.000000		Pirie, MD	2001.000000	f		Ecuador	Zamora-Chinchipe		Parque Nacional Podocarpus	Zamora-Chinchipe: Podocarpus National Park. SW of town of Zamora. Near refugio and along trail that follows Río Bombuscara	4.395000	S	79.070000	W				http://data.biodiversitydata.nl/naturalis/specimen/L.4307850 http://data.biodiversitydata.nl/naturalis/specimen/L.4307849
Cremastosperma pedunculatum (Diels) R.E.Fr.	I. Sánchez		9615		Dillon & Zapata	F	2.000000	7.000000	1998.000000		Pirie, MD	2017.000000	f		Peru	San Martín	Prov. Rioja	Prov. Ríoja (locality unknown)		6.080000	S	77.180000	W				http://data.biodiversitydata.nl/naturalis/specimen/L.4307850 http://data.biodiversitydata.nl/naturalis/specimen/L.4307849
Cremastosperma pedunculatum (Diels) R.E.Fr.	Schunke V.		7251			MO,U	9.000000	7.000000	1974.000000		Pirie, MD	2001.000000	f	f	Peru	San Martín	Prov. Mariscal Cáceres	Prov. Mariscal Cáceres, Cerro de Palo Blanco	Cerro de Palo Blanco, m rgen izquierda del Río Tocache. Prov. Mariscal C ceres. Dtto. Tocache Nuevo	0.000000		0.000000					http://data.biodiversitydata.nl/naturalis/specimen/L.4307850 http://data.biodiversitydata.nl/naturalis/specimen/L.4307849
Cremastosperma pedunculatum (Diels) R.E.Fr.	D.N. Smith		4611		S. Vasquez	MO,U	5.000000	8.000000	1983.000000		Pirie, MD	2003.000000	f	f	Peru	San Martín	Prov. Ríoja	Prov. Ríoja, Pedro Ruíz-Moyobamba road	Rioja province, Pedro Ruíz - Moyobamba Road, km 390-, Venceremos	5.500000	S	77.450000	W				http://data.biodiversitydata.nl/naturalis/specimen/L.4307850 http://data.biodiversitydata.nl/naturalis/specimen/L.4307849
Cremastosperma pedunculatum (Diels) R.E.Fr.	D.N. Smith		4633		et al.	MO	5.000000	8.000000	1983.000000		Pirie, MD	2003.000000	b		Peru	San Martín	Prov. Ríoja	Prov. Ríoja, Pedro Ruíz-Moyobamba road	Pedro Ruíz-Moyobamba road, km 390, Venceremos. Habitat analysis for Yellow-tailed Woolly Monkey study. Trocha B	5.500000	S	77.450000	W				http://data.biodiversitydata.nl/naturalis/specimen/L.4307850 http://data.biodiversitydata.nl/naturalis/specimen/L.4307849
Cremastosperma pedunculatum (Diels) R.E.Fr.	Stahl		2931		Balslev & Bernal	AAU	24.000000	8.000000	1996.000000		Pirie, MD	2004.000000	b		Ecuador	Morona-Santiago		E of Macas		2.210000	S	77.590000	W				http://data.biodiversitydata.nl/naturalis/specimen/L.4307850 http://data.biodiversitydata.nl/naturalis/specimen/L.4307849
Cremastosperma pedunculatum (Diels) R.E.Fr.	Weberbauer		4558			B,F,G,HBG,S	0.000000	0.000000	1906.000000		Pirie, MD	2001.000000	f		Peru	San Martín	Prov. Moyobamba	Prov. Moyobamba	Loreto. Moyobamba.	0.000000		0.000000					http://data.biodiversitydata.nl/naturalis/specimen/L.4307850 http://data.biodiversitydata.nl/naturalis/specimen/L.4307849
Cremastosperma pedunculatum (Diels) R.E.Fr.	Van der Werff		13022		et al.	QCNE,U	14.000000	2.000000	1994.000000		Pirie, MD	2001.000000	f	f	Ecuador	Zamora-Chinchipe	Campamento Shaime	Río Nangaritza	Eciuador, Zamora - Chinchipe, Campamento Shaime, along Rio Nangaritza	0.000000		0.000000					http://data.biodiversitydata.nl/naturalis/specimen/L.4307850 http://data.biodiversitydata.nl/naturalis/specimen/L.4307849
Cremastosperma pedunculatum (Diels) R.E.Fr.	Kanehira		215			F	28.000000	1.000000	1927.000000		Pirie, MD	2001.000000	f	f	Peru	Huánuco		San Pabulo (?), Pampayacu	San Pabulo (?), Pampayacu	0.000000		0.000000					http://data.biodiversitydata.nl/naturalis/specimen/L.4307850 http://data.biodiversitydata.nl/naturalis/specimen/L.4307849
Cremastosperma pedunculatum (Diels) R.E.Fr.	Neill		11065		et al.	AAU,MO,QCNE,WAG	19.000000	1.000000	1998.000000		Pirie, MD	2001.000000	f	f	Ecuador	Pastaza	Pastaza	Río Acaro	Pastaza: Pastaza Canton. Rio Acaro or Challuayacu. (erroneously as 'Rio Manderoyacu' on IGM map).	1.230000	S	77.250000	W				http://data.biodiversitydata.nl/naturalis/specimen/L.4307850 http://data.biodiversitydata.nl/naturalis/specimen/L.4307849
Cremastosperma pedunculatum (Diels) R.E.Fr.	Neill		13201		Manzanares	U	25.000000	3.000000	2001.000000		Pirie, MD	2004.000000	f	f	Ecuador	Morona-Santiago	Limon Indanza	Cordillera de Huaracayo, Río Coangos	Cordillera de Huaracayo, east of Cordilllera del Cóndor and Río Coangos	3.154400	S	78.120100	W				http://data.biodiversitydata.nl/naturalis/specimen/L.4307850 http://data.biodiversitydata.nl/naturalis/specimen/L.4307849
Cremastosperma pedunculatum (Diels) R.E.Fr.	J.G. Ramírez		4881		et al.	MO	10.000000	11.000000	1993.000000		Pirie, MD	2001.000000	f	f	Colombia	Caquetá	Florencia	Florencia		1.360000	N	75.370000	W				http://data.biodiversitydata.nl/naturalis/specimen/L.4307850 http://data.biodiversitydata.nl/naturalis/specimen/L.4307849
Cremastosperma pedunculatum (Diels) R.E.Fr.	Van der Werff		13001		et al.	MO	14.000000	2.000000	1994.000000		Pirie, MD	2001.000000	f	f	Ecuador	Zamora-Chinchipe		Campamento Shaime, along Río Nangaritza	Campamento Shaime, along Río Nangaritza	0.000000		0.000000					http://data.biodiversitydata.nl/naturalis/specimen/L.4307850 http://data.biodiversitydata.nl/naturalis/specimen/L.4307849
Cremastosperma pendulum (Ruiz & Pav.) R.E.Fr.	R.B. Foster		9482			F,MO,NY,U,USM	24.000000	1.000000	1984.000000		Pirie, MD	2001.000000	b		Peru	Pasco	Oxapampa	Palcazú, Iscozacin	Palcazu Valley, Iscozacin. Behind airstrip	10.120000	S	75.150000	W				http://data.biodiversitydata.nl/naturalis/specimen/L.4307850 http://data.biodiversitydata.nl/naturalis/specimen/L.4307849
Cremastosperma pendulum (Ruiz & Pav.) R.E.Fr.	R.B. Foster		10008		Achille	F,LPB,MOL,U,USM	10.000000	5.000000	1985.000000		Pirie, MD	2001.000000	f	f	Peru	Pasco	Oxapampa	Palcazú, Río Iscozacin, Ozuz to Río Lobo	Palcazu; Río Alto Iscozacin; Ozuz to Río Lobo	10.190000	S	75.160000	W				http://data.biodiversitydata.nl/naturalis/specimen/L.4307850 http://data.biodiversitydata.nl/naturalis/specimen/L.4307849
Cremastosperma pendulum (Ruiz & Pav.) R.E.Fr.	Graham		635			F,U	22.000000	7.000000	1998.000000		Pirie, MD	2001.000000	f	f	Peru	Ucayali	Purus	Prov. Purus, Distr. Purus, Río Caranja	Caranja R	10.040000	S	71.060000	W				http://data.biodiversitydata.nl/naturalis/specimen/L.4307850 http://data.biodiversitydata.nl/naturalis/specimen/L.4307849
Cremastosperma pendulum (Ruiz & Pav.) R.E.Fr.	McDaniel		2570		et al.	US	28.000000	7.000000	1970.000000		Pirie, MD	2001.000000	f	f	Peru	Loreto	Ucayali	Contamana, road to Oriente	Contamana, road to Oriente	0.000000		0.000000					http://data.biodiversitydata.nl/naturalis/specimen/L.4307850 http://data.biodiversitydata.nl/naturalis/specimen/L.4307849
Cremastosperma pendulum (Ruiz & Pav.) R.E.Fr.	Morawetz	13	9888		Wallnöfer	U	9.000000	8.000000	1988.000000		Pirie, MD	2001.000000	b	f	Peru	Huánuco	Pachitea	Pucallpa, western Sira mountain	Region of Pucallpa, western parts of Sira mountains and adjacent lowland; from c. 20 km to 24 km SE of Puerto Inca, crest of the mountain range going W to E from the 'C	9.270000	S	74.460000	W				http://data.biodiversitydata.nl/naturalis/specimen/L.4307850 http://data.biodiversitydata.nl/naturalis/specimen/L.4307849
Cremastosperma pendulum (Ruiz & Pav.) R.E.Fr.	Pirie		33		Botermans & Van Velzen	HOXA,MOL,U,USM	8.000000	11.000000	2003.000000		Pirie, MD	2003.000000	f		Peru	Pasco	Oxapampa	Parque Nacional Yanachaga-Chemillén	Paujil: Estacion Biologica; Parque Nacional Yanachaga-Chemillen. Trail leading SE from field station, outside park boundary	10.192000	S	75.155600	W				http://data.biodiversitydata.nl/naturalis/specimen/L.4307850 http://data.biodiversitydata.nl/naturalis/specimen/L.4307849
Cremastosperma pendulum (Ruiz & Pav.) R.E.Fr.	Pirie		35		Botermans & Van Velzen	AMAZ,HOXA,USM	8.000000	11.000000	2003.000000		Pirie, MD	2004.000000	f		Peru	Pasco	Oxapampa	Parque Nacional Yanachaga-Chemillén	Paujil: Estacion Biologica; Parque Nacional Yanachaga-Chemillen. Trail leading SE from field station, outside park boundary	10.192000	S	75.155600	W				http://data.biodiversitydata.nl/naturalis/specimen/L.4307850 http://data.biodiversitydata.nl/naturalis/specimen/L.4307849
Cremastosperma pendulum (Ruiz & Pav.) R.E.Fr.	Pirie		54		Botermans & Van Velzen	CUZ,HOXA,USM	10.000000	11.000000	2003.000000		Pirie, MD	2004.000000	f		Peru	Pasco	Oxapampa	Parque Nacional Yanachaga-Chemillén	Paujil: Estacion Biologica; Parque Nacional Yanachaga-Chemillen. Trail starting across river Iscozacin from field station, outside park boundary	10.192000	S	75.155600	W				http://data.biodiversitydata.nl/naturalis/specimen/L.4307850 http://data.biodiversitydata.nl/naturalis/specimen/L.4307849
Cremastosperma pendulum (Ruiz & Pav.) R.E.Fr.	Poeppig		1750			LE	0.000000	0.000000	1829.000000		Pirie, MD	2004.000000	b		Peru			without precise locality		0.000000		0.000000					http://data.biodiversitydata.nl/naturalis/specimen/L.4307850 http://data.biodiversitydata.nl/naturalis/specimen/L.4307849
Cremastosperma pendulum (Ruiz & Pav.) R.E.Fr.	H. Ruiz		19117		Pavón	B,G,OXF	0.000000	0.000000	0.000000		Pirie, MD	2001.000000	f	f	Peru			without precise locality		0.000000		0.000000					http://data.biodiversitydata.nl/naturalis/specimen/L.4307850 http://data.biodiversitydata.nl/naturalis/specimen/L.4307849
Cremastosperma pendulum (Ruiz & Pav.) R.E.Fr.	D.N. Smith		2385		R. Foster	L,MO	25.000000	9.000000	1982.000000		Pirie, MD	2001.000000	f		Peru	Pasco	Oxapampa	Panjil, 12 km from Puerto Inca	Panjil (12 km airdistance from Puerto Inca)	0.000000		0.000000					http://data.biodiversitydata.nl/naturalis/specimen/L.4307850 http://data.biodiversitydata.nl/naturalis/specimen/L.4307849
Cremastosperma pendulum (Ruiz & Pav.) R.E.Fr.	Valenzuela		13014		et al.	HOXA,HUT,L,MO,MOL,USM	26.000000	5.000000	2009.000000		Pirie, MD	2017.000000	f	f	Peru	Pasco	Oxapampa	Palcazú, Ataz-Quebrada Ataz	Dist. Palcazú. Ataz - Quebrada Ataz	10.101300	S	75.185500	W				http://data.biodiversitydata.nl/naturalis/specimen/L.4307850 http://data.biodiversitydata.nl/naturalis/specimen/L.4307849
Cremastosperma pendulum (Ruiz & Pav.) R.E.Fr.	Valenzuela		13016		et al.	HUT,L,MJG,MO,MOL,USM	26.000000	5.000000	2009.000000		Pirie, MD	2018.000000	f	f	Peru	Pasco	Oxapampa	Palcazú, Ataz-Quebreda Ataz	Dist. Palcazú. Ataz - Quebreda Ataz	10.101000	S	75.185500	W				http://data.biodiversitydata.nl/naturalis/specimen/L.4307850 http://data.biodiversitydata.nl/naturalis/specimen/L.4307849
Cremastosperma pendulum (Ruiz & Pav.) R.E.Fr.	Vásquez		34206		et al.	L,MO,WAG	13.000000	10.000000	2008.000000		Pirie, MD	2017.000000	f	f	Peru	Pasco	Oxapampa	Palcazú, Bosque de Protección San Matias	Dist. Palcazu. Bosque de Protección San Matias-San Carlos	10.364000	S	75.222900	W				http://data.biodiversitydata.nl/naturalis/specimen/L.4307850 http://data.biodiversitydata.nl/naturalis/specimen/L.4307849
Cremastosperma pendulum (Ruiz & Pav.) R.E.Fr.	Van der Werff		18081		et al.	U	6.000000	7.000000	2003.000000		Pirie, MD	2005.000000	f	f	Peru	Pasco	Oxapampa	San Francisco de Chuchurros	San Francisco de Chuchurros	10.070000	S	75.130000	W				http://data.biodiversitydata.nl/naturalis/specimen/L.4307850 http://data.biodiversitydata.nl/naturalis/specimen/L.4307849
Cremastosperma pendulum (Ruiz & Pav.) R.E.Fr.	Valenzuela		15478		et al.	L,MO	5.000000	12.000000	2010.000000		Pirie, MD	0.000000			Peru	Pasco	Oxapampa	Reserva Comunal Yanesha	Dist. Pozuzo. Sector Alto Lagarto Villa Progreso. Reserva Comunal Yanesha. Bosque Primario de Meseta.	10.110900	S	75.253500	W				http://data.biodiversitydata.nl/naturalis/specimen/L.4307850 http://data.biodiversitydata.nl/naturalis/specimen/L.4307849
Cremastosperma pendulum (Ruiz & Pav.) R.E.Fr.	Vásquez		37264		et al.	MJG,MO	12.000000	3.000000	2011.000000		Pirie, MD	0.000000			Peru	Pasco	Oxapampa	Parque Nacional Yanachaga-Chemillén	Dist. Palcazu. Paque Nacional Yanachaga-Chemillen. Estación Biologica Paujil - caminoal Río Venado y cavernas	10.210500	S	75.154300	W				http://data.biodiversitydata.nl/naturalis/specimen/L.4307850 http://data.biodiversitydata.nl/naturalis/specimen/L.4307849
Cremastosperma pendulum (Ruiz & Pav.) R.E.Fr.	Vásquez		35536		et al.	HOXA,MO,USM	10.000000	3.000000	2009.000000		Pirie, MD	2018.000000			Peru	Pasco	Oxapampa	Parque Nacional Yanachaga-Chemillén	Pasco, Oxapampa. Distrito Palcazú. Parque Nacional Yanachaga-Chemillen, Estación Biológica Paujil. Bosque primario 10°19'31'S 075°15'51'W	10.193100	S	75.155100	W			m	http://data.biodiversitydata.nl/naturalis/specimen/L.4307850 http://data.biodiversitydata.nl/naturalis/specimen/L.4307849
Cremastosperma pendulum (Ruiz & Pav.) R.E.Fr.	Vásquez		31203		et al.	MO,USM	23.000000	3.000000	2006.000000		Pirie, MD	2018.000000			Peru	Pasco	Oxapampa	Parque Nacional Yanachaga-Chemillén		10.201600	S	75.150700	W				http://data.biodiversitydata.nl/naturalis/specimen/L.4307850 http://data.biodiversitydata.nl/naturalis/specimen/L.4307849
Cremastosperma pendulum (Ruiz & Pav.) R.E.Fr.	R. Rojas		7683		Ortíz	HOXA,MO,USM	9.000000	2.000000	2011.000000		Pirie, MD	0.000000			Peru	Pasco	Oxapampa	Palcazú, Communidad Nativa Alto Lagarto	Dist. Palcazu. Comunidad Nativa Alto Lagarto (Reserva Comunal Yanesha). Remanente de bosque primario	10.080400	S	75.220600	W			m	http://data.biodiversitydata.nl/naturalis/specimen/L.4307850 http://data.biodiversitydata.nl/naturalis/specimen/L.4307849
Cremastosperma pendulum (Ruiz & Pav.) R.E.Fr.	R. Rojas		5785		Ortíz	HOXA,MO,USM	29.000000	6.000000	2008.000000		Pirie, MD	0.000000			Peru	Pasco	Oxapampa	Pozuzo, Alto Lagarto to Pozuzo Alto Victoria road	Dist. Pozuzo. Camino Alto Lagarto a Pozuzo Alto Victoria. Remanente de bosque primario	10.070900	S	75.292500	W			m	http://data.biodiversitydata.nl/naturalis/specimen/L.4307850 http://data.biodiversitydata.nl/naturalis/specimen/L.4307849
Cremastosperma peruvianum R.E.Fr.	Ancuash		262			MO,U	18.000000	4.000000	1973.000000		Pirie, MD	2001.000000	f	f	Peru	Amazonas	Condorcanqui	Río Cenepa, Quebrada tujushin entsa	Río Cenepa. Quebrada tujushin entsa	0.000000		0.000000					http://data.biodiversitydata.nl/naturalis/specimen/L.4307850 http://data.biodiversitydata.nl/naturalis/specimen/L.4307849
Cremastosperma peruvianum R.E.Fr.	Ancuash		1517			U	15.000000	8.000000	1978.000000		Pirie, MD	2001.000000	f	f	Peru	Amazonas	Condorcanqui	Río Cenepa, Huampami	Río Cenepa, vicinity of Huampami, ca. 5 km E of Ch vez Vladivia. Quebrada Kachaig	4.300000	S	78.300000	W				http://data.biodiversitydata.nl/naturalis/specimen/L.4307850 http://data.biodiversitydata.nl/naturalis/specimen/L.4307849
Cremastosperma peruvianum R.E.Fr.	Berlin		218			F,MO,U	10.000000	10.000000	1972.000000		Pirie, MD	2001.000000	d		Peru	Amazonas	Condorcanqui	Río Cenepa, Huampami	Río Cenepa; 10 km E of Huampami	4.280000	S	78.100000	W				http://data.biodiversitydata.nl/naturalis/specimen/L.4307850 http://data.biodiversitydata.nl/naturalis/specimen/L.4307849
Cremastosperma peruvianum R.E.Fr.	Berlin		1950			MO	1.000000	8.000000	1974.000000		Pirie, MD	2001.000000	s		Peru	Amazonas	Condorcanqui	Río Cenepa region, Huampami to Shaim trail	Río Cinepa region. Trail east of Huampami to Shaim	4.280000	S	78.100000	W				http://data.biodiversitydata.nl/naturalis/specimen/L.4307850 http://data.biodiversitydata.nl/naturalis/specimen/L.4307849
Cremastosperma peruvianum R.E.Fr.	Berlin		2079			MO	14.000000	7.000000	1978.000000		Pirie, MD	2001.000000	f	f	Peru	Amazonas	Condorcanqui	Río Cenepa, Huampami	Río Cenepa, vicinity of Huampani	4.300000	S	78.300000	W				http://data.biodiversitydata.nl/naturalis/specimen/L.4307850 http://data.biodiversitydata.nl/naturalis/specimen/L.4307849
Cremastosperma peruvianum R.E.Fr.	C. Díaz		8225		et al.	MO,USM	17.000000	9.000000	1996.000000		Pirie, MD	2001.000000	f		Peru	Amazonas	Bagua	Bagua, Kus'u-Listra	Dtto Imaza, comunidad Aguaruna de Kusú-Listra. Cerro Apág, margen derecha Quebrada Kusú	5.022400	S	78.191200	W				http://data.biodiversitydata.nl/naturalis/specimen/L.4307850 http://data.biodiversitydata.nl/naturalis/specimen/L.4307849
Cremastosperma peruvianum R.E.Fr.	Huamantupa		15601		Neill; Pitman & Kajekai	L,MO	10.000000	8.000000	2011.000000		Pirie, MD	2017.000000	f	f	Peru	Amazonas	Condorcanqui	Distr. Santiago	Dist. Santiago	4.005600	S	77.351900	W				http://data.biodiversitydata.nl/naturalis/specimen/L.4307850 http://data.biodiversitydata.nl/naturalis/specimen/L.4307849
Cremastosperma peruvianum R.E.Fr.	Huashikat		357			MO	4.000000	9.000000	1979.000000		Pirie, MD	2017.000000	f		Peru	Amazonas	Condorcanqui	Río Santiago valley, Quebrada Caterpiza	800 km atr s de la comunidad de Caterpiza, banda este de Caterpiza, Río Santiago	3.500000	S	77.400000	W				http://data.biodiversitydata.nl/naturalis/specimen/L.4307850 http://data.biodiversitydata.nl/naturalis/specimen/L.4307849
Cremastosperma peruvianum R.E.Fr.	Huashikat		577			MO	12.000000	9.000000	1979.000000		Pirie, MD	2017.000000	f		Peru	Amazonas	Condorcanqui	Río Santiago valley, Quebrada Caterpiza	1 km a la banda de la Comunidad de Caterpiza, trocha de mitayar, banda este de la Quebrada Caterpiza, Río Santiago	3.500000	S	77.400000	W				http://data.biodiversitydata.nl/naturalis/specimen/L.4307850 http://data.biodiversitydata.nl/naturalis/specimen/L.4307849
Cremastosperma peruvianum R.E.Fr.	Kayap		631			MO,U	14.000000	4.000000	1973.000000		Pirie, MD	2001.000000	f	f	Peru	Amazonas	Condorcanqui	Quebrada Huampani	Quebrada Huampani. Monte al lado de Huampami	4.280000	S	78.100000	W				http://data.biodiversitydata.nl/naturalis/specimen/L.4307850 http://data.biodiversitydata.nl/naturalis/specimen/L.4307849
Cremastosperma peruvianum R.E.Fr.	Knapp		7645		et al.	U	8.000000	6.000000	1986.000000		Pirie, MD	2001.000000	f	f	Peru	Loreto	Alto Amazonas	Yanayacu, 6 km W of Sarameriza, Río Marañón	forest on land of comunidad nativa Yanayacu and C.N. Nuevo Jerusalen (Aguasuna), 6 km W of Sarameriza (Río Marañón)	4.450000	S	77.200000	W				http://data.biodiversitydata.nl/naturalis/specimen/L.4307850 http://data.biodiversitydata.nl/naturalis/specimen/L.4307849
Cremastosperma peruvianum R.E.Fr.	E. Rodríguez		1112		et al.	HUT,U,USM	19.000000	6.000000	1996.000000		Pirie, MD	2001.000000	f	f	Peru	Amazonas	Bagua	Bagua, Putuim	Distr. Imaza, comunidad Aguaruna de Putuim	4.550000	S	78.190000	W				http://data.biodiversitydata.nl/naturalis/specimen/L.4307850 http://data.biodiversitydata.nl/naturalis/specimen/L.4307849
Cremastosperma peruvianum R.E.Fr.	E. Rodríguez		22253		et al.	HUT	24.000000	1.000000	1997.000000		Pirie, MD	2003.000000	f	f	Peru	Amazonas	Condorcanqui	Río Cenepa region, community Aguaruna Pagki-Suwa	El Cenepa, Comunidad Aguaruna Pagki-Suwa,Rio Cenepa	4.313500	S	78.103400	W				http://data.biodiversitydata.nl/naturalis/specimen/L.4307850 http://data.biodiversitydata.nl/naturalis/specimen/L.4307849
Cremastosperma peruvianum R.E.Fr.	Tessmann		4176			B,S	1.000000	10.000000	1924.000000		Pirie, MD	2001.000000	f		Peru	Loreto		Pongo de Manseriche	Ost-Peru: Stromgebiet des Maranon von Iquitos aufwarts bis zur Santiago-M³ndnung am Pongo de Manseriche.	0.000000		0.000000					http://data.biodiversitydata.nl/naturalis/specimen/L.4307850 http://data.biodiversitydata.nl/naturalis/specimen/L.4307849
Cremastosperma peruvianum R.E.Fr.	Vásquez		18990		et al.	U	21.000000	8.000000	1994.000000		Pirie, MD	2001.000000			Peru	Amazonas	Condorcanqui	Río Comaina	Comaina R	4.230000	S	78.210000	W				http://data.biodiversitydata.nl/naturalis/specimen/L.4307850 http://data.biodiversitydata.nl/naturalis/specimen/L.4307849
Cremastosperma peruvianum R.E.Fr.	Tunqui		999			MO	5.000000	3.000000	1980.000000		Johnson, DM	0.000000			Peru	Amazonas	Condorcanqui	Río Santiago valley, Quebrada Caterpiza	Rio Santiago. Por atrás de la comunidad de Caterpiza, 2 km en trocha de Mitayar. Monte virgen	3.500000	S	77.400000	W			m	http://data.biodiversitydata.nl/naturalis/specimen/L.4307850 http://data.biodiversitydata.nl/naturalis/specimen/L.4307849
Cremastosperma poiteaui (Diels) R.E.Fr.	Poiteau		s.n.			B,F,G,S	0.000000	0.000000	0.000000			0.000000			French Guiana			without precise locality		0.000000		0.000000					http://data.biodiversitydata.nl/naturalis/specimen/L.4307850 http://data.biodiversitydata.nl/naturalis/specimen/L.4307849
Cremastosperma sp.	Núñez		16898		Jaramillo & Palma	USM,WAG	28.000000	6.000000	1995.000000		Pirie, MD	2018.000000	f	f	Peru	Madre de Dios	Manu	Río Alto Madre de Dios	Rio Alto Madre de Dios	0.000000		0.000000					http://data.biodiversitydata.nl/naturalis/specimen/L.4307850 http://data.biodiversitydata.nl/naturalis/specimen/L.4307849
Cremastosperma sp.	Ruokolainen		756			USM	24.000000	5.000000	1990.000000		Pirie, MD	2004.000000	s		Peru	Loreto	Maynas	Río Momón	River Momon	3.400000	S	73.200000	W				http://data.biodiversitydata.nl/naturalis/specimen/L.4307850 http://data.biodiversitydata.nl/naturalis/specimen/L.4307849
Cremastosperma sp.	Barbosa		8008		et al.	COL	25.000000	11.000000	1992.000000		Pirie, MD	2001.000000	f	f	Colombia	Caquetá		'Bosque de Cespedesia'	Bosque de Cespedesia	0.000000		0.000000					http://data.biodiversitydata.nl/naturalis/specimen/L.4307850 http://data.biodiversitydata.nl/naturalis/specimen/L.4307849
Cremastosperma sp.	Bernal		1155		et al.	COL,MO	26.000000	7.000000	1986.000000		Pirie, MD	2001.000000	f	f	Colombia	Cordoba	Tierralta	Between Río Esmeralda and Río Simí	bosques entre los Ríos Esmeralda y Simí, 2 km arriba de la confluencia	0.000000		0.000000					http://data.biodiversitydata.nl/naturalis/specimen/L.4307850 http://data.biodiversitydata.nl/naturalis/specimen/L.4307849
Cremastosperma sp.	Betancur		2208		Churchill	COL,MO	27.000000	11.000000	1990.000000		Pirie, MD	2001.000000	s		Colombia	Caquetá		without precise locality		0.000000		0.000000					http://data.biodiversitydata.nl/naturalis/specimen/L.4307850 http://data.biodiversitydata.nl/naturalis/specimen/L.4307849
Cremastosperma sp.	Cabrera		3631			COL	4.000000	10.000000	1975.000000		Pirie, MD	2001.000000	s		Colombia	Caquetá		without precise locality		0.000000		0.000000					http://data.biodiversitydata.nl/naturalis/specimen/L.4307850 http://data.biodiversitydata.nl/naturalis/specimen/L.4307849
Cremastosperma sp.	Camp		1269		et al.	NY	17.000000	11.000000	1944.000000		Pirie, MD	2001.000000	f	f	Ecuador	Santiago-Zamora		Ridge between the Río Itzintza and Río Chupiasa	Santiago-Zamora ('ORIENTE'). Cordillera Cutuc£. Ridge between the Ríos Itzintza and Chupiasa	2.400000	S	78.000000	W				http://data.biodiversitydata.nl/naturalis/specimen/L.4307850 http://data.biodiversitydata.nl/naturalis/specimen/L.4307849
Cremastosperma sp.	Cardiel	JP	4704		Pedrol	COL,U	21.000000	11.000000	1992.000000		Pirie, MD	2001.000000	f	f	Colombia	Caquetá	Sierra de Chiribiquete	Valle de las Abejas	Sierra de Chiribiquete, Valle de las Abejas, camino a la Cascada del Arco	1.200000	N	71.570000	W				http://data.biodiversitydata.nl/naturalis/specimen/L.4307850 http://data.biodiversitydata.nl/naturalis/specimen/L.4307849
Cremastosperma sp.	C. Díaz		9125		Pereira	MO	18.000000	6.000000	1997.000000		Pirie, MD	2001.000000	s		Peru	Madre de Dios	Tambopata	Tambopata		0.000000		0.000000					http://data.biodiversitydata.nl/naturalis/specimen/L.4307850 http://data.biodiversitydata.nl/naturalis/specimen/L.4307849
Cremastosperma sp.	Dodson		14639		et al.	MO	30.000000	7.000000	1984.000000		Pirie, MD	2001.000000	s		Ecuador	Pichincha		Centinela	Centinela, km 12 carretera Patricia Pilr-24 de Mayo, altura de km 47 Santo Domingo-Quevedo. En la cima de las Montanas de Ila	0.000000		0.000000					http://data.biodiversitydata.nl/naturalis/specimen/L.4307850 http://data.biodiversitydata.nl/naturalis/specimen/L.4307849
Cremastosperma sp.	Faber-Langendoen		1851		J.A. Hurtado	U	25.000000	7.000000	1988.000000		Pirie, MD	2001.000000	s		Colombia	Valle del Cauca	Buenaventura	Bajo Calima	Bajo Calima Concession. Ca 16 km NW of Buenaventura, at end of Gasolina Rd. Stand No 1. #B21	3.560000	N	77.090000	W				http://data.biodiversitydata.nl/naturalis/specimen/L.4307850 http://data.biodiversitydata.nl/naturalis/specimen/L.4307849
Cremastosperma sp.	J.L. Fernández		10869		et al.	COL,U	20.000000	4.000000	1994.000000		Pirie, MD	2001.000000	s		Colombia	Putamayo	Mocoa	San Antonio	corregimiento de San Antonio, vereda Alto Campucana, finca La Mariposa	1.120000	N	76.390000	W				http://data.biodiversitydata.nl/naturalis/specimen/L.4307850 http://data.biodiversitydata.nl/naturalis/specimen/L.4307849
Cremastosperma sp.	Fonnegra		4133		et al.	U	2.000000	4.000000	1992.000000		Pirie, MD	2001.000000	f	f	Colombia	Antioquia	San Francisco	Aquitania, Finca La Ilusión	Corregimiento Aquitania, Finca La Ilusión	0.000000		0.000000					http://data.biodiversitydata.nl/naturalis/specimen/L.4307850 http://data.biodiversitydata.nl/naturalis/specimen/L.4307849
Cremastosperma sp.	R.B. Foster		3716			AAU,F	17.000000	9.000000	1977.000000		Pirie, MD	2001.000000	f	f	Ecuador	Napo		Río Yasuní ca. 80 km above Nuevo Rocafuerte	Río Yasuní. Ca. 80 km upriver from Nuevo Rocafuerte	0.000000		0.000000					http://data.biodiversitydata.nl/naturalis/specimen/L.4307850 http://data.biodiversitydata.nl/naturalis/specimen/L.4307849
Cremastosperma sp.	Gentry		41879		et al.	MO	11.000000	6.000000	1983.000000		Pirie, MD	2017.000000	f	f	Peru	Pasco	Oxapampa	Cabeza de Mono, Río Iscozacin, SW of Iscozasín	Cabeza de Mono, Río Iscozacin, 10 km Sw of Iscozasin, Palzacu Valley	10.200000	S	75.180000	W				http://data.biodiversitydata.nl/naturalis/specimen/L.4307850 http://data.biodiversitydata.nl/naturalis/specimen/L.4307849
Cremastosperma sp.	Gentry		42938		et al.	U	13.000000	7.000000	1983.000000		Pirie, MD	2017.000000	s		Peru	Loreto	Maynas	Yanamono Explorama Reserve	Yanamono Explorama Tourist Camp, Río Amazonas halfway between Indiana and mouth of Río Napo. Transect 12	3.280000	S	72.500000	W				http://data.biodiversitydata.nl/naturalis/specimen/L.4307850 http://data.biodiversitydata.nl/naturalis/specimen/L.4307849
Cremastosperma sp.	Gentry		42967		et al.	MO	14.000000	7.000000	1983.000000		Pirie, MD	2001.000000	s		Peru	Loreto	Maynas	Yanamono Explorama Reserve	Yanamono, Explorama Tourist Camp on Río Amazonas halfway between Indiana and mouth of Río Napo. Transect 14	3.280000	S	72.500000	W				http://data.biodiversitydata.nl/naturalis/specimen/L.4307850 http://data.biodiversitydata.nl/naturalis/specimen/L.4307849
Cremastosperma sp.	Gentry		53798		et al.	MO	30.000000	3.000000	1986.000000		Pirie, MD	2001.000000	s		Colombia	Chocó		Taparalito, Quebrada Taparal, N of Palestina	Taparalito, Quebrada Taparal, N of Palestina	4.150000	N	77.120000	W				http://data.biodiversitydata.nl/naturalis/specimen/L.4307850 http://data.biodiversitydata.nl/naturalis/specimen/L.4307849
Cremastosperma sp.	Gentry		57026		et al.	MO	17.000000	4.000000	1987.000000		Pirie, MD	2001.000000	s		Colombia	Valle del Cauca	Buenaventura	Bajo Calima, Juanchaco Palmeras	Bajo Calima, Juanchaco Palmeras area, ca. 10 km NW of Buenaventura. Tree plot. Tree nr. 566	3.560000	N	77.080000	W				http://data.biodiversitydata.nl/naturalis/specimen/L.4307850 http://data.biodiversitydata.nl/naturalis/specimen/L.4307849
Cremastosperma sp.	Gentry		58109		et al.	MO	3.000000	6.000000	1987.000000		Pirie, MD	2001.000000	s		Peru	Madre de Dios	Tambopata	Tambopata		12.500000	S	69.790000	W				http://data.biodiversitydata.nl/naturalis/specimen/L.4307850 http://data.biodiversitydata.nl/naturalis/specimen/L.4307849
Cremastosperma sp.	Gentry		60204		et al.	MO	30.000000	12.000000	1987.000000		Pirie, MD	2001.000000	s		Ecuador	Napo	Tena	Reserva Biológica Jatun Sacha		1.040000	S	77.360000	W				http://data.biodiversitydata.nl/naturalis/specimen/L.4307850 http://data.biodiversitydata.nl/naturalis/specimen/L.4307849
Cremastosperma sp.	Grández		2210			MO	10.000000	12.000000	1990.000000		Pirie, MD	2001.000000	s		Peru	Loreto	Maynas	Prov. Maynas, Río Amazonas, near Yagua settlement		3.280000	S	72.280000	W				http://data.biodiversitydata.nl/naturalis/specimen/L.4307850 http://data.biodiversitydata.nl/naturalis/specimen/L.4307849
Cremastosperma sp.	Gudiño		2092		et al.	MO,U	13.000000	12.000000	1992.000000		Pirie, MD	2001.000000	s		Ecuador	Napo	Pompeya	La Joya de los Sachas	La Joya de los Sachas Canton. Pompeya. Carretera de Maxus, km 3.5-3.9	0.250000	S	76.370000	W				http://data.biodiversitydata.nl/naturalis/specimen/L.4307850 http://data.biodiversitydata.nl/naturalis/specimen/L.4307849
Cremastosperma sp.	Idarraga	0	13		et al.	HUA	3.000000	4.000000	1996.000000		Pirie, MD	2001.000000	f	f	Colombia	Antioquia	Remedios	Remedios		7.100000	N	74.500000	W				http://data.biodiversitydata.nl/naturalis/specimen/L.4307850 http://data.biodiversitydata.nl/naturalis/specimen/L.4307849
Cremastosperma sp.	Luna		16			MO	16.000000	7.000000	1983.000000		Pirie, MD	2001.000000	s		Peru	San Martín	Prov. Ríoja	Prov. Ríoja, Puente Serranoyacu, N side of valley	Puente Serranoyacu, N side of valley	5.460000	S	77.260000	W				http://data.biodiversitydata.nl/naturalis/specimen/L.4307850 http://data.biodiversitydata.nl/naturalis/specimen/L.4307849
Cremastosperma sp.	Murillo		653		Román	U	13.000000	7.000000	1996.000000		Pirie, MD	2001.000000	s		Colombia	Caquetá	Araracuara	Río Caqueta	chagra de O. Rom n margen izquierda de Río Caquet	0.000000		0.000000					http://data.biodiversitydata.nl/naturalis/specimen/L.4307850 http://data.biodiversitydata.nl/naturalis/specimen/L.4307849
Cremastosperma sp.	Pipoly		15193		et al.	MO	12.000000	4.000000	1991.000000		Pirie, MD	2001.000000	s		Colombia	Amazonas	Leticia	Parque Nacional Amacayacu	Amacayu NP	3.470000	S	70.150000	W				http://data.biodiversitydata.nl/naturalis/specimen/L.4307850 http://data.biodiversitydata.nl/naturalis/specimen/L.4307849
Cremastosperma sp.	Pitman		5579			U	0.000000	1.000000	1999.000000		Pirie, MD	2005.000000	s		Ecuador	Napo	Orellana	Parque Nacional Yasuní	Orellana. Yasuni National Park	0.420000	S	76.280000	W				http://data.biodiversitydata.nl/naturalis/specimen/L.4307850 http://data.biodiversitydata.nl/naturalis/specimen/L.4307849
Cremastosperma sp.	Poeppig		2552			LE	0.000000	0.000000	0.000000		Pirie, MD	2001.000000	b		Peru			without precise locality		0.000000		0.000000					http://data.biodiversitydata.nl/naturalis/specimen/L.4307850 http://data.biodiversitydata.nl/naturalis/specimen/L.4307849
Cremastosperma sp.	Rudas		3161		et al.	MO	25.000000	9.000000	1991.000000		Pirie, MD	2001.000000	s		Colombia	Amazonas	Leticia	Parque Nacional Amacayacu	Amacayacu NP	3.470000	S	70.150000	W				http://data.biodiversitydata.nl/naturalis/specimen/L.4307850 http://data.biodiversitydata.nl/naturalis/specimen/L.4307849
Cremastosperma sp.	Rudas		4963		et al.	MO	8.000000	7.000000	1992.000000		Pirie, MD	2001.000000	s		Colombia	Amazonas	Leticia	Parque Nacional Amacayacu	Amacayacu NP	3.020000	S	70.000000	W				http://data.biodiversitydata.nl/naturalis/specimen/L.4307850 http://data.biodiversitydata.nl/naturalis/specimen/L.4307849
Cremastosperma sp.	Rudas		5023		et al.	HUA,MO	9.000000	7.000000	1992.000000		Pirie, MD	2001.000000	s		Colombia	Amazonas	Leticia	Parque Nacional Amacayacu	Amacayacu NP	3.020000	S	70.000000	W				http://data.biodiversitydata.nl/naturalis/specimen/L.4307850 http://data.biodiversitydata.nl/naturalis/specimen/L.4307849
Cremastosperma sp.	Rudas		5107		et al.	MO	9.000000	6.000000	1992.000000		Pirie, MD	2001.000000	s		Colombia	Amazonas	Leticia	Parque Nacional Amacayacu	Amacayacu NP	3.020000	S	70.000000	W				http://data.biodiversitydata.nl/naturalis/specimen/L.4307850 http://data.biodiversitydata.nl/naturalis/specimen/L.4307849
Cremastosperma sp.	Schunke V.		1064			ECON	12.000000	2.000000	1966.000000		Pirie, MD	2001.000000	s		Peru	Huánuco		Maquizapa (Carretera Monzon)	Maquizapa (Carretera Monzon)	0.000000		0.000000					http://data.biodiversitydata.nl/naturalis/specimen/L.4307850 http://data.biodiversitydata.nl/naturalis/specimen/L.4307849
Cremastosperma sp.	Shemluck		246			F	15.000000	7.000000	1980.000000		Pirie, MD	2005.000000	s		Ecuador	Pastaza		Río Chico village, 8 km from Puyo	village of Río Chico, 8km from Puyo	0.000000		0.000000					http://data.biodiversitydata.nl/naturalis/specimen/L.4307850 http://data.biodiversitydata.nl/naturalis/specimen/L.4307849
Cremastosperma sp.	Valenzuela		13205		Mateo	L,MO	2.000000	8.000000	2005.000000		Pirie, MD	2017.000000	f		Peru	Pasco	Oxapampa	Puerto Bermudez, Río Pichis, Pozo Carachama	Dist. Puerto Bermudez. Río Pichis, Pozo Carachama	10.070000	S	74.551500	W				http://data.biodiversitydata.nl/naturalis/specimen/L.4307850 http://data.biodiversitydata.nl/naturalis/specimen/L.4307849
Cremastosperma sp.	Vásquez		23085		et al.	MO	13.000000	4.000000	1997.000000		Pirie, MD	2001.000000	s		Peru	Loreto	Maynas	Prov. Maynas, NE of Comun Serafin Filomeno		4.070000	S	72.550000	W				http://data.biodiversitydata.nl/naturalis/specimen/L.4307850 http://data.biodiversitydata.nl/naturalis/specimen/L.4307849
Cremastosperma sp.	Vásquez		23109		et al.	MO	13.000000	4.000000	1997.000000		Pirie, MD	2001.000000	s		Peru	Loreto	Maynas	Prov. Maynas, NE of Comun Serafin Filomeno		4.070000	S	72.550000	W				http://data.biodiversitydata.nl/naturalis/specimen/L.4307850 http://data.biodiversitydata.nl/naturalis/specimen/L.4307849
Cremastosperma sp.	Vásquez		23296		et al.	MO	17.000000	4.000000	1997.000000		Pirie, MD	2001.000000	s		Peru	Loreto	Maynas	Prov. Maynas, NE of Comun Serafin Filomeno		4.070000	S	72.550000	W				http://data.biodiversitydata.nl/naturalis/specimen/L.4307850 http://data.biodiversitydata.nl/naturalis/specimen/L.4307849
Cremastosperma sp.	Vásquez		23317		et al.	MO	17.000000	4.000000	1997.000000		Pirie, MD	2001.000000	s		Peru	Loreto	Maynas	Prov. Maynas, NE of Comun Serafin Filomeno		4.070000	S	72.550000	W				http://data.biodiversitydata.nl/naturalis/specimen/L.4307850 http://data.biodiversitydata.nl/naturalis/specimen/L.4307849
Cremastosperma sp.	Vásquez		35950		et al.	HOXA,L,MO,USM	19.000000	6.000000	2009.000000		Pirie, MD	2017.000000	f	f	Peru	Pasco	Oxapampa	Villa Rica, Ubiriqui	Distrito Villa Rica. Sector Ubiriqui	10.400000	S	75.030700	W			m	http://data.biodiversitydata.nl/naturalis/specimen/L.4307850 http://data.biodiversitydata.nl/naturalis/specimen/L.4307849
Cremastosperma sp.	Wallnöfer	11	81287			U	8.000000	12.000000	1987.000000		Pirie, MD	2001.000000	s		Peru	Huánuco	Pachitea Province	Pucallpa, western Sira mountain	region of Pucallpa, western part of the Sira Mountains and adjacent lowland; from c.24 km SSE to c.20 km SE of Puerto Inca, hilly and plain land along the valley of the	9.290000	S	74.500000	W				http://data.biodiversitydata.nl/naturalis/specimen/L.4307850 http://data.biodiversitydata.nl/naturalis/specimen/L.4307849
Cremastosperma sp.	Schunke		395			F,S	0.000000	0.000000	0.000000			0.000000			Peru	Junin		Chanchamayo Valley	Chanchamayo Valley	0.000000		0.000000					http://data.biodiversitydata.nl/naturalis/specimen/L.4307850 http://data.biodiversitydata.nl/naturalis/specimen/L.4307849
Cremastosperma sp.	Forero		6709		R. Jaramillo; Espina & P. Palacios	COL	5.000000	3.000000	1980.000000			0.000000			Colombia	Chocó		San José del Palmar	Chocó. SAN JOSÉ DEL PALMAR. Hoya del río Torito, afluente del río Hábita, declive occidental, finca Los Guaduales.	4.520300	N	76.142900	W			m	http://data.biodiversitydata.nl/naturalis/specimen/L.4307850 http://data.biodiversitydata.nl/naturalis/specimen/L.4307849
Cremastosperma sp.	Paniagua		2119			F	21.000000	10.000000	1999.000000		Pirie, MD	2018.000000			Bolivia	Pando	Prov. Nicolás Suarez	Campamento Gomero Pingo de Oro	Campamento Gomero Pingo de Oro	11.313580	S	69.061130	W			m	http://data.biodiversitydata.nl/naturalis/specimen/L.4307850 http://data.biodiversitydata.nl/naturalis/specimen/L.4307849
Cremastosperma sp.	Núñez		26202		Monteagudo	CUZ	24.000000	6.000000	1999.000000		Pirie, MD	2018.000000			Peru	Madre de Dios			Parque Nacional Bahuaja Sonene R. Heath	0.000000		0.000000					http://data.biodiversitydata.nl/naturalis/specimen/L.4307850 http://data.biodiversitydata.nl/naturalis/specimen/L.4307849
Cremastosperma sp.	Cerón		14060		Benavides, G	MO,QCNE	13.000000	4.000000	1991.000000		Pirie, MD	0.000000			Ecuador	Morona-Santiago		Parroquia El Copal, San José Grande	Parroquia El Copal. San José Grande, cuenca del río Paute entre el río Cardenillo Grande y Cardenillo Chico. Bosque húmedo PreMontano. Topograf4a colinada, suelo rocoso	2.360000	S	78.260000	W			m	http://data.biodiversitydata.nl/naturalis/specimen/L.4307850 http://data.biodiversitydata.nl/naturalis/specimen/L.4307849
Cremastosperma stenophyllum Pirie	Acosta Solís		6429			F	16.000000	10.000000	1943.000000		Pirie, MD	2001.000000	s		Ecuador	Bolívar	Valle de Limón	Valle de Limón	estrivaciones exteriores de la cord. occ	1.240000	S	79.130000	W				http://data.biodiversitydata.nl/naturalis/specimen/L.4307850 http://data.biodiversitydata.nl/naturalis/specimen/L.4307849
Cremastosperma stenophyllum Pirie	Knapp		6159		Mallet	QCA,QCNE	15.000000	1.000000	1984.000000		Pirie, MD	2001.000000	f		Ecuador	Pichincha		Tinalandia, Quito-Santo Domingo road	'Tinalandia', km 112 on the road to Santo Domingo de los Colorados from Quito.	0.200000	S	78.500000	W				http://data.biodiversitydata.nl/naturalis/specimen/L.4307850 http://data.biodiversitydata.nl/naturalis/specimen/L.4307849
Cremastosperma stenophyllum Pirie	Palacios		16384			ECUAMZ,MO,QCNE	20.000000	10.000000	2008.000000		Pirie, MD	2018.000000			Ecuador	Esmeraldas	Quinindé	Quinindé Cantón, Cristobal Colón	Quinindé Cantón, Cristobal Colón. Junto a Parcelas Permanentes de Projecto ECOMADERA	0.270000	N	79.090000	W			m	http://data.biodiversitydata.nl/naturalis/specimen/L.4307850 http://data.biodiversitydata.nl/naturalis/specimen/L.4307849
Cremastosperma venezuelanum Pirie	W. Diaz		231		Niño	NY,U	3.000000	5.000000	1991.000000		Pirie, MD	2001.000000	f	f	Venezuela	Carababo	Autonomo Mora	Río Morón valley	Watershed of Morón river	10.170000	N	68.100000	W				http://data.biodiversitydata.nl/naturalis/specimen/L.4307850 http://data.biodiversitydata.nl/naturalis/specimen/L.4307849
Cremastosperma venezuelanum Pirie	Edwards		397		Roe & Garrett	NY	1.000000	4.000000	1990.000000		Pirie, MD	2001.000000	f	f	Venezuela	Aragua		Parque Nacional Henri Pittier, Maracay-Ocumare	Road Maracay to Ocumare, km 28, c. 1.5 km above road.	10.210000	N	67.430000	W				http://data.biodiversitydata.nl/naturalis/specimen/L.4307850 http://data.biodiversitydata.nl/naturalis/specimen/L.4307849
Cremastosperma venezuelanum Pirie	Killip		37752		Lasser	NY,S	19.000000	5.000000	1943.000000		Pirie, MD	2001.000000	f	f	Venezuela	Aragua		Parque Nacional Dos Riitos	National Park; Dos Riitos	10.350000	N	68.000000	W				http://data.biodiversitydata.nl/naturalis/specimen/L.4307850 http://data.biodiversitydata.nl/naturalis/specimen/L.4307849
Cremastosperma venezuelanum Pirie	Steyermark		94314			NY,US	7.000000	8.000000	1965.000000		Pirie, MD	2001.000000	f		Venezuela	Carababo		Río San Gián, S of Borburata	San Gián river, 5-6 km S of Borburata	10.100000	N	68.050000	W				http://data.biodiversitydata.nl/naturalis/specimen/L.4307850 http://data.biodiversitydata.nl/naturalis/specimen/L.4307849
Cremastosperma westrae Pirie	H. Herrera		1122		et al.	U	8.000000	11.000000	1991.000000		Pirie, MD	2001.000000			Panama	San Blas	Cordillera de San Blas	Cordillera de San Blas	Comarca de San Blas, Cordillera de San Blas, limite San Blas / Provincia de Panama, caminando hacia en lado Pacifico de la Cordillera entre el Campamento Ilegandi y tributario del Rio Piriati. Tierra centinental de Playon Chico	9.130000	N	78.160000	W				http://data.biodiversitydata.nl/naturalis/specimen/L.4307850 http://data.biodiversitydata.nl/naturalis/specimen/L.4307849
Cremastosperma westrae Pirie	Liesner		682			MO	13.000000	3.000000	1973.000000		Pirie, MD	2001.000000	f	f	Panama	Panama		El Llano-Cartí road	Panama. Along newly cut road from El Llano to Carti-Tupile; 12 miles above Pan-Am. Highway	9.184000	N	78.564000	W				http://data.biodiversitydata.nl/naturalis/specimen/L.4307850 http://data.biodiversitydata.nl/naturalis/specimen/L.4307849
Cremastosperma westrae Pirie	McDonagh		291		et al.	MO	23.000000	7.000000	1986.000000		Pirie, MD	2001.000000	f	f	Panama	San Blas		Trail along Continental Divide	Comarca de San Blas: trail along Continental Divide	9.200000	N	78.560000	W				http://data.biodiversitydata.nl/naturalis/specimen/L.4307850 http://data.biodiversitydata.nl/naturalis/specimen/L.4307849
Cremastosperma westrae Pirie	De Nevers		4475		H. Herrera	U	9.000000	1.000000	1985.000000		Pirie, MD	2001.000000	f	f	Panama	San Blas		Continental Divide trail W of El Llano-Cartí road	Comarca de San Blas: Continental Divide trail to W from El Llano-Carti Road at km 12.2, for 5 km	9.190000	N	78.550000	W				http://data.biodiversitydata.nl/naturalis/specimen/L.4307850 http://data.biodiversitydata.nl/naturalis/specimen/L.4307849
Cremastosperma westrae Pirie	Oliver		3681		et al.	MO	18.000000	12.000000	1967.000000		Pirie, MD	2001.000000	f	f	Panama	Darien		Camp Summit, adjacent Darién-San Blas border	Camp Summit, adjacent Darién-San Blas border along Sea Level Canal Route 17	8.510000	N	77.510000	W				http://data.biodiversitydata.nl/naturalis/specimen/L.4307850 http://data.biodiversitydata.nl/naturalis/specimen/L.4307849
Cremastosperma westrae Pirie	Sugden		613			MO	23.000000	3.000000	1979.000000		Pirie, MD	2001.000000	f	f	Panama	San Blas		Aila Tiwar, Río Acla	Comarca de San Blas. Aila Tiwar (Río Acla)	8.480000	N	77.400000	W				http://data.biodiversitydata.nl/naturalis/specimen/L.4307850 http://data.biodiversitydata.nl/naturalis/specimen/L.4307849
Cremastosperma yamayakatense Pirie	Ancuash		1324			U	7.000000	8.000000	1978.000000		Pirie, MD	2004.000000	f	f	Peru	Amazonas	Condorcanqui	Río Cenepa, Huampami	Rio Cenepa, vicinity of Huampami	4.300000	S	78.300000	W				http://data.biodiversitydata.nl/naturalis/specimen/L.4307850 http://data.biodiversitydata.nl/naturalis/specimen/L.4307849
Cremastosperma yamayakatense Pirie	Barbour		4432			MO,U,USM	5.000000	2.000000	1996.000000		Pirie, MD	2001.000000	f		Peru	Amazonas	Bagua	Bagua, Chiriaco-Puente Venezuela road	Along roadside from Chiriaco to Puente Venezuela, 43 km (by road) NE of Chiriaco	4.561900	S	78.111900	W				http://data.biodiversitydata.nl/naturalis/specimen/L.4307850 http://data.biodiversitydata.nl/naturalis/specimen/L.4307849
Cremastosperma yamayakatense Pirie	Berlin		1588			MO,U	15.000000	7.000000	1974.000000		Pirie, MD	2004.000000	f	f	Peru	Amazonas	Condorcanqui	Río Cenepa	East of Cenepa, South of Aintami Creek on ridge	0.000000		0.000000					http://data.biodiversitydata.nl/naturalis/specimen/L.4307850 http://data.biodiversitydata.nl/naturalis/specimen/L.4307849
Cremastosperma yamayakatense Pirie	Chávez		70			U	22.000000	9.000000	1997.000000		Pirie, MD	2001.000000	f	f	Peru	Amazonas	Bagua	Bagua, Imaza	District of Imaza	4.450000	S	78.300000	W				http://data.biodiversitydata.nl/naturalis/specimen/L.4307850 http://data.biodiversitydata.nl/naturalis/specimen/L.4307849
Cremastosperma yamayakatense Pirie	C. Díaz		6851		et al.	MO,U,USM	14.000000	7.000000	1994.000000		Pirie, MD	2001.000000	f	f	Peru	Amazonas	Bagua	Bagua, Yamayakat	Aguarana de Yamayakat	5.032400	S	78.201700	W				http://data.biodiversitydata.nl/naturalis/specimen/L.4307850 http://data.biodiversitydata.nl/naturalis/specimen/L.4307849
Cremastosperma yamayakatense Pirie	C. Díaz		8375		et al.	USM	9.000000	11.000000	1996.000000		Pirie, MD	2003.000000	s		Peru	Amazonas	Bagua	Bagua, Kus'u-Listra	District Imaza, comunity Aguaruna de Kus'u-Listra	5.022400	S	78.191200	W				http://data.biodiversitydata.nl/naturalis/specimen/L.4307850 http://data.biodiversitydata.nl/naturalis/specimen/L.4307849
Cremastosperma yamayakatense Pirie	Hodges		111		Gorham	HUT	0.000000	1.000000	1995.000000		Pirie, MD	2003.000000	f		Peru	Amazonas	Bagua	Bagua, Yamayakat	Imaza, community Yamayakat	4.550000	S	78.190000	W				http://data.biodiversitydata.nl/naturalis/specimen/L.4307850 http://data.biodiversitydata.nl/naturalis/specimen/L.4307849
Cremastosperma yamayakatense Pirie	Hodges		112		Gorham	U	0.000000	1.000000	1995.000000		Pirie, MD	2001.000000			Peru	Amazonas	Bagua	Bagua, Imaza	Imaza	4.550000	S	78.190000	W				http://data.biodiversitydata.nl/naturalis/specimen/L.4307850 http://data.biodiversitydata.nl/naturalis/specimen/L.4307849
Cremastosperma yamayakatense Pirie	Jaramillo		403		et al.	U	9.000000	9.000000	1994.000000		Pirie, MD	2001.000000	f	f	Peru	Amazonas	Bagua	Bagua, Kampaenza, river Shimutaz	District Imaza, comunity Kampaenza, river Shimutaz	4.550000	S	78.190000	W				http://data.biodiversitydata.nl/naturalis/specimen/L.4307850 http://data.biodiversitydata.nl/naturalis/specimen/L.4307849
Cremastosperma yamayakatense Pirie	Jaramillo		584			HUT,U,USM	6.000000	3.000000	1995.000000		Pirie, MD	2001.000000	f	f	Peru	Amazonas	Bagua	Bagua, Yamayakat	District Imaza, community Yamayakat	4.550000	S	78.190000	W				http://data.biodiversitydata.nl/naturalis/specimen/L.4307850 http://data.biodiversitydata.nl/naturalis/specimen/L.4307849
Cremastosperma yamayakatense Pirie	Jaramillo		918		et al.	HUT,U,USM	18.000000	1.000000	1996.000000		Pirie, MD	2001.000000	f	f	Peru	Amazonas	Bagua	Bagua, Yamayakat		4.550000	S	78.190000	W				http://data.biodiversitydata.nl/naturalis/specimen/L.4307850 http://data.biodiversitydata.nl/naturalis/specimen/L.4307849
Cremastosperma yamayakatense Pirie	Jaramillo		1110		et al.	HUT,U,USM	5.000000	2.000000	1996.000000		Pirie, MD	2004.000000	f	f	Peru	Amazonas	Bagua	Bagua, Yamayakat	Yamayakat	4.550000	S	78.190000	W				http://data.biodiversitydata.nl/naturalis/specimen/L.4307850 http://data.biodiversitydata.nl/naturalis/specimen/L.4307849
Cremastosperma yamayakatense Pirie	Jaramillo		1248		et al.	HUT,USM	22.000000	2.000000	1996.000000		Pirie, MD	2003.000000	f	f	Peru	Amazonas	Bagua	Bagua, Yamayakat	Yamayakat	4.550000	S	78.190000	W				http://data.biodiversitydata.nl/naturalis/specimen/L.4307850 http://data.biodiversitydata.nl/naturalis/specimen/L.4307849
Cremastosperma yamayakatense Pirie	Jaramillo		1409		et al.	HUT,U,USM	16.000000	3.000000	1996.000000		Pirie, MD	2001.000000	f	f	Peru	Amazonas	Bagua	Bagua, Yamayakat	Yamayakat	4.550000	S	78.190000	W				http://data.biodiversitydata.nl/naturalis/specimen/L.4307850 http://data.biodiversitydata.nl/naturalis/specimen/L.4307849
Cremastosperma yamayakatense Pirie	Kayap		33			MO,U	2.000000	11.000000	1972.000000		Pirie, MD	2004.000000	f	f	Peru	Amazonas	Condorcanqui	Quebrada Basusinuk	Quebrada Basusinuk, tributary of Huampami	4.251500	S	78.083900	W				http://data.biodiversitydata.nl/naturalis/specimen/L.4307850 http://data.biodiversitydata.nl/naturalis/specimen/L.4307849
Cremastosperma yamayakatense Pirie	Pirie		57		Zapata & Apanu	CUZ,HAO,HUT,K,MO,NY,U,USM	22.000000	11.000000	2003.000000		Pirie, MD	2004.000000	f	f	Peru	Amazonas	Bagua	Bagua, Yamayakat, trail to Putuim	District Imaza, community Yamayakat, trail to Putuim	5.031400	S	78.203700	W				http://data.biodiversitydata.nl/naturalis/specimen/L.4307850 http://data.biodiversitydata.nl/naturalis/specimen/L.4307849
Cremastosperma yamayakatense Pirie	Pirie		58		Zapata & Apanu	HAO,USM	22.000000	11.000000	2003.000000		Pirie, MD	2004.000000	f	f	Peru	Amazonas	Bagua	Bagua, Yamayakat, trail to Putuim	District Imaza, community Yamayakat, trail to Putuim	5.031400	S	78.203700	W				http://data.biodiversitydata.nl/naturalis/specimen/L.4307850 http://data.biodiversitydata.nl/naturalis/specimen/L.4307849
Cremastosperma yamayakatense Pirie	Pirie		59		Zapata & Apanu	HAO,USM	22.000000	11.000000	2003.000000		Pirie, MD	2004.000000	f	f	Peru	Amazonas	Bagua	Bagua, Yamayakat, trail to Putuim	District Imaza, community Yamayakat, trail to Putuim	5.031400	S	78.203700	W				http://data.biodiversitydata.nl/naturalis/specimen/L.4307850 http://data.biodiversitydata.nl/naturalis/specimen/L.4307849
Cremastosperma yamayakatense Pirie	Pirie		60		Zapata & Apanu	HAO,U,USM	22.000000	11.000000	2003.000000		Pirie, MD	2004.000000	f	f	Peru	Amazonas	Bagua	Bagua, Yamayakat, trail to Putuim	District Imaza, community Yamayakat, trail to Putuim	5.031400	S	78.203700	W				http://data.biodiversitydata.nl/naturalis/specimen/L.4307850 http://data.biodiversitydata.nl/naturalis/specimen/L.4307849
Cremastosperma yamayakatense Pirie	Pirie		80		Botermans & Van Velzen	U,USM	23.000000	11.000000	2003.000000		Pirie, MD	2004.000000	s		Peru	Amazonas	Bagua	Bagua, Yamayakat, trail to Putuim	District Imaza, community Yamayakat, trail to Putuim	5.025500	S	78.210600	W				http://data.biodiversitydata.nl/naturalis/specimen/L.4307850 http://data.biodiversitydata.nl/naturalis/specimen/L.4307849
Cremastosperma yamayakatense Pirie	E. Rodríguez		724			HUT	16.000000	10.000000	1995.000000		Pirie, MD	2003.000000	f	f	Peru	Amazonas	Bagua	Bagua, Yamayakat, Río Maranon	Yamayakat, margin of Maranon river	0.000000		0.000000					http://data.biodiversitydata.nl/naturalis/specimen/L.4307850 http://data.biodiversitydata.nl/naturalis/specimen/L.4307849
Cremastosperma yamayakatense Pirie	Tunqui		573			MO	12.000000	1.000000	1980.000000		Pirie, MD	2004.000000	f	f	Peru	Amazonas	Condorcanqui	Río Santiago valley, Quebrada Caterpiza	Valley of river Santiago, Quebrada Caterpiza, 2-3 km from community Caterpiza	3.500000	S	77.400000	W				http://data.biodiversitydata.nl/naturalis/specimen/L.4307850 http://data.biodiversitydata.nl/naturalis/specimen/L.4307849
Cremastosperma yamayakatense Pirie	Vásquez		19055		Apanu	MO	8.000000	9.000000	1994.000000		Pirie, MD	2001.000000	f	f	Peru	Amazonas	Condorcanqui	Condorcanqui		4.550000	S	78.190000	W				http://data.biodiversitydata.nl/naturalis/specimen/L.4307850 http://data.biodiversitydata.nl/naturalis/specimen/L.4307849
Cremastosperma yamayakatense Pirie	Vásquez		27434		et al.	U	17.000000	12.000000	2001.000000		Pirie, MD	2017.000000	f		Peru	Amazonas	Bagua	Bagua, Aramango	Aramango	5.295400	S	78.200000	W				http://data.biodiversitydata.nl/naturalis/specimen/L.4307850 http://data.biodiversitydata.nl/naturalis/specimen/L.4307849
Cremastosperma yamayakatense Pirie	Vásquez		24797		et al.	MO	10.000000	11.000000	1997.000000		Pirie, MD	0.000000			Peru	Amazonas	Bagua	Bagua, Yamayakat	Dtto. Imaza, Comunidad de Yamayakat. Bosque primario.	5.032400	S	78.201700	W			m	http://data.biodiversitydata.nl/naturalis/specimen/L.4307850 http://data.biodiversitydata.nl/naturalis/specimen/L.4307849
Guatteria rusbyi J.F.Macbr.	White		913			NY	26.000000	8.000000	1921.000000		Pirie, MD	2001.000000	f	f	Bolivia	Beni		without precise locality	MO	0.000000		0.000000					http://data.biodiversitydata.nl/naturalis/specimen/L.4307850 http://data.biodiversitydata.nl/naturalis/specimen/L.4307849
